# Supplementary material for: Combined RNA interference and gene replacement therapy targeting MFN2 as proof of principle for the treatment of Charcot–Marie–Tooth type 2A
Source: Cell Mol Life Sci. 2023 Nov 25;80(12):373. doi: 10.1007/s00018-023-05018-w (PMC10676309; doi:10.1007/s00018-023-05018-w)
Supplement: Supplementary file 1 — Supplementary file1 (XLSX 1423 KB) [file 18_2023_5018_MOESM1_ESM.xlsx]

## Sheet: Rappresentative analysis
							4.158		0,2405 x 0,2405
		ROIs	μm	Area (μm2)	I max (for a 8-bit image is 255)	I average	ROI width (pixels), x	ROI height (pixels), y	Pixel size (μm2), s2	Mitochondrial footprint
	WT MNs cell 1	#1	0-10	70.045	255	82.754	29.106	41.58	0.0578402	22.7167
		#2	10-20	29.788	255	78.233	12.474	41.58	0.0578402	9.20386
		#3	20-30	29.903	255	38.472	12.474	41.58	0.0578402	4.52611
		#4	30-40	30.077	255	57.865	12.474	41.58	0.0578402	6.80763
		#5	40-50	29.846	255	52.384	12.474	41.58	0.0578402	6.16281
		#6	50-60	29.903	255	23.182	12.474	41.58	0.0578402	2.72729
		#7	60-70	29.983	255	25.6	12.474	41.58	0.0578402	3.01176
							4.158		0,2405 x 0,2405
		ROIs	μm	Area (μm2)	I max (for a 8-bit image is 255)	I average	ROI width (pixels), x	ROI height (pixels), y	Pixel size (μm2), s2	Mitochondrial footprint
	CMT2A MNs cell 1	#1	0-10	69.813	255	67.606	29.106	41.58	0.0578402	18.5585
		#2	10-20	29.903	255	37.631	12.474	41.58	0.0578402	4.42717
		#3	20-30	29.846	255	17.907	12.474	41.58	0.0578402	2.1067
		#4	30-40	29.961	255	14.614	12.474	41.58	0.0578402	1.71929
		#5	40-50	30.019	255	6.931	12.474	41.58	0.0578402	0.81541
							4.158		0,2405 x 0,2405
		ROIs	μm	Area (μm2)	I max (for a 8-bit image is 255)	I average	ROI width (pixels), x	ROI height (pixels), y	Pixel size (μm2), s2	Mitochondrial footprint
	KD CMT2A MNs cell 1	#1	0-10	69.929	255	60.792	29.106	41.58	0.0578402	16.688
		#2	10-20	30.077	255	58.846	12.474	41.58	0.0578402	6.92304
		#3	20-30	29.903	255	47.35	12.474	41.58	0.0578402	5.57058
		#4	30-40	29.961	255	28.552	12.474	41.58	0.0578402	3.35905
		#5	40-50	30.366	255	25.543	12.474	41.58	0.0578402	3.00505
		#6	50-60	30.077	255	19.125	12.474	41.58	0.0578402	2.25
		#7	60-70	29.961	255	22.153	12.474	41.58	0.0578402	2.60623
							4.158		0,2405 x 0,2405
		ROIs	μm	Area (μm2)	I max (for a 8-bit image is 255)	I average	ROI width (pixels), x	ROI height (pixels), y	Pixel size (μm2), s2	Mitochondrial footprint
	KD/rMFN2 CMT2A cell 1	#1	0-10	69.755	255	90.903	29.106	41.58	0.0578402	24.9537
		#2	10-20	29.903	255	62.64	12.474	41.58	0.0578402	7.3694
		#3	20-30	29.788	255	60.903	12.474	41.58	0.0578402	7.16504
		#4	30-40	29.614	255	30.381	12.474	41.58	0.0578402	3.57423
		#5	40-50	30.135	255	26.43	12.474	41.58	0.0578402	3.10941
		#6	50-60	30.193	255	29.31	12.474	41.58	0.0578402	3.44823
		#7	60-70	30.429	255	30.141	12.474	41.58	0.0578402	3.54599
