# Supplementary material for: Combined RNA interference and gene replacement therapy targeting MFN2 as proof of principle for the treatment of Charcot–Marie–Tooth type 2A
Source: Cell Mol Life Sci. 2023 Nov 25;80(12):373. doi: 10.1007/s00018-023-05018-w (PMC10676309; doi:10.1007/s00018-023-05018-w)
Supplement: Supplementary file 2 — Supplementary file2 (XLS 11705 KB) [file 18_2023_5018_MOESM2_ESM.xls]

## Sheet: diff.all
	mart.mgi_symbol	s_41.RPKM	s_42.RPKM	s_43.RPKM	s_44.RPKM	s_45.RPKM	s_46.RPKM	s_47.RPKM	s_72.RPKM	s_73.RPKM	s_74.RPKM	s_75.RPKM	s_76.RPKM	s_41.LCPM	s_42.LCPM	s_43.LCPM	s_44.LCPM	s_45.LCPM	s_46.LCPM	s_47.LCPM	s_72.LCPM	s_73.LCPM	s_74.LCPM	s_75.LCPM	s_76.LCPM	MFN2_over_vs_wt.logFC	MFN2_over_vs_wt.FC	MFN2_over_vs_wt.logCPM	MFN2_over_vs_wt.F	MFN2_over_vs_wt.PValue	MFN2_over_vs_wt.FDR	MFN2_over_vs_wt.is.diff.expr	mart.chromosome_name	mart.start_position	mart.end_position	mart.strand	mart.gene_biotype	mart.description
ENSMUSG00000055456	Gm9972	0	0	0	9.476	13.389	0.029	18.626	0	0.066	0.027	0.026	0.034	-3.499	-3.499	-3.499	3.868	4.365	-2.92	4.839	-3.499	-2.403	-2.944	-2.962	-2.832	-8.921	-484.717	2.419	62.136	7.13508e-06	0.00424502	DOWN	11	42926573	42928105	1	TEC	predicted gene 9972 [Source:MGI Symbol;Acc:MGI:3642779]
ENSMUSG00000090191	9230105E05Rik	0	0	0	0.013	4.03	3.568	3.691	0	0.015	0.013	0.012	0.016	-3.499	-3.499	-3.499	-2.928	3.73	3.555	3.604	-3.499	-2.849	-2.944	-2.962	-2.832	-8.402	-338.263	1.65	64.954	4.69209e-06	0.00424502	DOWN	10	120225428	120228698	1	lncRNA	RIKEN cDNA 9230105E05 gene [Source:MGI Symbol;Acc:MGI:2444388]
ENSMUSG00000048538	Gm9826	0	0	0	5.824	5.004	6.026	9.889	0.035	0.039	0.032	0.031	0	-3.499	-3.499	-3.499	2.935	2.719	2.984	3.692	-2.895	-2.849	-2.944	-2.962	-3.499	-8.314	-318.246	1.565	516.894	1.24367e-12	1.99273e-08	DOWN	1	7247963	7249261	1	processed_pseudogene	predicted gene 9826 [Source:MGI Symbol;Acc:MGI:3642725]
ENSMUSG00000102805	Gm37240	0	0	0	0.006	0.006	0	0.014	0	0	0	0	0	-3.499	-3.499	-3.499	3.014	3.119	-3.499	4.324	-2.895	-2.849	-2.944	-2.962	-2.832	-8.12	-278.204	1.627	54.336	1.16523e-05	0.00565774	DOWN	3	84403733	85794825	-1	protein_coding	predicted gene, 37240 [Source:MGI Symbol;Acc:MGI:5610468]
ENSMUSG00000103170	Gm37170	0	0	0	3.661	2.46	0	4.107	0.021	0	0.019	0.018	0	-3.499	-3.499	-3.499	3.052	2.486	-3.499	3.216	-2.895	-3.499	-2.944	-2.962	-3.499	-8.038	-262.833	0.98	56.704	7.83665e-06	0.00432988	DOWN	3	52105669	52107910	1	lncRNA	predicted gene, 37170 [Source:MGI Symbol;Acc:MGI:5610398]
ENSMUSG00000093479	Gm20629	0	0	0	0	0.058	0.042	0.074	0	0.001	0	0	0	-3.499	-3.499	-3.499	-3.499	2.545	2.084	2.898	-3.499	-2.849	-2.944	-3.499	-3.499	-8.036	-262.468	0.577	56.011	7.08596e-06	0.00424502	DOWN	5	108997647	109097121	1	lncRNA	predicted gene 20629 [Source:MGI Symbol;Acc:MGI:5313076]
ENSMUSG00000074256	Gm10655	0	0	0	4	3.648	4.414	0.037	0	0	0.03	0.029	0	-3.499	-3.499	-3.499	2.504	2.373	2.644	-2.841	-3.499	-3.499	-2.944	-2.962	-3.499	-8.018	-259.214	0.59	71.535	1.6803e-06	0.00358078	DOWN	9	61278079	61279475	-1	lncRNA	predicted gene 10655 [Source:MGI Symbol;Acc:MGI:3642575]
ENSMUSG00000020830	Vmo1	0	0	0	3.514	3.738	3.655	3.673	0.042	0.046	0	0	0	-3.499	-3.499	-3.499	1.983	2.07	2.039	2.046	-2.895	-2.849	-3.499	-3.499	-3.499	-7.933	-244.383	0.499	404.086	6.88026e-12	5.51212e-08	DOWN	11	70404342	70405442	-1	protein_coding	vitelline membrane outer layer 1 homolog (chicken) [Source:MGI Symbol;Acc:MGI:2685587]
ENSMUSG00000085572	Gm16234	0	0	0	1.792	1.072	0.011	1.997	0	0.012	0	0.01	0.013	-3.499	-3.499	-3.499	2.894	2.164	-2.92	3.048	-3.499	-2.849	-3.499	-2.962	-2.832	-7.832	-227.859	0.79	62.219	4.22513e-06	0.00424502	DOWN	10	14539964	14544062	1	lncRNA	predicted gene 16234 [Source:MGI Symbol;Acc:MGI:3801867]
ENSMUSG00000097373	Gm26877	0	0	0	0.353	0.478	0.004	0.491	0.004	0.005	0	0	0	-3.499	-3.499	-3.499	1.983	2.412	-2.92	2.448	-2.895	-2.849	-3.499	-3.499	-3.499	-7.785	-220.556	0.348	64.79	2.68173e-06	0.00358078	DOWN	13	41513447	41524384	1	lncRNA	predicted gene, 26877 [Source:MGI Symbol;Acc:MGI:5477371]
ENSMUSG00000004296	Il12b	0	0	0	0.354	0.381	0	0.297	0	0.004	0	0	0.004	-3.499	-3.499	-3.499	2.33	2.437	-3.499	2.081	-3.499	-2.849	-3.499	-3.499	-2.832	-7.774	-218.881	0.347	55.982	6.28348e-06	0.00424502	DOWN	11	44290890	44304860	1	protein_coding	interleukin 12b [Source:MGI Symbol;Acc:MGI:96540]
ENSMUSG00000097676	Gm26612	0	0	0	0.264	0.502	0.272	0.004	0	0	0.003	0	0.004	-3.499	-3.499	-3.499	1.886	2.798	1.927	-2.841	-3.499	-3.499	-2.944	-3.499	-2.832	-7.766	-217.67	0.353	66.347	2.3041e-06	0.00358078	DOWN	17	88453512	88467189	-1	lncRNA	predicted gene, 26612 [Source:MGI Symbol;Acc:MGI:5477106]
ENSMUSG00000080408	NA	0	0	0	37.797	0.374	33.562	40.501	0.368	0	0	0	0.416	-3.499	-3.499	-3.499	2.267	-2.887	2.099	2.365	-2.895	-3.499	-3.499	-3.499	-2.832	-7.739	-213.634	0.319	66.947	2.14441e-06	0.00358078	DOWN	NA	NA	NA	NA	NA	NA
ENSMUSG00000098138	Gm9081	0	0	0	7.072	7.599	7.283	0	0.046	0.051	0	0.04	0.053	-3.499	-3.499	-3.499	2.826	2.928	2.868	-3.499	-2.895	-2.849	-3.499	-2.962	-2.832	-7.639	-199.328	0.938	59.012	6.06948e-06	0.00424502	DOWN	10	122005278	122006268	1	processed_pseudogene	predicted gene 9081 [Source:MGI Symbol;Acc:MGI:3644454]
ENSMUSG00000025129	Ppp1r27	0	0	0	3.166	0	3.26	6.919	0.04	0.044	0	0.035	0	-3.499	-3.499	-3.499	1.903	-3.499	1.944	3.012	-2.895	-2.849	-3.499	-2.962	-3.499	-7.458	-175.825	0.431	52.675	9.27821e-06	0.00479564	DOWN	11	120440805	120441958	-1	protein_coding	protein phosphatase 1, regulatory subunit 27 [Source:MGI Symbol;Acc:MGI:1915951]
ENSMUSG00000086960	Gm13017	0	0	0	1.008	0.908	0.873	0.009	0.008	0.009	0	0.007	0	-3.499	-3.499	-3.499	2.482	2.334	2.279	-2.841	-2.895	-2.849	-3.499	-2.962	-3.499	-7.455	-175.46	0.457	67.975	2.07614e-06	0.00358078	DOWN	4	140118459	140123915	1	lncRNA	predicted gene 13017 [Source:MGI Symbol;Acc:MGI:3650528]
ENSMUSG00000074653	Lrrc31	0	0	0	0.114	0.121	0.118	0	0	0.002	0	0	0	-3.499	-3.499	-3.499	1.293	1.385	1.342	-3.499	-3.499	-2.849	-3.499	-3.499	-3.499	-7.396	-168.429	-0.508	59.273	2.63666e-06	0.00358078	DOWN	3	30733207	30753992	-1	protein_coding	leucine rich repeat containing 31 [Source:MGI Symbol;Acc:MGI:2443864]
ENSMUSG00000020481	Ankrd36	0	0	0	0.036	0	0.037	0.039	0	0	0	0	0	-3.499	-3.499	-3.499	2.118	-3.499	2.171	2.261	-2.895	-2.849	-3.499	-3.499	-2.832	-7.254	-152.641	0.26	55	6.48501e-06	0.00424502	DOWN	11	5519684	5639337	1	protein_coding	ankyrin repeat domain 36 [Source:MGI Symbol;Acc:MGI:1923639]
ENSMUSG00000102196	Gm38171	0	0	0	0	0.81	0.777	1.374	0	0.011	0.009	0.009	0	-3.499	-3.499	-3.499	-3.499	1.9	1.842	2.65	-3.499	-2.849	-2.944	-2.962	-3.499	-7.251	-152.324	0.228	52.345	8.59654e-06	0.00459141	DOWN	2	11320183	11324685	-1	lncRNA	predicted gene, 38171 [Source:MGI Symbol;Acc:MGI:5611399]
ENSMUSG00000100141	Gm6445	0	0	0	0	3.159	3.023	4.141	0	0	0.033	0.031	0.041	-3.499	-3.499	-3.499	-3.499	2.038	1.976	2.421	-3.499	-3.499	-2.944	-2.962	-2.832	-7.23	-150.123	0.213	53.582	7.41813e-06	0.00424502	DOWN	19	9584468	9585740	1	unprocessed_pseudogene	predicted gene 6445 [Source:MGI Symbol;Acc:MGI:3779598]
ENSMUSG00000078554	Fam229a	0	0	0	0.056	7.198	7.074	7.076	0.06	0.066	0	0.052	0.068	-3.499	-3.499	-3.499	-2.928	2.486	2.461	2.462	-2.895	-2.849	-3.499	-2.962	-2.832	-7.226	-149.707	0.523	62.326	3.55517e-06	0.00406889	DOWN	4	129384983	129385749	1	protein_coding	family with sequence similarity 229, member A [Source:MGI Symbol;Acc:MGI:1915483]
ENSMUSG00000109093	Gm19950	0	0	0	0.086	0.093	0.001	0.091	0	0	0	0.001	0.001	-3.499	-3.499	-3.499	1.669	1.768	-2.92	1.749	-3.499	-3.499	-3.499	-2.962	-2.832	-7.211	-148.159	-0.179	63.8	2.08466e-06	0.00358078	DOWN	7	119206904	119242692	-1	lncRNA	predicted gene, 19950 [Source:MGI Symbol;Acc:MGI:5012135]
ENSMUSG00000086601	Rapgef3os1	0	0	0	1.009	0.877	1.047	0.008	0.007	0.008	0.006	0.006	0.008	-3.499	-3.499	-3.499	2.745	2.545	2.797	-2.841	-2.895	-2.849	-2.944	-2.962	-2.832	-7.205	-147.544	0.779	67.078	2.65498e-06	0.00358078	DOWN	15	97658289	97664842	1	lncRNA	Rap guanine nucleotide exchange factor (GEF) 3, opposite strand 1 [Source:MGI Symbol;Acc:MGI:3826580]
ENSMUSG00000054672	Scart2	0	0	0	0.072	0.085	0.075	0.001	0	0.001	0.001	0	0.001	-3.499	-3.499	-3.499	1.983	2.208	2.039	-2.841	-3.499	-2.849	-2.944	-3.499	-2.832	-7.161	-143.112	0.187	66.373	2.00771e-06	0.00358078	DOWN	7	139827197	139880649	1	protein_coding	scavenger receptor family member expressed on T cells 2 [Source:MGI Symbol;Acc:MGI:2443685]
ENSMUSG00000070385	Ampd1	0	0	0	0.73	0.002	0.002	2.676	0.002	0.049	0	0	0.002	-3.499	-3.499	-3.499	4.237	-2.887	-2.92	6.106	-2.895	0.43	-3.499	-3.499	-2.832	-7.131	-140.167	2.889	19.408	0.00119466	0.0362538	DOWN	3	102981330	103007036	1	protein_coding	adenosine monophosphate deaminase 1 [Source:MGI Symbol;Acc:MGI:88015]
ENSMUSG00000100277	1810053B23Rik	0	0	0	0.24	0.256	0	0.261	0	0.003	0	0	0.006	-3.499	-3.499	-3.499	1.999	2.086	-3.499	2.115	-3.499	-2.849	-3.499	-3.499	-2.378	-7.13	-140.07	0.137	49.75	1.08327e-05	0.00542411	DOWN	16	93139392	93163556	-1	lncRNA	RIKEN cDNA 1810053B23 gene [Source:MGI Symbol;Acc:MGI:1917107]
ENSMUSG00000046119	1110008E08Rik	0	0	0	4.759	6.731	4.903	0	0	0	0.058	0.055	0.072	-3.499	-3.499	-3.499	1.817	2.307	1.859	-3.499	-3.499	-3.499	-2.944	-2.962	-2.832	-7.09	-136.239	0.116	56.026	5.48325e-06	0.00424502	DOWN	16	90351052	90351774	1	lncRNA	RIKEN cDNA 1110008E08 gene [Source:MGI Symbol;Acc:MGI:1915750]
ENSMUSG00000085723	Gm15915	0	0	0	0.377	0.534	0.389	0	0.005	0.006	0.005	0	0	-3.499	-3.499	-3.499	1.817	2.307	1.859	-3.499	-2.895	-2.849	-2.944	-3.499	-3.499	-7.087	-135.956	0.116	55.716	5.64485e-06	0.00424502	DOWN	10	93510080	93519184	-1	lncRNA	predicted gene 15915 [Source:MGI Symbol;Acc:MGI:3801763]
ENSMUSG00000065788	NA	0	0	0	49.84	0	51.534	66.093	0.434	0.475	0.392	0.376	0.49	-3.499	-3.499	-3.499	2.425	-3.499	2.473	2.827	-2.895	-2.849	-2.944	-2.962	-2.832	-7.082	-135.486	0.645	55.563	7.32976e-06	0.00424502	DOWN	NA	NA	NA	NA	NA	NA
ENSMUSG00000111462	Gm49317	0	0	0	0.92	0	0.953	1.019	0	0.019	0	0	0.02	-3.499	-3.499	-3.499	1.343	-3.499	1.391	1.485	-3.499	-2.849	-3.499	-3.499	-2.832	-6.872	-117.133	-0.464	52.299	5.90659e-06	0.00424502	DOWN	9	41386151	41566779	1	lncRNA	predicted gene, 49317 [Source:MGI Symbol;Acc:MGI:6121493]
ENSMUSG00000104081	Gm38278	0	0	0	3.527	3.734	0.032	3.674	0.034	0.037	0.03	0.029	0.038	-3.499	-3.499	-3.499	2.292	2.373	-2.92	2.35	-2.895	-2.849	-2.944	-2.962	-2.832	-6.833	-114.009	0.406	62.225	3.32153e-06	0.00406889	DOWN	1	61741686	61743050	1	TEC	predicted gene, 38278 [Source:MGI Symbol;Acc:MGI:5611506]
ENSMUSG00000086524	Pabpc1l2a	0	0	0	8.221	8.761	8.621	0	0.09	0.098	0.081	0.078	0.102	-3.499	-3.499	-3.499	2.104	2.193	2.171	-3.499	-2.895	-2.849	-2.944	-2.962	-2.832	-6.65	-100.427	0.263	55.812	5.80569e-06	0.00424502	DOWN	X	102110274	102110786	-1	processed_pseudogene	poly(A) binding protein, cytoplasmic 1-like 2A [Source:MGI Symbol;Acc:MGI:3645788]
ENSMUSG00000104211	Gm37985	0	0	0.001	0.014	0.015	0.014	0.011	0.001	0.002	0.001	0.001	0.003	-3.499	-3.499	-2.887	0.163	0.275	0.186	-0.141	-2.895	-2.062	-2.944	-2.962	-1.521	-3.812	-14.0451	-1.114	50.909	4.47627e-06	0.00424502	DOWN	4	12597388	12671843	1	TEC	predicted gene, 37985 [Source:MGI Symbol;Acc:MGI:5611213]
ENSMUSG00000080242	Atp6v0c-ps2	3.837	6.027	7.249	17.866	90.632	97.196	89.05	0.099	7.595	13.066	15.387	10.308	0.902	1.529	1.787	3.067	5.397	5.498	5.372	-2.895	1.853	2.621	2.854	2.284	-3.209	-9.24709	3.798	27.252	0.000307137	0.0333645	DOWN	6	37783021	37783485	1	processed_pseudogene	ATPase, H+ transporting, lysosomal V0 subunit C, pseudogene 2 [Source:MGI Symbol;Acc:MGI:2151816]
ENSMUSG00000078249	Hmga1b	0.863	1.395	1.092	1.982	8.339	8.659	7.741	0.028	1.89	1.942	1.08	1.504	0.575	1.236	0.898	1.727	3.77	3.824	3.663	-2.895	1.66	1.698	0.882	1.34	-2.446	-5.44903	2.324	20.516	0.000762815	0.0353618	DOWN	11	120653620	120655245	1	protein_coding	high mobility group AT-hook 1B [Source:MGI Symbol;Acc:MGI:96161]
ENSMUSG00000096403	Rnps1-ps	1.08	0.987	0.999	1.734	6.826	7.681	7.956	0.055	1.256	2.515	2.084	0.803	-0.003	-0.12	-0.106	0.631	2.545	2.713	2.763	-2.895	0.196	1.142	0.882	-0.388	-2.289	-4.88717	1.296	18.868	0.000921612	0.0353618	DOWN	6	7982541	7983383	-1	processed_pseudogene	RNA binding protein with serine rich domain 1, pseudogene [Source:MGI Symbol;Acc:MGI:3708729]
ENSMUSG00000107092	Gm7993	0.247	0.246	0	0.901	0.946	0.822	1.072	0.432	0.291	0.33	0.087	0.113	-1.22	-1.222	-3.499	0.416	0.482	0.292	0.652	-0.543	-1.026	-0.875	-2.265	-2.033	-2.072	-4.20469	-0.488	20.923	0.000410758	0.034776	DOWN	5	96122099	96123482	1	processed_pseudogene	predicted gene 7993 [Source:MGI Symbol;Acc:MGI:3647399]
ENSMUSG00000032494	Tdgf1	0.196	0.594	0.178	1.206	1.048	1.6	1.747	0.196	0.184	0.158	0.231	1.087	0.461	1.993	0.329	2.998	2.798	3.403	3.529	0.461	0.375	0.172	0.682	2.85	-1.993	-3.98064	2.222	15.97	0.00186157	0.0402264	DOWN	9	110768671	110775226	-1	protein_coding	teratocarcinoma-derived growth factor 1 [Source:MGI Symbol;Acc:MGI:98658]
ENSMUSG00000086129	Gm13558	0.02	0.013	0.005	0.045	0.055	0.049	0.038	0.02	0.005	0.01	0.015	0.019	-0.526	-1.1	-2.129	0.506	0.786	0.614	0.279	-0.543	-2.062	-1.399	-0.924	-0.599	-1.781	-3.43664	-0.303	28.116	0.000103921	0.0274881	DOWN	2	58595781	58625408	1	lncRNA	predicted gene 13558 [Source:MGI Symbol;Acc:MGI:3702047]
ENSMUSG00000032318	Isl2	0.126	0.307	0.068	0.429	0.479	0.448	0.681	0.092	0.127	0.227	0.117	0.305	0.05	1.259	-0.731	1.727	1.882	1.788	2.379	-0.361	0.063	0.841	-0.05	1.248	-1.566	-2.96083	1.142	20.381	0.000507934	0.0353618	DOWN	9	55445956	55453464	1	protein_coding	insulin related protein 2 (islet 2) [Source:MGI Symbol;Acc:MGI:109156]
ENSMUSG00000022041	Chrna2	0.085	0.07	0.05	0.13	0.183	0.193	0.274	0.036	0.11	0.032	0.078	0.093	0.681	0.418	-0.035	1.268	1.748	1.824	2.321	-0.449	1.037	-0.578	0.57	0.809	-1.492	-2.81279	1.041	25.423	0.000168573	0.0306453	DOWN	14	66372488	66390397	1	protein_coding	cholinergic receptor, nicotinic, alpha polypeptide 2 (neuronal) [Source:MGI Symbol;Acc:MGI:87886]
ENSMUSG00000029306	Ibsp	0.04	0.058	0.042	0.192	0.068	0.128	0.137	0.045	0.033	0.034	0.039	0.085	-0.784	-0.31	-0.731	1.293	-0.105	0.733	0.829	-0.643	-1.026	-0.989	-0.818	0.174	-1.487	-2.80305	0.007	24.698	0.000193139	0.0306453	DOWN	5	104447037	104459335	1	protein_coding	integrin binding sialoprotein [Source:MGI Symbol;Acc:MGI:96389]
ENSMUSG00000074385	Gm10684	0.08	0.073	0.031	0.15	0.158	0.197	0.2	0.034	0.053	0.057	0.059	0.117	1.24	1.116	-0.035	2.118	2.193	2.506	2.527	0.076	0.677	0.772	0.819	1.772	-1.478	-2.78562	1.555	29.559	8.20054e-05	0.0247919	DOWN	9	45018474	45046904	-1	lncRNA	predicted gene 10684 [Source:MGI Symbol;Acc:MGI:3641851]
ENSMUSG00000094151	Gm7233	0.056	0.079	0.035	0.1	0.178	0.21	0.164	0.051	0.05	0.082	0.079	0.032	-0.881	-0.452	-1.439	-0.145	0.62	0.842	0.504	-0.993	-1.026	-0.41	-0.461	-1.521	-1.467	-2.76446	-0.248	25.152	0.000177288	0.0306453	DOWN	14	43037324	43045445	1	protein_coding	predicted gene 7233 [Source:MGI Symbol;Acc:MGI:3648176]
ENSMUSG00000063683	Glyat	0.075	0.092	0.016	0.073	0.177	0.165	0.233	0.049	0.029	0.036	0.099	0.076	0.715	0.984	-1.267	0.671	1.9	1.806	2.291	0.138	-0.53	-0.259	1.086	0.721	-1.44	-2.71321	1.003	12.765	0.00328979	0.048879	DOWN	19	12610672	12631275	1	protein_coding	glycine-N-acyltransferase [Source:MGI Symbol;Acc:MGI:2147502]
ENSMUSG00000047746	Fbxo40	0.157	0.162	0.052	0.245	0.351	0.403	0.343	0.092	0.203	0.097	0.086	0.146	2.115	2.161	0.575	2.745	3.259	3.455	3.224	1.363	2.479	1.435	1.264	2.014	-1.43	-2.69447	2.415	25.972	0.000200821	0.0306453	DOWN	16	36783822	36810829	-1	protein_coding	F-box protein 40 [Source:MGI Symbol;Acc:MGI:2443753]
ENSMUSG00000029491	Pde6b	0.009	0.02	0.008	0.015	0.038	0.041	0.042	0.025	0.007	0.01	0.016	0.006	-1.098	-0.062	-1.114	-0.449	0.824	0.911	0.948	0.254	-1.357	-0.875	-0.31	-1.521	-1.392	-2.62442	-0.071	13.145	0.00266906	0.0447932	DOWN	5	108536257	108580263	1	protein_coding	phosphodiesterase 6B, cGMP, rod receptor, beta polypeptide [Source:MGI Symbol;Acc:MGI:97525]
ENSMUSG00000108022	Gm7298	0.006	0.013	0.005	0.022	0.025	0.015	0.021	0.011	0.009	0.009	0.006	0.007	-1.22	-0.31	-1.439	0.416	0.576	-0.122	0.339	-0.543	-0.757	-0.769	-1.295	-0.988	-1.327	-2.5088	-0.363	22.984	0.000269344	0.0333645	DOWN	6	121709891	121766043	1	protein_coding	predicted gene 7298 [Source:MGI Symbol;Acc:MGI:3648717]
ENSMUSG00000109638	Gm45630	0.317	0.297	0.514	1.192	0.709	0.526	1.232	0.169	0.527	0.522	0.48	0.136	-0.526	-0.61	0.097	1.242	0.53	0.129	1.287	-1.285	0.131	0.118	0.008	-1.521	-1.293	-2.45037	0.183	13.575	0.0023728	0.0430974	DOWN	7	141604902	141606812	-1	TEC	predicted gene 45630 [Source:MGI Symbol;Acc:MGI:5791466]
ENSMUSG00000023905	Tnfrsf12a	2.138	1.642	0.817	2.682	3.688	4.453	3.934	0.896	1.308	1.535	1.773	2.129	2.127	1.756	0.785	2.448	2.901	3.17	2.993	0.912	1.436	1.661	1.863	2.121	-1.266	-2.40494	2.197	28.681	9.90953e-05	0.0274881	DOWN	17	23894419	23896442	-1	protein_coding	tumor necrosis factor receptor superfamily, member 12a [Source:MGI Symbol;Acc:MGI:1351484]
ENSMUSG00000019732	Calr3	0.15	0.13	0.083	0.253	0.363	0.315	0.244	0.117	0.11	0.127	0.134	0.127	1.606	1.411	0.785	2.342	2.855	2.654	2.291	1.256	1.172	1.367	1.444	1.369	-1.262	-2.39828	1.855	65.128	1.06943e-06	0.00358078	DOWN	8	73178020	73197714	-1	protein_coding	calreticulin 3 [Source:MGI Symbol;Acc:MGI:1920566]
ENSMUSG00000066361	Serpina3c	0.066	0.066	0.044	0.178	0.15	0.064	0.178	0.037	0.101	0.05	0.037	0.076	-0.784	-0.786	-1.267	0.506	0.275	-0.813	0.504	-1.456	-0.245	-1.113	-1.444	-0.599	-1.253	-2.38337	-0.45	14.213	0.00199958	0.0407624	DOWN	12	104112641	104120129	-1	protein_coding	serine (or cysteine) peptidase inhibitor, clade A, member 3C [Source:MGI Symbol;Acc:MGI:102848]
ENSMUSG00000055978	Fut2	0.047	0.021	0.013	0.072	0.073	0.061	0.06	0.041	0.014	0.023	0.016	0.05	-0.117	-1.1	-1.635	0.462	0.482	0.24	0.217	-0.279	-1.556	-0.989	-1.444	-0.041	-1.243	-2.3669	-0.296	12.36	0.00332741	0.0490394	DOWN	7	45298015	45315818	-1	protein_coding	fucosyltransferase 2 [Source:MGI Symbol;Acc:MGI:109374]
ENSMUSG00000097794	Gm2990	0.025	0.031	0.013	0.053	0.048	0.061	0.061	0.015	0.019	0.029	0.032	0.022	-0.881	-0.61	-1.635	0.106	-0.035	0.292	0.279	-1.456	-1.182	-0.671	-0.542	-0.988	-1.242	-2.36526	-0.476	20.986	0.000405324	0.034776	DOWN	14	32186999	32205505	1	lncRNA	predicted gene 2990 [Source:MGI Symbol;Acc:MGI:3781168]
ENSMUSG00000024485	Slc4a9	0.098	0.069	0.039	0.163	0.16	0.193	0.148	0.077	0.077	0.063	0.076	0.063	0.461	-0.007	-0.731	1.161	1.132	1.391	1.023	0.138	0.131	-0.122	0.119	-0.12	-1.232	-2.34892	0.516	35.544	3.17809e-05	0.0127881	DOWN	18	36661200	36689326	1	protein_coding	solute carrier family 4, sodium bicarbonate cotransporter, member 9 [Source:MGI Symbol;Acc:MGI:2443384]
ENSMUSG00000038522	Mfsd4b1	0.026	0.033	0.012	0.038	0.063	0.055	0.069	0.031	0.028	0.014	0.027	0.02	-0.526	-0.181	-1.439	-0.014	0.663	0.485	0.786	-0.279	-0.429	-1.249	-0.461	-0.846	-1.228	-2.34242	-0.146	18.629	0.000678253	0.0353618	DOWN	10	39877571	39901264	-1	protein_coding	major facilitator superfamily domain containing 4B1 [Source:MGI Symbol;Acc:MGI:2143575]
ENSMUSG00000088246	NA	1660.66	1784.53	3602.91	4099.91	2507.06	9386.85	4861.79	1798.87	2928.15	1867.93	2136.5	2190.96	6.515	6.618	7.631	7.818	7.108	9.012	8.063	6.63	7.332	6.684	6.878	6.914	-1.215	-2.32141	7.476	15.702	0.00205704	0.0412933	DOWN	NA	NA	NA	NA	NA	NA
ENSMUSG00000103216	Gm37248	0.215	0.214	0.236	0.853	0.427	0.413	0.322	0.188	0.333	0.249	0.251	0.082	-0.376	-0.379	-0.259	1.483	0.53	0.485	0.152	-0.543	0.196	-0.189	-0.174	-1.521	-1.184	-2.27206	0.125	14.555	0.00182738	0.0402264	DOWN	17	52103045	52106218	-1	TEC	predicted gene, 37248 [Source:MGI Symbol;Acc:MGI:5610476]
ENSMUSG00000015619	Gata3	0.023	0.029	0.01	0.059	0.045	0.044	0.048	0.027	0.031	0.014	0.011	0.03	-0.241	0.047	-1.267	1.015	0.663	0.614	0.743	-0.055	0.131	-0.875	-1.16	0.106	-1.177	-2.26106	0.131	15.331	0.00149595	0.0381388	DOWN	2	9861889	9894845	-1	protein_coding	GATA binding protein 3 [Source:MGI Symbol;Acc:MGI:95663]
ENSMUSG00000080980	1700071K01Rik	0.602	0.554	1.313	1.47	1.771	1.549	2.626	0.562	0.862	0.711	1.463	0.445	-0.784	-0.884	0.218	0.369	0.62	0.439	1.161	-0.867	-0.334	-0.578	0.362	-1.145	-1.174	-2.25636	0.042	13.594	0.00236021	0.0430974	DOWN	11	81463481	81464299	-1	processed_pseudogene	RIKEN cDNA 1700071K01 gene [Source:MGI Symbol;Acc:MGI:3588264]
ENSMUSG00000032561	Acpp	0.011	0.024	0.008	0.023	0.042	0.036	0.032	0.009	0.022	0.017	0.015	0.012	-0.607	0.376	-1.114	0.32	1.132	0.911	0.743	-0.867	0.258	-0.122	-0.31	-0.599	-1.173	-2.2548	0.169	15.542	0.00141834	0.0372461	DOWN	9	104165450	104214947	-1	protein_coding	acid phosphatase, prostate [Source:MGI Symbol;Acc:MGI:1928480]
ENSMUSG00000107976	Gm44043	0.163	0.384	0.215	0.383	0.575	0.578	0.755	0.354	0.263	0.192	0.196	0.272	-0.692	0.418	-0.342	0.416	0.969	0.976	1.347	0.308	-0.083	-0.491	-0.461	-0.041	-1.161	-2.23612	0.323	20.271	0.000471936	0.0353075	DOWN	6	149471907	149475159	1	TEC	predicted gene, 44043 [Source:MGI Symbol;Acc:MGI:5690435]
ENSMUSG00000103192	Gm37645	0.309	0.159	0.263	0.52	0.539	0.393	0.748	0.233	0.127	0.327	0.191	0.351	0.247	-0.61	0.032	0.953	1.003	0.572	1.458	-0.126	-0.885	0.323	-0.384	0.418	-1.159	-2.23303	0.39	18.538	0.00069253	0.0353618	DOWN	1	80643726	80647281	-1	TEC	predicted gene, 37645 [Source:MGI Symbol;Acc:MGI:5610873]
ENSMUSG00000031844	Hsd17b2	0.025	0.059	0.016	0.059	0.073	0.08	0.082	0.033	0.028	0.036	0.024	0.044	0.575	1.787	0.032	1.782	2.086	2.212	2.261	0.981	0.765	1.114	0.531	1.369	-1.143	-2.2084	1.453	19.242	0.000591054	0.0353618	DOWN	8	118428643	118485766	1	protein_coding	hydroxysteroid (17-beta) dehydrogenase 2 [Source:MGI Symbol;Acc:MGI:1096386]
ENSMUSG00000073437	D330041H03Rik	0.126	0.141	0.231	0.326	0.35	0.42	0.346	0.088	0.163	0.164	0.185	0.226	0.421	0.572	1.249	1.727	1.826	2.084	1.813	-0.055	0.765	0.772	0.944	1.216	-1.122	-2.17648	1.238	27.389	0.000118026	0.028731	DOWN	17	24623623	24633516	-1	lncRNA	RIKEN cDNA D330041H03 gene [Source:MGI Symbol;Acc:MGI:3603827]
ENSMUSG00000027454	Gins1	0.018	0.018	0.014	0.04	0.045	0.017	0.045	0.014	0.023	0.01	0.02	0.018	-0.881	-0.884	-1.114	0.163	0.33	-0.928	0.339	-1.132	-0.53	-1.567	-0.72	-0.846	-1.116	-2.16745	-0.535	13.536	0.00239768	0.0432554	DOWN	2	150747320	150773200	1	protein_coding	GINS complex subunit 1 (Psf1 homolog) [Source:MGI Symbol;Acc:MGI:1916520]
ENSMUSG00000105395	Gm42672	1.943	1.292	2.928	3.182	5.458	4.731	4.516	1.704	2.725	1.656	1.932	2.37	-0.376	-0.884	0.159	0.269	1.003	0.807	0.743	-0.543	0.063	-0.578	-0.384	-0.12	-1.115	-2.16595	0.117	21.157	0.000391043	0.034776	DOWN	3	95368502	95368853	1	processed_pseudogene	predicted gene 42672 [Source:MGI Symbol;Acc:MGI:5662809]
ENSMUSG00000079051	Vinac1	0.039	0.038	0.014	0.069	0.057	0.064	0.08	0.036	0.046	0.029	0.028	0.02	-0.003	-0.062	-1.267	0.746	0.482	0.655	0.948	-0.126	0.196	-0.41	-0.461	-0.846	-1.1	-2.14355	0.116	17.129	0.000961297	0.0353618	DOWN	2	128866993	128890092	-1	protein_coding	vinculin/alpha-catenin family member 1 [Source:MGI Symbol;Acc:MGI:3649276]
ENSMUSG00000028718	Stil	0.014	0.027	0.028	0.056	0.046	0.045	0.052	0.03	0.02	0.015	0.029	0.022	-0.526	0.333	0.382	1.318	1.036	1.008	1.226	0.461	-0.083	-0.41	0.406	0.034	-1.096	-2.13761	0.544	24.537	0.000199134	0.0306453	DOWN	4	114857356	114900393	1	protein_coding	Scl/Tal1 interrupting locus [Source:MGI Symbol;Acc:MGI:107477]
ENSMUSG00000104114	Gm37297	0.604	0.745	0.549	1.334	1	1.192	1.824	0.463	0.887	0.575	0.67	0.545	0.612	0.899	0.482	1.708	1.305	1.55	2.149	0.254	1.139	0.545	0.752	0.473	-1.082	-2.11697	1.099	29.924	7.64302e-05	0.0237397	DOWN	1	89411160	89413543	1	TEC	predicted gene, 37297 [Source:MGI Symbol;Acc:MGI:5610525]
ENSMUSG00000108832	Gm44832	2.156	1.757	0.994	2.631	3.41	4.044	3.621	1.439	1.903	1.696	1.248	1.829	2.337	2.047	1.249	2.619	2.989	3.232	3.074	1.766	2.16	1.997	1.566	2.104	-1.072	-2.10235	2.381	35.513	3.19243e-05	0.0127881	DOWN	7	44243001	44245303	-1	lncRNA	predicted gene 44832 [Source:MGI Symbol;Acc:MGI:5753408]
ENSMUSG00000029304	Spp1	10.505	12.194	3.591	15.307	16.935	20.023	20.164	9.855	9.963	7.896	5.238	10.394	5.964	6.178	4.419	6.506	6.652	6.893	6.903	5.872	5.887	5.552	4.962	5.948	-1.056	-2.07916	6.136	15.991	0.00188118	0.0403	DOWN	5	104582984	104588916	1	protein_coding	secreted phosphoprotein 1 [Source:MGI Symbol;Acc:MGI:98389]
ENSMUSG00000091165	Gm17036	0.082	0.065	0.091	0.154	0.122	0.156	0.21	0.089	0.105	0.046	0.071	0.078	0.247	-0.062	0.382	1.104	0.786	1.128	1.537	0.361	0.583	-0.491	0.065	0.174	-1.033	-2.04627	0.58	22.681	0.000286162	0.0333645	DOWN	18	6213913	6227324	1	lncRNA	predicted gene 17036 [Source:MGI Symbol;Acc:MGI:4937863]
ENSMUSG00000045102	Poln	0.006	0.004	0.006	0.008	0.01	0.01	0.015	0.003	0.005	0.005	0.006	0.007	-0.003	-0.31	0.032	0.506	0.705	0.807	1.317	-0.751	-0.083	-0.058	0.065	0.239	-1.013	-2.0181	0.295	20.35	0.000464031	0.0353075	DOWN	5	34164523	34326792	-1	protein_coding	DNA polymerase N [Source:MGI Symbol;Acc:MGI:2675617]
ENSMUSG00000078963	Hsbp1l1	0.122	0.089	0.062	0.176	0.218	0.159	0.18	0.103	0.058	0.108	0.085	0.105	1.144	0.712	0.218	1.65	1.954	1.507	1.682	0.912	0.131	0.969	0.645	0.932	-0.993	-1.99032	1.14	25.104	0.000178896	0.0306453	DOWN	18	80272973	80290317	-1	protein_coding	heat shock factor binding protein 1-like 1 [Source:MGI Symbol;Acc:MGI:1913505]
ENSMUSG00000007030	Vwa7	1.961	1.934	0.671	2.227	3.053	3.101	3.447	1.104	1.318	1.169	1.668	2.307	4.323	4.303	2.788	4.506	4.96	4.982	5.134	3.5	3.753	3.581	4.091	4.557	-0.962	-1.94801	4.348	13.32	0.00336711	0.0493888	DOWN	17	35235555	35245717	1	protein_coding	von Willebrand factor A domain containing 7 [Source:MGI Symbol;Acc:MGI:1306798]
ENSMUSG00000086020	Gm12239	0.008	0.008	0.003	0.011	0.011	0.011	0.013	0.004	0.007	0.005	0.007	0.007	1.24	1.282	-0.259	1.764	1.788	1.806	1.991	0.461	1.172	0.663	1.086	1.045	-0.958	-1.94261	1.288	16.326	0.00116708	0.0360829	DOWN	11	55662914	55961674	1	lncRNA	predicted gene 12239 [Source:MGI Symbol;Acc:MGI:3651547]
ENSMUSG00000079173	Zan	0.013	0.011	0.007	0.017	0.018	0.017	0.03	0.014	0.015	0.011	0.007	0.007	0.461	0.244	-0.342	0.818	0.898	0.807	1.587	0.508	0.631	0.172	-0.384	-0.388	-0.948	-1.9292	0.524	13.525	0.00240533	0.0432554	DOWN	5	137376899	137475326	-1	protein_coding	zonadhesin [Source:MGI Symbol;Acc:MGI:106656]
ENSMUSG00000022758	P2rx6	0.417	0.389	0.232	0.599	0.596	0.7	0.749	0.292	0.392	0.279	0.328	0.451	2.748	2.652	1.918	3.267	3.259	3.49	3.585	2.243	2.662	2.18	2.41	2.86	-0.927	-1.90132	2.863	34.702	3.60034e-05	0.0140056	DOWN	16	17379749	17395664	1	protein_coding	purinergic receptor P2X, ligand-gated ion channel, 6 [Source:MGI Symbol;Acc:MGI:1337113]
ENSMUSG00000084843	B230312C02Rik	0.381	0.351	0.167	0.494	0.555	0.636	0.578	0.275	0.432	0.194	0.339	0.267	2.575	2.458	1.41	2.943	3.111	3.304	3.168	2.111	2.751	1.622	2.41	2.069	-0.91	-1.87905	2.603	18.906	0.000655828	0.0353618	DOWN	2	180012284	180027678	-1	lncRNA	RIKEN cDNA B230312C02 gene [Source:MGI Symbol;Acc:MGI:2444130]
ENSMUSG00000024697	Gna14	0.025	0.022	0.009	0.031	0.038	0.029	0.042	0.016	0.017	0.023	0.024	0.012	2.152	1.979	0.746	2.471	2.739	2.379	2.888	1.533	1.589	2.07	2.11	1.081	-0.91	-1.87905	2.1	14.833	0.00170745	0.0392518	DOWN	19	16413126	16588184	1	protein_coding	guanine nucleotide binding protein, alpha 14 [Source:MGI Symbol;Acc:MGI:95769]
ENSMUSG00000028214	Gem	0.401	0.385	0.286	0.467	0.644	0.611	0.909	0.304	0.372	0.371	0.333	0.394	2.076	2.02	1.6	2.292	2.749	2.674	3.24	1.685	1.969	1.967	1.815	2.051	-0.884	-1.84548	2.256	31.58	5.83476e-05	0.0198916	DOWN	4	11704457	11714752	1	protein_coding	GTP binding protein (gene overexpressed in skeletal muscle) [Source:MGI Symbol;Acc:MGI:99844]
ENSMUSG00000058743	Kcnj14	1.375	1.549	0.623	1.734	2.1	2.048	2.741	0.929	1.24	1.083	1.337	1.237	3.527	3.698	2.399	3.86	4.135	4.099	4.517	2.966	3.38	3.186	3.488	3.376	-0.876	-1.83528	3.651	20.816	0.000533067	0.0353618	DOWN	7	45465884	45474206	-1	protein_coding	potassium inwardly-rectifying channel, subfamily J, member 14 [Source:MGI Symbol;Acc:MGI:2384820]
ENSMUSG00000055027	Smyd1	0.035	0.049	0.023	0.057	0.059	0.065	0.077	0.031	0.04	0.031	0.043	0.032	1.955	2.417	1.359	2.649	2.688	2.842	3.083	1.785	2.143	1.77	2.25	1.837	-0.865	-1.82134	2.315	25.72	0.000159545	0.0306453	DOWN	6	71190924	71299217	-1	protein_coding	SET and MYND domain containing 1 [Source:MGI Symbol;Acc:MGI:104790]
ENSMUSG00000053181	A830005F24Rik	0.735	0.616	0.507	1.066	1.124	1.254	1.111	0.464	0.703	0.58	0.619	0.766	0.05	-0.181	-0.43	0.549	0.62	0.77	0.604	-0.543	-0.008	-0.259	-0.174	0.106	-0.865	-1.82134	0.15	20.261	0.000472953	0.0353075	DOWN	13	48667046	48668335	1	protein_coding	RIKEN cDNA A830005F24 gene [Source:MGI Symbol;Acc:MGI:3045249]
ENSMUSG00000045246	Kcng4	4.645	5.618	1.999	5.96	7.456	7.609	8.527	3.279	4.423	4.094	3.187	5.262	5.782	6.056	4.568	6.141	6.464	6.493	6.657	5.28	5.711	5.6	5.24	5.962	-0.862	-1.81756	5.936	15.312	0.00206039	0.0412933	DOWN	8	120350593	120362419	-1	protein_coding	potassium voltage-gated channel, subfamily G, member 4 [Source:MGI Symbol;Acc:MGI:1913983]
ENSMUSG00000109572	Cfap99	0.053	0.065	0.041	0.112	0.09	0.09	0.096	0.053	0.068	0.058	0.054	0.036	1.094	1.39	0.746	2.146	1.845	1.842	1.934	1.11	1.436	1.221	1.113	0.577	-0.859	-1.81378	1.446	26.303	0.000143386	0.0306329	DOWN	5	34445944	34484671	1	protein_coding	cilia and flagella associated protein 99 [Source:MGI Symbol;Acc:MGI:5434801]
ENSMUSG00000104435	Gm37422	0.185	0.16	0.149	0.355	0.267	0.241	0.347	0.137	0.224	0.194	0.152	0.132	-0.059	-0.244	-0.342	0.818	0.433	0.292	0.786	-0.449	0.196	0.003	-0.31	-0.49	-0.855	-1.80876	0.116	16.597	0.00109252	0.0357461	DOWN	1	189612132	189616849	1	lncRNA	predicted gene, 37422 [Source:MGI Symbol;Acc:MGI:5610650]
ENSMUSG00000025934	Gsta3	0.041	0.033	0.024	0.062	0.048	0.059	0.075	0.028	0.048	0.025	0.038	0.033	0.152	-0.12	-0.523	0.709	0.382	0.655	0.986	-0.361	0.375	-0.491	0.065	-0.12	-0.853	-1.80625	0.213	14.427	0.00188962	0.0403	DOWN	1	21310813	21335885	1	protein_coding	glutathione S-transferase, alpha 3 [Source:MGI Symbol;Acc:MGI:95856]
ENSMUSG00000015112	Slc25a13	0.045	0.033	0.02	0.052	0.063	0.061	0.061	0.031	0.036	0.021	0.035	0.041	3.015	2.563	1.845	3.221	3.487	3.432	3.443	2.487	2.685	1.92	2.658	2.871	-0.852	-1.805	2.893	20.912	0.000420119	0.034776	DOWN	6	6041218	6217173	-1	protein_coding	solute carrier family 25 (mitochondrial carrier, adenine nucleotide translocator), member 13 [Source:MGI Symbol;Acc:MGI:1354721]
ENSMUSG00000101693	Gm19461	0.187	0.136	0.063	0.208	0.243	0.241	0.229	0.111	0.124	0.152	0.138	0.11	1.897	1.451	0.382	2.045	2.265	2.252	2.182	1.17	1.325	1.603	1.465	1.15	-0.845	-1.79626	1.693	16.707	0.00106373	0.0357461	DOWN	1	133178136	133197546	-1	lncRNA	predicted gene, 19461 [Source:MGI Symbol;Acc:MGI:5011646]
ENSMUSG00000043144	Aqp6	0.65	0.547	0.309	1.18	0.779	0.922	0.715	0.643	0.358	0.458	0.362	0.701	1.454	1.213	0.433	2.292	1.707	1.944	1.587	1.438	0.631	0.969	0.645	1.56	-0.836	-1.78509	1.421	13.196	0.00263206	0.0447218	DOWN	15	99499281	99503358	1	protein_coding	aquaporin 6 [Source:MGI Symbol;Acc:MGI:1341204]
ENSMUSG00000049985	Ankrd55	0.188	0.221	0.074	0.259	0.277	0.306	0.298	0.161	0.187	0.184	0.149	0.115	4.177	4.407	2.836	4.636	4.73	4.874	4.834	3.954	4.167	4.142	3.837	3.474	-0.831	-1.77892	4.274	14.922	0.00210733	0.0416799	DOWN	13	112424985	112520536	1	protein_coding	ankyrin repeat domain 55 [Source:MGI Symbol;Acc:MGI:1924568]
ENSMUSG00000071722	Spin4	0.163	0.254	0.235	0.381	0.37	0.314	0.49	0.254	0.253	0.219	0.201	0.174	-0.376	0.197	0.097	0.746	0.705	0.485	1.094	0.197	0.196	0.003	-0.111	-0.293	-0.821	-1.76663	0.301	17.152	0.000955965	0.0353618	DOWN	X	94066116	94070288	-1	protein_coding	spindlin family, member 4 [Source:MGI Symbol;Acc:MGI:2444925]
ENSMUSG00000035095	Fam167a	0.103	0.048	0.072	0.17	0.135	0.105	0.107	0.068	0.083	0.093	0.059	0.061	1.623	0.572	1.131	2.33	2.005	1.654	1.682	1.047	1.325	1.479	0.851	0.892	-0.817	-1.76174	1.466	15.802	0.00132868	0.0371011	DOWN	14	63673843	63702947	1	protein_coding	family with sequence similarity 167, member A [Source:MGI Symbol;Acc:MGI:3606565]
ENSMUSG00000030607	Acan	0.624	0.672	0.277	0.795	0.953	0.979	0.944	0.529	0.54	0.433	0.535	0.561	5.268	5.374	4.099	5.616	5.878	5.917	5.864	5.031	5.06	4.741	5.048	5.115	-0.815	-1.7593	5.335	22.214	0.000428282	0.0351916	DOWN	7	78703231	78764847	1	protein_coding	aggrecan [Source:MGI Symbol;Acc:MGI:99602]
ENSMUSG00000004951	Hspb1	3.871	4.874	2.074	5.304	6.338	5.742	7.776	3.05	4.165	4.294	2.232	4.301	2.69	3.018	1.807	3.139	3.393	3.252	3.686	2.351	2.794	2.838	1.91	2.84	-0.8	-1.7411	2.903	14.437	0.00204357	0.0412855	DOWN	5	135916773	135918417	1	protein_coding	heat shock protein 1 [Source:MGI Symbol;Acc:MGI:96240]
ENSMUSG00000040666	Sh3bgr	0.54	0.728	0.223	0.748	0.868	0.923	0.879	0.511	0.509	0.48	0.465	0.477	3.951	4.378	2.687	4.419	4.633	4.72	4.649	3.87	3.867	3.781	3.737	3.772	-0.795	-1.73508	4.131	15.177	0.00194124	0.0405966	DOWN	16	96001650	96030135	1	protein_coding	SH3-binding domain glutamic acid-rich protein [Source:MGI Symbol;Acc:MGI:1354740]
ENSMUSG00000086228	Ubap1l	0.372	0.522	0.227	0.686	0.573	0.633	0.717	0.252	0.453	0.53	0.396	0.253	2.865	3.348	2.163	3.74	3.481	3.623	3.802	2.312	3.145	3.371	2.954	2.315	-0.792	-1.73147	3.192	13.076	0.00310263	0.0474371	DOWN	9	65268323	65287659	1	protein_coding	ubiquitin-associated protein 1-like [Source:MGI Symbol;Acc:MGI:2685360]
ENSMUSG00000074863	Platr25	0.025	0.033	0.031	0.049	0.045	0.056	0.058	0.032	0.035	0.037	0.028	0.019	-0.376	-0.007	-0.106	0.506	0.382	0.694	0.743	-0.055	0.063	0.118	-0.241	-0.717	-0.786	-1.72429	0.14	14.529	0.0018398	0.0402264	DOWN	13	62819598	62908523	-1	protein_coding	pluripotency associated transcript 25 [Source:MGI Symbol;Acc:MGI:3645613]
ENSMUSG00000015405	Ace2	0.023	0.035	0.044	0.051	0.069	0.057	0.056	0.037	0.029	0.034	0.031	0.039	0.293	0.839	1.162	1.367	1.788	1.529	1.511	0.912	0.583	0.807	0.682	1.009	-0.781	-1.71832	1.097	20.232	0.000475967	0.0353075	DOWN	X	162922328	162971416	1	protein_coding	angiotensin I converting enzyme (peptidyl-dipeptidase A) 2 [Source:MGI Symbol;Acc:MGI:1917258]
ENSMUSG00000049871	Nlrc3	0.032	0.043	0.032	0.075	0.058	0.061	0.058	0.039	0.041	0.046	0.026	0.031	0.152	0.535	0.159	1.293	0.934	1.008	0.948	0.412	0.483	0.625	-0.111	0.106	-0.781	-1.71832	0.603	17.638	0.000852292	0.0353618	DOWN	16	3762871	3794496	-1	protein_coding	NLR family, CARD domain containing 3 [Source:MGI Symbol;Acc:MGI:2444070]
ENSMUSG00000001473	Tubb6	0.217	0.173	0.194	0.407	0.26	0.334	0.34	0.191	0.243	0.142	0.209	0.199	1.434	1.116	1.277	2.318	1.687	2.039	2.063	1.256	1.589	0.841	1.379	1.31	-0.776	-1.71238	1.584	24.282	0.000209075	0.0307341	DOWN	18	67523787	67535819	1	protein_coding	tubulin, beta 6 class V [Source:MGI Symbol;Acc:MGI:1915201]
ENSMUSG00000025507	Pidd1	0.135	0.23	0.158	0.32	0.277	0.355	0.259	0.202	0.221	0.14	0.162	0.176	-0.178	0.535	0.032	0.984	0.786	1.128	0.698	0.361	0.483	-0.122	0.065	0.174	-0.766	-1.70055	0.468	15.088	0.00159173	0.0386431	DOWN	7	141018026	141023938	-1	protein_coding	p53 induced death domain protein 1 [Source:MGI Symbol;Acc:MGI:1889507]
ENSMUSG00000034227	Foxj1	2.751	3.268	1.492	3.476	4.737	4.477	4.281	2.39	2.338	2.105	2.251	3.421	3.701	3.948	2.827	4.037	4.481	4.4	4.335	3.5	3.468	3.318	3.414	4.014	-0.761	-1.69466	3.863	18.776	0.000786431	0.0353618	DOWN	11	116221530	116226225	-1	protein_coding	forkhead box J1 [Source:MGI Symbol;Acc:MGI:1347474]
ENSMUSG00000050592	Fam78a	0.206	0.198	0.125	0.258	0.305	0.344	0.275	0.182	0.188	0.154	0.188	0.169	2.858	2.801	2.148	3.18	3.419	3.592	3.271	2.686	2.73	2.445	2.729	2.576	-0.744	-1.67481	2.926	34.378	3.77954e-05	0.0140836	DOWN	2	31940067	31974869	-1	protein_coding	family with sequence similarity 78, member A [Source:MGI Symbol;Acc:MGI:2443569]
ENSMUSG00000036138	Acaa1a	2.004	2.583	2.04	3.32	3.739	3.575	4.183	1.347	2.18	2.314	2.369	2.848	4.418	4.783	4.444	5.144	5.315	5.25	5.477	3.847	4.539	4.625	4.659	4.923	-0.744	-1.67481	4.851	26.199	0.000166818	0.0306453	DOWN	9	119168742	119179365	1	protein_coding	acetyl-Coenzyme A acyltransferase 1A [Source:MGI Symbol;Acc:MGI:2148491]
ENSMUSG00000021255	Esrrb	0.049	0.066	0.033	0.095	0.067	0.081	0.086	0.044	0.05	0.062	0.049	0.04	3.001	3.416	2.412	3.939	3.431	3.718	3.802	2.852	3.017	3.33	2.997	2.685	-0.743	-1.67365	3.286	21.85	0.000338686	0.0345071	DOWN	12	86407891	86568402	1	protein_coding	estrogen related receptor, beta [Source:MGI Symbol;Acc:MGI:1346832]
ENSMUSG00000058183	Mmel1	0.139	0.154	0.09	0.238	0.204	0.229	0.185	0.117	0.132	0.128	0.165	0.098	1.883	2.034	1.277	2.649	2.425	2.593	2.291	1.643	1.812	1.77	2.123	1.398	-0.74	-1.67018	2.055	21.685	0.000350396	0.034776	DOWN	4	154954042	154979985	1	protein_coding	membrane metallo-endopeptidase-like 1 [Source:MGI Symbol;Acc:MGI:1351603]
ENSMUSG00000042817	Flt3	0.328	0.333	0.162	0.457	0.43	0.436	0.504	0.218	0.274	0.279	0.292	0.302	4.519	4.544	3.51	4.998	4.911	4.931	5.14	3.932	4.264	4.29	4.353	4.402	-0.739	-1.66902	4.55	23.883	0.000259712	0.0332909	DOWN	5	147267551	147337299	-1	protein_coding	FMS-like tyrosine kinase 3 [Source:MGI Symbol;Acc:MGI:95559]
ENSMUSG00000002007	Srpk3	1.534	1.12	0.899	1.805	1.768	1.682	2.647	1.079	1.682	0.992	1.112	1.047	2.812	2.365	2.054	3.044	3.014	2.943	3.592	2.312	2.943	2.193	2.355	2.269	-0.738	-1.66786	2.727	18.047	0.000774962	0.0353618	DOWN	X	72818011	72822531	1	protein_coding	serine/arginine-rich protein specific kinase 3 [Source:MGI Symbol;Acc:MGI:1891338]
ENSMUSG00000035187	Nkx6-1	0.619	0.75	0.307	1.121	0.913	0.79	0.88	0.443	0.631	0.727	0.564	0.402	2.115	2.386	1.131	2.959	2.667	2.461	2.614	1.643	2.143	2.342	1.985	1.508	-0.734	-1.66324	2.247	12.565	0.00313952	0.0476369	DOWN	5	101806005	101812862	-1	protein_coding	NK6 homeobox 1 [Source:MGI Symbol;Acc:MGI:1206039]
ENSMUSG00000066000	Zfp979	0.136	0.121	0.07	0.149	0.205	0.2	0.172	0.123	0.102	0.102	0.089	0.133	2.089	1.923	1.162	2.215	2.667	2.634	2.421	1.949	1.682	1.679	1.486	2.051	-0.727	-1.65519	2.059	18.425	0.000710453	0.0353618	DOWN	4	147696394	147726970	-1	protein_coding	zinc finger protein 979 [Source:MGI Symbol;Acc:MGI:2148252]
ENSMUSG00000039728	Slc6a5	7.172	7.676	2.586	9.87	9.042	9.698	9.406	5.751	5.977	5.399	5.727	5.683	8.59	8.688	7.119	9.05	8.924	9.025	8.981	8.271	8.327	8.18	8.265	8.254	-0.726	-1.65405	8.555	13.026	0.00340889	0.0494791	DOWN	7	49559894	49613604	1	protein_coding	solute carrier family 6 (neurotransmitter transporter, glycine), member 5 [Source:MGI Symbol;Acc:MGI:105090]
ENSMUSG00000019853	Hebp2	1.44	1.551	0.639	1.587	2.039	1.966	2.387	1.042	1.071	0.997	1.389	1.509	3.257	3.364	2.102	3.396	3.755	3.703	3.981	2.795	2.835	2.733	3.205	3.324	-0.724	-1.65176	3.284	13.544	0.00265713	0.0447218	DOWN	10	18415246	18421824	-1	protein_coding	heme binding protein 2 [Source:MGI Symbol;Acc:MGI:1860084]
ENSMUSG00000028150	Rorc	0.132	0.117	0.062	0.189	0.147	0.166	0.189	0.155	0.083	0.086	0.103	0.094	1.791	1.62	0.746	2.292	1.936	2.113	2.291	2.016	1.139	1.195	1.444	1.31	-0.724	-1.65176	1.733	12.855	0.00289326	0.0458997	DOWN	3	94280101	94305583	1	protein_coding	RAR-related orphan receptor gamma [Source:MGI Symbol;Acc:MGI:104856]
ENSMUSG00000028865	Cd164l2	0.095	0.11	0.117	0.152	0.233	0.162	0.161	0.104	0.154	0.074	0.119	0.088	0.337	0.535	0.62	0.984	1.578	1.069	1.059	0.461	1.001	0.003	0.645	0.239	-0.721	-1.64832	0.768	12.502	0.00319573	0.0479898	DOWN	4	132939442	132951866	1	protein_coding	CD164 sialomucin-like 2 [Source:MGI Symbol;Acc:MGI:1916905]
ENSMUSG00000020140	Lgr5	0.129	0.132	0.071	0.199	0.163	0.18	0.184	0.098	0.136	0.131	0.104	0.083	4.155	4.191	3.3	4.776	4.496	4.634	4.667	3.767	4.234	4.179	3.841	3.527	-0.714	-1.64035	4.213	20.699	0.000493327	0.0353618	DOWN	10	115286216	115423685	-1	protein_coding	leucine rich repeat containing G protein coupled receptor 5 [Source:MGI Symbol;Acc:MGI:1341817]
ENSMUSG00000047123	Ticam1	0.487	0.471	0.444	0.541	0.864	0.843	0.822	0.474	0.479	0.467	0.454	0.466	1.897	1.849	1.768	2.045	2.709	2.674	2.638	1.86	1.873	1.839	1.799	1.837	-0.712	-1.63807	2.111	32.298	5.20618e-05	0.0185375	DOWN	17	56576319	56583786	-1	protein_coding	toll-like receptor adaptor molecule 1 [Source:MGI Symbol;Acc:MGI:2147032]
ENSMUSG00000023963	Cyp39a1	0.069	0.053	0.03	0.081	0.084	0.085	0.082	0.056	0.049	0.072	0.035	0.043	2.548	2.185	1.385	2.79	2.837	2.859	2.795	2.257	2.076	2.611	1.585	1.878	-0.709	-1.63467	2.394	12.861	0.00288852	0.0458997	DOWN	17	43978316	44062322	1	protein_coding	cytochrome P450, family 39, subfamily a, polypeptide 1 [Source:MGI Symbol;Acc:MGI:1927096]
ENSMUSG00000072762	4930522L14Rik	0.114	0.162	0.071	0.162	0.194	0.187	0.219	0.122	0.149	0.12	0.108	0.085	0.931	1.411	0.274	1.414	1.666	1.614	1.834	1.015	1.295	0.999	0.851	0.526	-0.707	-1.63241	1.219	12.364	0.00332379	0.0490394	DOWN	5	109883856	109899752	-1	protein_coding	RIKEN cDNA 4930522L14 gene [Source:MGI Symbol;Acc:MGI:1925270]
ENSMUSG00000062785	Kcnc3	37.956	38.445	15.649	47.1	49.983	51.588	50.557	30.121	29.613	27.589	27.941	36.881	9.063	9.082	7.785	9.374	9.46	9.506	9.477	8.73	8.705	8.603	8.621	9.022	-0.706	-1.63127	9.024	15.288	0.00186518	0.0402264	DOWN	7	44240088	44254178	1	protein_coding	potassium voltage gated channel, Shaw-related subfamily, member 3 [Source:MGI Symbol;Acc:MGI:96669]
ENSMUSG00000063558	Aox1	0.092	0.108	0.065	0.111	0.137	0.13	0.197	0.056	0.12	0.086	0.086	0.092	2.835	3.058	2.333	3.103	3.406	3.329	3.919	2.126	3.21	2.742	2.738	2.829	-0.706	-1.63127	3.042	13.998	0.00220679	0.0422455	DOWN	1	58069090	58145572	1	protein_coding	aldehyde oxidase 1 [Source:MGI Symbol;Acc:MGI:88035]
ENSMUSG00000068220	Lgals1	2.826	3.608	2.223	4.364	4.085	4.627	5.743	1.919	3.029	3.153	3.349	2.975	3.414	3.763	3.071	4.037	3.942	4.121	4.431	2.861	3.513	3.571	3.657	3.487	-0.703	-1.62789	3.716	22.776	0.000297521	0.0333645	DOWN	15	78810925	78814665	1	protein_coding	lectin, galactose binding, soluble 1 [Source:MGI Symbol;Acc:MGI:96777]
ENSMUSG00000030247	Kcnj8	0.458	0.396	0.448	0.526	0.724	0.954	0.611	0.557	0.386	0.502	0.418	0.291	1.676	1.471	1.644	1.869	2.32	2.713	2.081	1.949	1.436	1.805	1.546	1.045	-0.702	-1.62676	1.86	15.108	0.00158367	0.0386431	DOWN	6	142510563	142517340	-1	protein_coding	potassium inwardly-rectifying channel, subfamily J, member 8 [Source:MGI Symbol;Acc:MGI:1100508]
ENSMUSG00000031497	Tnfsf13b	0.263	0.275	0.126	0.294	0.38	0.375	0.387	0.197	0.295	0.21	0.185	0.215	3.113	3.177	2.07	3.273	3.64	3.623	3.669	2.707	3.279	2.795	2.612	2.829	-0.7	-1.6245	3.135	15.604	0.00144295	0.0374117	DOWN	8	10056467	10089072	1	protein_coding	tumor necrosis factor (ligand) superfamily, member 13b [Source:MGI Symbol;Acc:MGI:1344376]
ENSMUSG00000041548	Hspb8	2.124	1.885	0.9	2.265	2.812	2.493	3.017	1.331	1.422	1.965	1.404	2.015	4.937	4.765	3.704	5.029	5.34	5.167	5.441	4.265	4.36	4.824	4.341	4.86	-0.697	-1.62113	4.827	13.363	0.003	0.0467071	DOWN	5	116546550	116560923	-1	protein_coding	heat shock protein 8 [Source:MGI Symbol;Acc:MGI:2135756]
ENSMUSG00000001333	Sync	0.257	0.206	0.109	0.254	0.355	0.305	0.317	0.149	0.185	0.244	0.19	0.179	2.451	2.136	1.249	2.437	2.91	2.693	2.752	1.685	1.987	2.377	2.028	1.938	-0.692	-1.61552	2.29	13.758	0.00225793	0.042714	DOWN	4	129181410	129202352	1	protein_coding	syncoilin [Source:MGI Symbol;Acc:MGI:1916078]
ENSMUSG00000033222	Ttf2	0.258	0.28	0.127	0.381	0.338	0.366	0.344	0.221	0.206	0.206	0.236	0.235	3.008	3.122	2.004	3.562	3.393	3.506	3.416	2.786	2.685	2.688	2.877	2.871	-0.69	-1.61328	3.053	20.833	0.000418593	0.034776	DOWN	3	100846176	100876979	-1	protein_coding	transcription termination factor, RNA polymerase II [Source:MGI Symbol;Acc:MGI:1921294]
ENSMUSG00000042644	Itpr3	0.302	0.358	0.263	0.415	0.472	0.461	0.635	0.281	0.378	0.286	0.287	0.303	4.301	4.544	4.103	4.756	4.942	4.908	5.368	4.198	4.624	4.221	4.226	4.303	-0.689	-1.61217	4.591	34.572	3.67119e-05	0.0140056	DOWN	17	27276278	27341197	1	protein_coding	inositol 1,4,5-triphosphate receptor 3 [Source:MGI Symbol;Acc:MGI:96624]
ENSMUSG00000010051	Hyal1	0.539	0.498	0.42	0.853	0.957	0.704	0.631	0.471	0.568	0.425	0.425	0.565	1.414	1.304	1.068	2.06	2.223	1.788	1.635	1.228	1.489	1.086	1.086	1.481	-0.686	-1.60882	1.534	20.873	0.000415093	0.034776	DOWN	9	107454126	107458909	1	protein_coding	hyaluronoglucosaminidase 1 [Source:MGI Symbol;Acc:MGI:96298]
ENSMUSG00000051111	Sv2c	2.84	3.167	1.281	3.483	4.006	4.107	3.909	2.781	2.388	2.589	2.005	2.293	8.982	9.139	7.834	9.276	9.478	9.514	9.442	8.952	8.732	8.848	8.479	8.673	-0.681	-1.60325	9.014	14.693	0.00213563	0.0416799	DOWN	13	96091102	96269085	-1	protein_coding	synaptic vesicle glycoprotein 2c [Source:MGI Symbol;Acc:MGI:1922459]
ENSMUSG00000104548	Gm43857	0.628	0.565	0.44	0.991	0.774	0.767	0.997	0.553	0.474	0.621	0.467	0.659	1.015	0.869	0.529	1.65	1.305	1.292	1.658	0.84	0.631	0.999	0.608	1.081	-0.677	-1.59881	1.084	17.471	0.000886433	0.0353618	DOWN	3	152096799	152099877	-1	TEC	predicted gene 43857 [Source:MGI Symbol;Acc:MGI:5663994]
ENSMUSG00000097617	Gm10687	0.209	0.224	0.201	0.384	0.308	0.277	0.387	0.165	0.217	0.182	0.237	0.266	1.414	1.51	1.359	2.267	1.954	1.806	2.276	1.079	1.463	1.221	1.585	1.75	-0.671	-1.59218	1.685	20.123	0.000487298	0.0353618	DOWN	9	44033483	44045782	-1	lncRNA	predicted gene 10687 [Source:MGI Symbol;Acc:MGI:3642689]
ENSMUSG00000017737	Mmp9	0.639	0.637	0.35	0.784	0.803	0.815	1.011	0.427	0.538	0.554	0.506	0.69	3.28	3.276	2.424	3.573	3.608	3.629	3.938	2.707	3.035	3.076	2.946	3.39	-0.652	-1.57135	3.296	18.164	0.000754363	0.0353618	DOWN	2	164782700	164797770	1	protein_coding	matrix metallopeptidase 9 [Source:MGI Symbol;Acc:MGI:97011]
ENSMUSG00000091931	Gon7	0.845	0.793	0.753	1.385	1.094	1.467	1.073	0.894	0.801	0.835	0.819	0.654	1.969	1.879	1.807	2.669	2.334	2.751	2.306	2.048	1.893	1.951	1.925	1.61	-0.65	-1.56917	2.136	28.075	0.000104648	0.0274881	DOWN	12	102719534	102724062	-1	protein_coding	GON7 subunit of KEOPS complex [Source:MGI Symbol;Acc:MGI:4845848]
ENSMUSG00000038963	Slco4a1	0.171	0.097	0.083	0.187	0.171	0.169	0.209	0.086	0.13	0.132	0.114	0.123	1.71	0.928	0.705	1.835	1.707	1.694	1.991	0.764	1.325	1.344	1.139	1.248	-0.649	-1.56808	1.421	12.213	0.00347066	0.0499078	DOWN	2	180098038	180116660	1	protein_coding	solute carrier organic anion transporter family, member 4a1 [Source:MGI Symbol;Acc:MGI:1351866]
ENSMUSG00000043461	Sptssb	0.157	0.182	0.084	0.198	0.23	0.242	0.216	0.11	0.128	0.13	0.154	0.185	2.681	2.899	1.807	3.014	3.231	3.304	3.143	2.186	2.399	2.412	2.658	2.921	-0.647	-1.56591	2.782	13.888	0.00218011	0.0419351	DOWN	3	69726875	69767273	-1	protein_coding	serine palmitoyltransferase, small subunit B [Source:MGI Symbol;Acc:MGI:1913433]
ENSMUSG00000032231	Anxa2	0.463	0.572	0.355	0.693	0.644	0.644	0.92	0.498	0.43	0.511	0.558	0.317	4.152	4.455	3.769	4.73	4.624	4.626	5.138	4.254	4.044	4.293	4.419	3.609	-0.645	-1.56374	4.399	17.899	0.00088911	0.0353618	DOWN	9	69360902	69399077	1	protein_coding	annexin A2 [Source:MGI Symbol;Acc:MGI:88246]
ENSMUSG00000051355	Commd1	0.036	0.038	0.032	0.064	0.053	0.043	0.061	0.036	0.034	0.037	0.032	0.037	1.659	1.756	1.508	2.493	2.208	1.927	2.421	1.685	1.613	1.716	1.526	1.705	-0.643	-1.56157	1.889	26.517	0.000137929	0.0302744	DOWN	11	22846136	22932382	-1	protein_coding	COMM domain containing 1 [Source:MGI Symbol;Acc:MGI:109474]
ENSMUSG00000023206	Il15ra	0.099	0.155	0.121	0.223	0.198	0.194	0.166	0.111	0.125	0.109	0.151	0.131	1.569	2.197	1.845	2.717	2.545	2.517	2.291	1.726	1.893	1.698	2.162	1.957	-0.642	-1.56049	2.137	21.323	0.000377668	0.034776	DOWN	2	11710101	11739128	1	protein_coding	interleukin 15 receptor, alpha chain [Source:MGI Symbol;Acc:MGI:104644]
ENSMUSG00000015653	Steap2	2.474	2.654	1.273	3.34	3.132	3.552	3.235	2.234	1.861	2.157	2.206	2.162	6.204	6.304	5.247	6.636	6.543	6.725	6.59	6.056	5.794	6.006	6.038	6.009	-0.639	-1.55725	6.232	20.515	0.000530094	0.0353618	DOWN	5	5714829	5744578	-1	protein_coding	six transmembrane epithelial antigen of prostate 2 [Source:MGI Symbol;Acc:MGI:1921301]
ENSMUSG00000028555	Ttc39a	0.286	0.324	0.138	0.364	0.344	0.415	0.425	0.229	0.258	0.247	0.266	0.239	3.459	3.638	2.424	3.803	3.724	3.992	4.027	3.142	3.308	3.25	3.353	3.199	-0.638	-1.55617	3.501	16.135	0.00127583	0.0367227	DOWN	4	109263820	109301942	1	protein_coding	tetratricopeptide repeat domain 39A [Source:MGI Symbol;Acc:MGI:2444350]
ENSMUSG00000044937	Ttc41	0.029	0.033	0.018	0.041	0.049	0.035	0.043	0.03	0.029	0.021	0.026	0.031	1.094	1.282	0.482	1.589	1.845	1.367	1.658	1.14	1.106	0.663	0.944	1.184	-0.637	-1.55509	1.242	13.567	0.00237772	0.0430974	DOWN	10	86541675	86612708	1	protein_coding	tetratricopeptide repeat domain 41 [Source:MGI Symbol;Acc:MGI:2387653]
ENSMUSG00000009551	6330409D20Rik	0.573	0.572	0.278	0.691	0.774	0.802	0.682	0.389	0.42	0.574	0.432	0.563	2.293	2.289	1.277	2.558	2.719	2.769	2.54	1.746	1.853	2.294	1.895	2.269	-0.631	-1.54864	2.267	12.927	0.00283596	0.0457609	DOWN	2	32622632	32631028	-1	protein_coding	RIKEN cDNA 6330409D20 gene [Source:MGI Symbol;Acc:MGI:1917980]
ENSMUSG00000042662	Dusp15	2.641	2.43	1.777	2.902	3.594	3.512	4.119	2.188	2.715	2.224	1.942	2.337	4.825	4.705	4.256	4.961	5.268	5.235	5.465	4.555	4.865	4.578	4.383	4.649	-0.63	-1.54756	4.856	30.315	7.16424e-05	0.0229585	DOWN	2	152782917	152793618	-1	protein_coding	dual specificity phosphatase-like 15 [Source:MGI Symbol;Acc:MGI:1934928]
ENSMUSG00000042708	Shcbp1l	0.129	0.148	0.099	0.185	0.199	0.177	0.218	0.102	0.162	0.121	0.112	0.137	1.853	2.047	1.484	2.366	2.474	2.304	2.602	1.533	2.176	1.77	1.66	1.938	-0.627	-1.54435	2.059	19.245	0.000590742	0.0353618	DOWN	1	153300908	153328320	1	protein_coding	Shc SH2-domain binding protein 1-like [Source:MGI Symbol;Acc:MGI:1919086]
ENSMUSG00000037762	Slc16a9	0.071	0.061	0.079	0.122	0.102	0.08	0.128	0.061	0.086	0.066	0.078	0.056	1.588	1.369	1.728	2.342	2.086	1.751	2.407	1.363	1.853	1.479	1.713	1.248	-0.626	-1.54328	1.788	15.931	0.00128658	0.0368123	DOWN	10	70080930	70121798	1	protein_coding	solute carrier family 16 (monocarboxylic acid transporters), member 9 [Source:MGI Symbol;Acc:MGI:1914109]
ENSMUSG00000032714	Syde1	2.239	2.127	1.102	2.516	2.987	2.905	2.851	1.782	2.018	1.352	2.229	1.721	4.07	3.997	3.055	4.237	4.484	4.444	4.417	3.742	3.92	3.348	4.064	3.693	-0.626	-1.54328	4.013	14.911	0.0018485	0.0402264	DOWN	10	78420337	78427798	-1	protein_coding	synapse defective 1, Rho GTPase, homolog 1 (C. elegans) [Source:MGI Symbol;Acc:MGI:1918959]
ENSMUSG00000029735	Tpk1	0.009	0.007	0.008	0.009	0.011	0.013	0.016	0.008	0.009	0.007	0.009	0.006	1.551	1.304	1.359	1.548	1.845	2.069	2.421	1.463	1.565	1.195	1.546	1.116	-0.623	-1.54007	1.626	14.482	0.0018626	0.0402264	DOWN	6	43321935	43643212	-1	protein_coding	thiamine pyrophosphokinase [Source:MGI Symbol;Acc:MGI:1352500]
ENSMUSG00000028974	Dffa	3.664	4.292	2.364	4.357	5.329	5.307	6.074	3.203	2.798	3.629	3.607	3.941	5.92	6.148	5.289	6.17	6.46	6.454	6.648	5.726	5.531	5.906	5.897	6.025	-0.615	-1.53156	6.063	20.419	0.000526882	0.0353618	DOWN	4	149188603	149205104	1	protein_coding	DNA fragmentation factor, alpha subunit [Source:MGI Symbol;Acc:MGI:1196227]
ENSMUSG00000086606	Gm13205	2.264	2.711	1.675	2.749	3.352	3.657	3.848	2.491	2.053	2.395	2.328	1.864	1.726	1.979	1.305	1.999	2.279	2.403	2.475	1.86	1.589	1.805	1.765	1.454	-0.61	-1.52626	1.929	17.63	0.000853939	0.0353618	DOWN	4	149031949	149033371	-1	lncRNA	predicted gene 13205 [Source:MGI Symbol;Acc:MGI:3700976]
ENSMUSG00000023341	Mx2	0.099	0.086	0.078	0.124	0.153	0.114	0.148	0.081	0.102	0.097	0.065	0.1	1.393	1.189	1.068	1.708	2.005	1.593	1.953	1.11	1.436	1.367	0.819	1.398	-0.606	-1.52203	1.456	15.861	0.0013094	0.0369992	DOWN	16	97336508	97362100	1	polymorphic_pseudogene	MX dynamin-like GTPase 2 [Source:MGI Symbol;Acc:MGI:97244]
ENSMUSG00000091636	Akain1	0.253	0.3	0.141	0.37	0.361	0.348	0.309	0.224	0.211	0.229	0.262	0.226	3.667	3.912	2.836	4.214	4.18	4.124	3.957	3.494	3.407	3.525	3.719	3.507	-0.588	-1.50316	3.76	17.295	0.000938085	0.0353618	DOWN	17	69746321	69796228	1	protein_coding	A kinase (PRKA) anchor inhibitor 1 [Source:MGI Symbol;Acc:MGI:2444600]
ENSMUSG00000105340	Gm42878	0.099	0.077	0.097	0.144	0.148	0.104	0.156	0.096	0.097	0.104	0.08	0.083	1.454	1.116	1.435	1.983	2.022	1.529	2.098	1.414	1.436	1.521	1.165	1.216	-0.588	-1.50316	1.566	16.969	0.000998594	0.0357153	DOWN	5	121656676	121683545	-1	protein_coding	predicted gene 42878 [Source:MGI Symbol;Acc:MGI:5663015]
ENSMUSG00000024875	Yif1a	2.452	2.342	1.517	3.107	3.165	3.121	3.287	2.162	1.809	2.296	2.021	2.263	3.424	3.358	2.739	3.763	3.789	3.769	3.844	3.244	2.99	3.33	3.148	3.309	-0.587	-1.50212	3.43	28.262	0.000101313	0.0274881	DOWN	19	5138566	5142909	1	protein_coding	Yip1 interacting factor homolog A (S. cerevisiae) [Source:MGI Symbol;Acc:MGI:1915340]
ENSMUSG00000062991	Nrg1	0.074	0.084	0.038	0.086	0.093	0.099	0.113	0.061	0.056	0.07	0.069	0.069	6.302	6.492	5.364	6.528	6.632	6.729	6.922	6.021	5.91	6.238	6.199	6.208	-0.586	-1.50108	6.347	14.025	0.00244526	0.0436595	DOWN	8	32304579	33374825	-1	protein_coding	neuregulin 1 [Source:MGI Symbol;Acc:MGI:96083]
ENSMUSG00000007594	Hapln4	17.875	20.92	9.318	22.088	24.445	24.633	23.314	16.74	14.984	16.874	17.452	13.753	7.049	7.276	6.11	7.354	7.501	7.512	7.432	6.955	6.795	6.966	7.015	6.671	-0.562	-1.47631	7.102	13.498	0.00275083	0.045177	DOWN	8	70536107	70543512	1	protein_coding	hyaluronan and proteoglycan link protein 4 [Source:MGI Symbol;Acc:MGI:2679531]
ENSMUSG00000026173	Plcd4	1.509	1.634	0.876	1.987	1.867	1.937	2.107	1.404	1.255	1.342	1.385	1.294	5.235	5.35	4.453	5.631	5.542	5.595	5.716	5.131	4.97	5.067	5.112	5.014	-0.561	-1.47529	5.274	22.426	0.00030305	0.0333645	DOWN	1	74582047	74606953	1	protein_coding	phospholipase C, delta 4 [Source:MGI Symbol;Acc:MGI:107469]
ENSMUSG00000003657	Calb2	6.646	6.461	3.946	7.195	8.772	9.343	8.185	5.659	6.733	5.462	4.924	5.573	7.674	7.633	6.922	7.788	8.074	8.165	7.974	7.442	7.692	7.391	7.241	7.42	-0.561	-1.47529	7.658	20.556	0.000456326	0.0353075	DOWN	8	110864134	110894842	-1	protein_coding	calbindin 2 [Source:MGI Symbol;Acc:MGI:101914]
ENSMUSG00000006611	Hfe	0.43	0.484	0.275	0.56	0.599	0.555	0.638	0.448	0.36	0.428	0.366	0.395	1.955	2.124	1.332	2.33	2.425	2.317	2.514	2.016	1.705	1.951	1.731	1.837	-0.559	-1.47325	2.056	15.969	0.00127462	0.0367227	DOWN	13	23886017	23894837	-1	protein_coding	homeostatic iron regulator [Source:MGI Symbol;Acc:MGI:109191]
ENSMUSG00000046027	Stard5	0.549	0.416	0.256	0.519	0.634	0.617	0.626	0.363	0.39	0.363	0.441	0.474	3.551	3.153	2.461	3.47	3.755	3.718	3.737	2.958	3.061	2.958	3.236	3.339	-0.557	-1.47121	3.329	13.715	0.0022844	0.0428605	DOWN	7	83281167	83302335	1	protein_coding	StAR-related lipid transfer (START) domain containing 5 [Source:MGI Symbol;Acc:MGI:2156765]
ENSMUSG00000047766	Lrrc49	0.999	1.045	0.629	1.175	1.257	1.384	1.379	0.824	0.935	0.856	0.907	0.925	6.898	6.963	6.231	7.132	7.229	7.368	7.363	6.621	6.802	6.676	6.758	6.787	-0.545	-1.45902	6.937	26.038	0.000150475	0.0306453	DOWN	9	60476142	60595441	-1	protein_coding	leucine rich repeat containing 49 [Source:MGI Symbol;Acc:MGI:2442689]
ENSMUSG00000028717	Tal1	0.203	0.222	0.238	0.415	0.29	0.262	0.317	0.24	0.24	0.209	0.185	0.227	1.676	1.803	1.9	2.688	2.179	2.039	2.306	1.914	1.912	1.716	1.546	1.837	-0.543	-1.457	1.991	16.097	0.00123491	0.0366525	DOWN	4	114913623	114928952	1	protein_coding	T cell acute lymphocytic leukemia 1 [Source:MGI Symbol;Acc:MGI:98480]
ENSMUSG00000038879	Nipal2	0.079	0.091	0.045	0.105	0.101	0.106	0.105	0.076	0.068	0.065	0.083	0.067	3.074	3.282	2.279	3.493	3.425	3.501	3.484	3.025	2.855	2.795	3.148	2.84	-0.54	-1.45397	3.141	14.789	0.00171945	0.0394709	DOWN	15	34572945	34679358	-1	protein_coding	NIPA-like domain containing 2 [Source:MGI Symbol;Acc:MGI:1924488]
ENSMUSG00000027270	Lamp5	6.609	6.634	4.257	8.21	7.647	9.51	8.464	6.036	5.599	5.743	5.966	5.781	6.869	6.875	6.235	7.182	7.08	7.394	7.226	6.739	6.63	6.667	6.722	6.677	-0.537	-1.45095	6.89	28.875	9.1198e-05	0.0270103	DOWN	2	135894159	135911837	1	protein_coding	lysosomal-associated membrane protein family, member 5 [Source:MGI Symbol;Acc:MGI:1923411]
ENSMUSG00000061859	Patj	0.317	0.366	0.164	0.376	0.425	0.427	0.404	0.284	0.277	0.285	0.282	0.276	6.684	6.891	5.733	6.929	7.107	7.113	7.033	6.524	6.488	6.531	6.514	6.481	-0.536	-1.44995	6.713	13.591	0.00263312	0.0447218	DOWN	4	98284022	98607840	1	protein_coding	PATJ, crumbs cell polarity complex component [Source:MGI Symbol;Acc:MGI:1277960]
ENSMUSG00000026039	Sgo2a	0.095	0.088	0.062	0.136	0.112	0.114	0.118	0.097	0.082	0.065	0.092	0.08	1.551	1.451	0.969	2.06	1.788	1.806	1.855	1.578	1.353	1.029	1.506	1.31	-0.536	-1.44995	1.555	13.089	0.00271079	0.0449173	DOWN	1	58035130	58065058	1	protein_coding	shugoshin 2A [Source:MGI Symbol;Acc:MGI:1098767]
ENSMUSG00000062949	Atp11c	0.094	0.099	0.062	0.118	0.117	0.124	0.134	0.076	0.077	0.091	0.089	0.091	5.119	5.197	4.519	5.446	5.434	5.516	5.629	4.82	4.837	5.07	5.048	5.082	-0.533	-1.44693	5.176	25.784	0.000157662	0.0306453	DOWN	X	59268650	59636304	-1	protein_coding	ATPase, class VI, type 11C [Source:MGI Symbol;Acc:MGI:1859661]
ENSMUSG00000090546	Cdr1	27.462	20.629	29.499	38.214	30.497	38.805	41.715	22.759	24.584	29.492	23.239	28.601	5.991	5.578	6.094	6.467	6.142	6.489	6.593	5.72	5.831	6.093	5.75	6.049	-0.533	-1.44693	6.1	25.023	0.000181634	0.0306453	DOWN	X	60227611	60229164	-1	protein_coding	cerebellar degeneration related antigen 1 [Source:MGI Symbol;Acc:MGI:88359]
ENSMUSG00000040648	Ppip5k2	1.548	1.664	0.867	1.653	1.956	2.109	2.135	1.251	1.42	1.267	1.241	1.597	6.64	6.744	5.805	6.734	6.977	7.086	7.103	6.332	6.515	6.351	6.321	6.685	-0.533	-1.44693	6.65	14.307	0.00215941	0.0418838	DOWN	1	97633773	97698136	-1	protein_coding	diphosphoinositol pentakisphosphate kinase 2 [Source:MGI Symbol;Acc:MGI:2142810]
ENSMUSG00000028028	Alpk1	0.039	0.034	0.025	0.052	0.053	0.038	0.047	0.032	0.036	0.026	0.035	0.035	2.14	1.923	1.532	2.536	2.579	2.099	2.393	1.842	2.023	1.583	1.985	1.995	-0.532	-1.44593	2.086	14.067	0.00207831	0.0414371	DOWN	3	127463959	127574176	-1	protein_coding	alpha-kinase 1 [Source:MGI Symbol;Acc:MGI:1918731]
ENSMUSG00000010825	Grid2ip	0.458	0.506	0.342	0.481	0.642	0.62	0.771	0.392	0.456	0.355	0.425	0.55	4.003	4.146	3.585	4.074	4.487	4.438	4.751	3.781	3.995	3.64	3.896	4.264	-0.528	-1.44193	4.128	15.153	0.00157707	0.0386431	DOWN	5	143343093	143377907	1	protein_coding	glutamate receptor, ionotropic, delta 2 (Grid2) interacting protein 1 [Source:MGI Symbol;Acc:MGI:2176213]
ENSMUSG00000087231	E230016M11Rik	0.118	0.144	0.102	0.158	0.146	0.204	0.192	0.11	0.142	0.102	0.149	0.104	2.4	2.687	2.193	2.817	2.709	3.184	3.092	2.298	2.662	2.193	2.738	2.221	-0.528	-1.44193	2.637	13.973	0.00213128	0.0416799	DOWN	6	67013583	67057638	1	lncRNA	RIKEN cDNA E230016M11 gene [Source:MGI Symbol;Acc:MGI:2443524]
ENSMUSG00000104002	Gm38336	1.695	1.572	1.32	1.871	2.109	2.504	2.368	1.625	1.344	1.499	1.691	1.53	2.14	2.034	1.787	2.28	2.449	2.693	2.614	2.08	1.812	1.967	2.136	1.995	-0.526	-1.43993	2.193	20.33	0.000466034	0.0353075	DOWN	1	34848441	34850989	-1	lncRNA	predicted gene, 38336 [Source:MGI Symbol;Acc:MGI:5611564]
ENSMUSG00000029394	Cdk2ap1	1.398	1.226	0.862	1.532	1.709	1.732	1.688	1.078	1.254	1.171	1.084	1.224	4.632	4.443	3.937	4.763	4.92	4.939	4.902	4.258	4.475	4.376	4.266	4.441	-0.518	-1.43197	4.559	26.19	0.000146358	0.0306453	DOWN	5	124483480	124501145	-1	protein_coding	CDK2 (cyclin-dependent kinase 2)-associated protein 1 [Source:MGI Symbol;Acc:MGI:1202069]
ENSMUSG00000027001	Dusp19	0.502	0.447	0.332	0.505	0.616	0.639	0.691	0.481	0.473	0.418	0.326	0.445	2.96	2.793	2.373	2.967	3.252	3.304	3.416	2.897	2.875	2.697	2.343	2.786	-0.518	-1.43197	2.922	15.691	0.00136617	0.0371228	DOWN	2	80447389	80462705	1	protein_coding	dual specificity phosphatase 19 [Source:MGI Symbol;Acc:MGI:1915332]
ENSMUSG00000034121	Mks1	0.605	0.518	0.406	0.718	0.816	0.644	0.744	0.469	0.48	0.518	0.535	0.555	2.698	2.477	2.133	2.943	3.126	2.788	2.993	2.338	2.371	2.478	2.524	2.576	-0.515	-1.42899	2.648	21.204	0.00038718	0.034776	DOWN	11	87744041	87754629	1	protein_coding	MKS transition zone complex subunit 1 [Source:MGI Symbol;Acc:MGI:3584243]
ENSMUSG00000041920	Slc16a6	0.526	0.504	0.355	0.619	0.606	0.676	0.738	0.451	0.423	0.398	0.505	0.539	3.592	3.529	3.03	3.825	3.794	3.951	4.076	3.371	3.279	3.192	3.533	3.627	-0.511	-1.42504	3.597	21.474	0.00036603	0.034776	DOWN	11	109341681	109364424	-1	protein_coding	solute carrier family 16 (monocarboxylic acid transporters), member 6 [Source:MGI Symbol;Acc:MGI:2144585]
ENSMUSG00000047976	Kcna1	58.093	59.376	32.053	63.233	71.997	75.729	72.107	47.033	51.865	49.988	46.649	52.758	8.443	8.474	7.585	8.565	8.752	8.825	8.754	8.138	8.279	8.226	8.126	8.304	-0.509	-1.42306	8.409	16.472	0.00115319	0.0360829	DOWN	6	126617360	126623347	-1	protein_coding	potassium voltage-gated channel, shaker-related subfamily, member 1 [Source:MGI Symbol;Acc:MGI:96654]
ENSMUSG00000032508	Myd88	0.623	0.849	0.768	1.208	1.101	0.926	1.027	0.63	0.735	0.637	0.772	0.978	1.806	2.244	2.102	2.745	2.613	2.367	2.514	1.823	2.041	1.839	2.11	2.444	-0.509	-1.42306	2.251	13.744	0.0022668	0.0428313	DOWN	9	119165000	119170477	-1	protein_coding	myeloid differentiation primary response gene 88 [Source:MGI Symbol;Acc:MGI:108005]
ENSMUSG00000033595	Lgi3	25.36	24.307	13.581	28.22	31.18	29.528	30.845	20.926	20.984	18.715	19.986	24.607	7.572	7.511	6.672	7.727	7.87	7.792	7.855	7.295	7.299	7.134	7.229	7.529	-0.508	-1.42208	7.494	15.437	0.00152232	0.0381388	DOWN	14	70768125	70775764	1	protein_coding	leucine-rich repeat LGI family, member 3 [Source:MGI Symbol;Acc:MGI:2182619]
ENSMUSG00000022894	Adamts5	0.338	0.311	0.185	0.454	0.381	0.36	0.38	0.263	0.293	0.29	0.274	0.261	3.868	3.747	3.005	4.292	4.039	3.96	4.036	3.511	3.664	3.649	3.567	3.5	-0.506	-1.42011	3.771	16.737	0.00105594	0.0357461	DOWN	16	85653061	85698716	-1	protein_coding	a disintegrin-like and metallopeptidase (reprolysin type) with thrombospondin type 1 motif, 5 (aggrecanase-2) [Source:MGI Symbol;Acc:MGI:1346321]
ENSMUSG00000066842	Hmcn1	0.062	0.056	0.049	0.06	0.084	0.075	0.096	0.049	0.062	0.047	0.057	0.062	4.742	4.597	4.409	4.688	5.186	5.019	5.377	4.415	4.737	4.353	4.631	4.742	-0.504	-1.41814	4.774	18.643	0.000676197	0.0353618	DOWN	1	150438275	150869186	-1	protein_coding	hemicentin 1 [Source:MGI Symbol;Acc:MGI:2685047]
ENSMUSG00000005611	Irag1	0.071	0.082	0.061	0.085	0.105	0.087	0.127	0.066	0.071	0.083	0.066	0.07	3.035	3.236	2.827	3.292	3.591	3.329	3.869	2.923	3.043	3.263	2.931	3.008	-0.502	-1.41618	3.226	18.208	0.000746709	0.0353618	DOWN	7	110467473	110581668	-1	protein_coding	inositol 1,4,5-triphosphate receptor associated 1 [Source:MGI Symbol;Acc:MGI:1338023]
ENSMUSG00000018470	Kcnab3	10.699	12.033	6.542	15.258	13.886	13.734	12.34	9.54	8.898	9.696	11.06	9.471	6.183	6.353	5.475	6.695	6.559	6.543	6.389	6.018	5.918	6.041	6.231	6.008	-0.502	-1.41618	6.236	16.884	0.00106426	0.0357461	DOWN	11	69217084	69223868	1	protein_coding	potassium voltage-gated channel, shaker-related subfamily, beta member 3 [Source:MGI Symbol;Acc:MGI:1336208]
ENSMUSG00000031266	Gla	0.669	0.55	0.457	0.675	0.879	0.832	0.788	0.507	0.524	0.573	0.596	0.613	3.132	2.854	2.59	3.146	3.522	3.444	3.367	2.737	2.783	2.911	2.968	3.008	-0.499	-1.41323	3.066	21.524	0.000362251	0.034776	DOWN	X	133488898	133501874	-1	protein_coding	galactosidase, alpha [Source:MGI Symbol;Acc:MGI:1347344]
ENSMUSG00000037463	Fbxo27	0.706	0.926	0.749	1.185	0.972	1.219	1.119	0.723	0.791	0.813	0.854	0.801	2.224	2.608	2.306	2.959	2.677	3	2.878	2.257	2.385	2.423	2.494	2.402	-0.498	-1.41225	2.575	23.239	0.000256091	0.0332909	DOWN	7	28392274	28398763	1	protein_coding	F-box protein 27 [Source:MGI Symbol;Acc:MGI:2685007]
ENSMUSG00000021983	Atp8a2	0.23	0.267	0.163	0.272	0.314	0.332	0.32	0.228	0.208	0.204	0.234	0.227	6.984	7.197	6.49	7.223	7.431	7.514	7.46	6.972	6.837	6.807	7.009	6.962	-0.492	-1.40639	7.103	22.997	0.000268637	0.0333645	DOWN	14	59875989	60434628	-1	protein_coding	ATPase, aminophospholipid transporter-like, class I, type 8A, member 2 [Source:MGI Symbol;Acc:MGI:1354710]
ENSMUSG00000039103	Nexn	1.37	1.553	0.897	1.825	1.601	1.765	1.975	1.148	1.152	1.203	1.509	1.352	5.333	5.514	4.724	5.747	5.557	5.698	5.86	5.079	5.084	5.147	5.473	5.315	-0.492	-1.40639	5.411	16.679	0.00109166	0.0357461	DOWN	3	151942619	151971987	-1	protein_coding	nexilin [Source:MGI Symbol;Acc:MGI:1916060]
ENSMUSG00000021998	Lcp1	0.312	0.322	0.187	0.345	0.375	0.363	0.455	0.277	0.237	0.27	0.263	0.319	4.965	5.011	4.227	5.106	5.229	5.183	5.506	4.793	4.567	4.757	4.717	4.996	-0.491	-1.40542	4.956	14.746	0.00175042	0.0398395	DOWN	14	75368541	75468282	1	protein_coding	lymphocyte cytosolic protein 1 [Source:MGI Symbol;Acc:MGI:104808]
ENSMUSG00000026307	Scly	0.855	0.839	0.518	0.988	1.003	1.126	1.026	0.688	0.861	0.712	0.774	0.652	4.287	4.261	3.568	4.495	4.517	4.684	4.549	3.975	4.298	4.025	4.144	3.898	-0.489	-1.40347	4.257	17.692	0.000841604	0.0353618	DOWN	1	91226060	91248797	1	protein_coding	selenocysteine lyase [Source:MGI Symbol;Acc:MGI:1355310]
ENSMUSG00000045625	Pigz	1.165	1.051	0.659	1.141	1.395	1.372	1.472	0.95	0.925	0.885	0.919	1.108	3.837	3.689	3.022	3.808	4.096	4.073	4.173	3.546	3.507	3.444	3.498	3.766	-0.489	-1.40347	3.738	15.568	0.00140884	0.0372461	DOWN	16	31752669	31764864	1	protein_coding	phosphatidylinositol glycan anchor biosynthesis, class Z [Source:MGI Symbol;Acc:MGI:2443822]
ENSMUSG00000023999	Kif6	0.02	0.02	0.012	0.024	0.025	0.024	0.024	0.02	0.019	0.018	0.013	0.016	2.548	2.581	1.882	2.852	2.874	2.859	2.858	2.545	2.543	2.456	1.999	2.3	-0.489	-1.40347	2.557	12.597	0.00311105	0.0474858	DOWN	17	49922164	50216875	1	protein_coding	kinesin family member 6 [Source:MGI Symbol;Acc:MGI:1098238]
ENSMUSG00000037035	Inhbb	1.603	1.504	0.95	1.64	2.177	1.868	1.885	1.255	1.202	1.524	1.211	1.571	3.454	3.364	2.708	3.487	3.893	3.674	3.686	3.104	3.043	3.382	3.054	3.426	-0.483	-1.39765	3.39	13.59	0.00236284	0.0430974	DOWN	1	119343195	119349978	-1	protein_coding	inhibin beta-B [Source:MGI Symbol;Acc:MGI:96571]
ENSMUSG00000030498	Gas2	0.111	0.13	0.086	0.134	0.153	0.161	0.161	0.099	0.116	0.113	0.105	0.111	3.886	4.121	3.522	4.166	4.348	4.423	4.427	3.727	3.958	3.918	3.816	3.898	-0.482	-1.39668	4.043	25.247	0.000174177	0.0306453	DOWN	7	51511763	51644723	1	protein_coding	growth arrest specific 2 [Source:MGI Symbol;Acc:MGI:95657]
ENSMUSG00000084319	Tpt1-ps3	10.751	10.214	8.748	10.365	13.531	15.607	15.993	9.856	12.051	9.139	9.009	9.634	2.5	2.427	2.208	2.448	2.827	3.031	3.066	2.377	2.662	2.27	2.25	2.345	-0.482	-1.39668	2.562	14.194	0.00200964	0.0408676	DOWN	6	99854777	99855295	-1	processed_pseudogene	tumor protein, translationally-controlled, pseudogene 3 [Source:MGI Symbol;Acc:MGI:2664997]
ENSMUSG00000049686	Orai1	0.406	0.371	0.282	0.405	0.559	0.494	0.529	0.305	0.363	0.335	0.324	0.456	2.664	2.535	2.148	2.659	3.119	2.943	3.039	2.257	2.505	2.389	2.343	2.829	-0.482	-1.39668	2.649	13.048	0.0027422	0.0451111	DOWN	5	123153137	123168519	1	protein_coding	ORAI calcium release-activated calcium modulator 1 [Source:MGI Symbol;Acc:MGI:1925542]
ENSMUSG00000021464	Ror2	0.031	0.034	0.021	0.045	0.039	0.038	0.038	0.028	0.032	0.028	0.03	0.024	2.471	2.599	1.9	2.998	2.789	2.751	2.774	2.351	2.543	2.331	2.42	2.104	-0.481	-1.39571	2.533	13.856	0.00219942	0.0421547	DOWN	13	53263348	53440160	-1	protein_coding	receptor tyrosine kinase-like orphan receptor 2 [Source:MGI Symbol;Acc:MGI:1347521]
ENSMUSG00000026047	Poglut2	0.3	0.342	0.301	0.459	0.457	0.435	0.413	0.293	0.283	0.301	0.335	0.373	1.912	2.099	1.918	2.515	2.51	2.438	2.365	1.878	1.833	1.92	2.069	2.221	-0.48	-1.39474	2.161	19.904	0.000510955	0.0353618	DOWN	1	44145706	44157968	-1	protein_coding	protein O-glucosyltransferase 2 [Source:MGI Symbol;Acc:MGI:1919300]
ENSMUSG00000021974	Fgf9	0.945	0.988	0.565	1.096	1.149	1.21	1.165	0.743	0.808	0.862	0.865	0.886	5.307	5.371	4.566	5.52	5.589	5.662	5.608	4.961	5.082	5.174	5.179	5.213	-0.471	-1.38607	5.299	17.352	0.000911575	0.0353618	DOWN	14	58308004	58350177	1	protein_coding	fibroblast growth factor 9 [Source:MGI Symbol;Acc:MGI:104723]
ENSMUSG00000024180	Pgap6	1.06	1.282	0.799	1.474	1.396	1.521	1.41	1.014	0.816	1.082	1.18	1.151	3.409	3.681	3.005	3.881	3.804	3.927	3.818	3.345	3.035	3.439	3.563	3.527	-0.468	-1.38319	3.565	16.285	0.00117883	0.0360829	DOWN	17	26332273	26342228	1	protein_coding	post-glycosylphosphatidylinositol attachment to proteins 6 [Source:MGI Symbol;Acc:MGI:1926283]
ENSMUSG00000046157	Tmem229b	1.467	1.358	0.864	1.705	1.674	1.677	1.713	1.187	1.196	1.216	1.157	1.386	6.073	5.962	5.311	6.289	6.263	6.266	6.296	5.768	5.779	5.803	5.732	5.991	-0.461	-1.3765	5.989	19.167	0.000600997	0.0353618	DOWN	12	79008569	79054401	-1	protein_coding	transmembrane protein 229B [Source:MGI Symbol;Acc:MGI:2444389]
ENSMUSG00000073436	Eme2	2.255	2.095	1.571	2.447	2.747	2.86	2.797	1.7	2.052	2.007	1.994	2.158	3.905	3.799	3.387	4.021	4.187	4.245	4.213	3.5	3.769	3.737	3.728	3.841	-0.454	-1.36983	3.884	23.405	0.000247831	0.0330952	DOWN	17	25107460	25114061	-1	protein_coding	essential meiotic structure-specific endonuclease subunit 2 [Source:MGI Symbol;Acc:MGI:1919889]
ENSMUSG00000001666	Ddt	2.151	1.938	1.839	3.245	2.375	2.421	2.81	1.769	2.121	2.015	1.972	2.071	2.259	2.111	2.038	2.843	2.399	2.427	2.638	1.983	2.239	2.167	2.136	2.205	-0.451	-1.36699	2.308	16.393	0.00114802	0.0360829	DOWN	10	75607064	75609248	-1	protein_coding	D-dopachrome tautomerase [Source:MGI Symbol;Acc:MGI:1298381]
ENSMUSG00000024900	Cpt1a	0.787	0.754	0.504	0.838	0.93	0.948	1.004	0.665	0.625	0.712	0.686	0.719	5.621	5.559	4.979	5.712	5.862	5.889	5.972	5.378	5.289	5.476	5.424	5.492	-0.448	-1.36415	5.579	20.969	0.00040677	0.034776	DOWN	19	3372334	3435733	1	protein_coding	carnitine palmitoyltransferase 1a, liver [Source:MGI Symbol;Acc:MGI:1098296]
ENSMUSG00000059447	Hadhb	1.213	1.01	0.798	1.335	1.269	1.447	1.431	0.912	1.101	0.986	1.041	0.987	5.158	4.893	4.554	5.295	5.222	5.412	5.395	4.747	5.018	4.86	4.937	4.86	-0.446	-1.36226	5.052	23.405	0.000247858	0.0330952	DOWN	5	30360246	30389591	1	protein_coding	hydroxyacyl-CoA dehydrogenase trifunctional multienzyme complex subunit beta [Source:MGI Symbol;Acc:MGI:2136381]
ENSMUSG00000025429	Pstpip2	0.155	0.145	0.104	0.159	0.199	0.183	0.193	0.115	0.169	0.129	0.134	0.127	3.775	3.672	3.194	3.808	4.131	4.007	4.084	3.339	3.896	3.509	3.563	3.487	-0.445	-1.36131	3.733	14.604	0.00180388	0.0401937	DOWN	18	77877614	77970579	1	protein_coding	proline-serine-threonine phosphatase-interacting protein 2 [Source:MGI Symbol;Acc:MGI:1335088]
ENSMUSG00000045237	Eola1	1.595	1.068	1.24	1.699	1.61	2.086	1.676	1.442	1.266	1.279	1.206	1.307	2.519	1.952	2.163	2.609	2.533	2.902	2.59	2.377	2.192	2.206	2.123	2.237	-0.443	-1.35943	2.39	13.579	0.00237035	0.0430974	DOWN	X	69429483	69433023	1	protein_coding	endothelium and lymphocyte associated ASCH domain 1 [Source:MGI Symbol;Acc:MGI:1915868]
ENSMUSG00000046997	Spsb4	0.129	0.128	0.081	0.146	0.166	0.157	0.145	0.125	0.102	0.108	0.115	0.116	3.296	3.282	2.634	3.476	3.657	3.577	3.457	3.244	2.962	3.04	3.128	3.141	-0.442	-1.35849	3.267	15.544	0.00141751	0.0372461	DOWN	9	96825535	96900896	-1	protein_coding	splA/ryanodine receptor domain and SOCS box containing 4 [Source:MGI Symbol;Acc:MGI:2183445]
ENSMUSG00000033705	Stard9	0.504	0.46	0.333	0.571	0.568	0.509	0.694	0.38	0.532	0.419	0.409	0.413	5.697	5.565	5.099	5.877	5.869	5.71	6.158	5.292	5.775	5.433	5.398	5.41	-0.44	-1.3566	5.635	14.856	0.00168991	0.03919	DOWN	2	120459602	120562376	1	protein_coding	START domain containing 9 [Source:MGI Symbol;Acc:MGI:3045258]
ENSMUSG00000044005	Gls2	1.633	1.879	1.007	1.884	1.999	2.173	2.102	1.426	1.483	1.485	1.67	1.451	4.671	4.873	3.976	4.877	4.962	5.082	5.034	4.476	4.533	4.535	4.703	4.501	-0.438	-1.35472	4.714	13.201	0.00262805	0.0447218	DOWN	10	128030326	128045873	1	protein_coding	glutaminase 2 (liver, mitochondrial) [Source:MGI Symbol;Acc:MGI:2143539]
ENSMUSG00000026456	Cyb5r1	1.361	1.608	1.36	1.64	1.829	2.064	2.283	1.637	1.287	1.424	1.51	1.363	3.087	3.326	3.087	3.354	3.51	3.684	3.828	3.352	3.008	3.153	3.236	3.089	-0.435	-1.35191	3.331	19.353	0.000576751	0.0353618	DOWN	1	134333297	134339478	1	protein_coding	cytochrome b5 reductase 1 [Source:MGI Symbol;Acc:MGI:1919267]
ENSMUSG00000014633	Cmc2	0.312	0.326	0.254	0.391	0.391	0.456	0.376	0.306	0.296	0.285	0.287	0.325	3.367	3.431	3.071	3.688	3.688	3.91	3.634	3.339	3.293	3.238	3.248	3.426	-0.432	-1.3491	3.463	26.613	0.000135558	0.0302744	DOWN	8	117615424	117648194	-1	protein_coding	COX assembly mitochondrial protein 2 [Source:MGI Symbol;Acc:MGI:1913781]
ENSMUSG00000022462	Slc38a2	17.479	14.692	10.247	18.282	19.155	19.233	19.509	12.718	13.793	15.96	13.697	14.408	7.749	7.499	6.979	7.814	7.881	7.887	7.908	7.291	7.408	7.618	7.398	7.471	-0.431	-1.34817	7.6	16.464	0.00112828	0.0360829	DOWN	15	96585273	96597611	-1	protein_coding	solute carrier family 38, member 2 [Source:MGI Symbol;Acc:MGI:1915010]
ENSMUSG00000022257	Laptm4b	2.093	1.872	1.189	2.165	2.261	2.347	2.481	1.651	1.67	1.701	1.713	1.835	6.599	6.438	5.784	6.647	6.71	6.764	6.844	6.257	6.274	6.3	6.31	6.409	-0.431	-1.34817	6.471	15.792	0.00133201	0.0371011	DOWN	15	34238174	34284448	1	protein_coding	lysosomal-associated protein transmembrane 4B [Source:MGI Symbol;Acc:MGI:1890494]
ENSMUSG00000048142	Nat8l	38.272	42.797	23.559	45.33	46.9	49.658	46.004	36.164	33.403	32.867	35.887	35.823	8.571	8.732	7.871	8.815	8.864	8.946	8.836	8.489	8.374	8.351	8.478	8.475	-0.431	-1.34817	8.594	14.436	0.00188529	0.0403	DOWN	5	34153328	34163260	1	protein_coding	N-acetyltransferase 8-like [Source:MGI Symbol;Acc:MGI:2447776]
ENSMUSG00000090625	Gm20721	1.07	0.749	0.923	1.108	1.246	1.314	1.242	0.988	0.768	0.914	0.912	0.98	4.14	3.629	3.928	4.19	4.358	4.435	4.353	4.025	3.664	3.915	3.911	4.014	-0.427	-1.34443	4.068	20.448	0.000454373	0.0353075	DOWN	2	174172112	174188505	-1	protein_coding	predicted gene, 20721 [Source:MGI Symbol;Acc:MGI:5313030]
ENSMUSG00000026610	Esrrg	0.135	0.141	0.082	0.157	0.154	0.163	0.167	0.117	0.119	0.128	0.112	0.121	6.355	6.422	5.634	6.571	6.546	6.624	6.66	6.146	6.168	6.281	6.087	6.193	-0.424	-1.34164	6.333	15.304	0.00150648	0.0381388	DOWN	1	187340988	187947082	1	protein_coding	estrogen-related receptor gamma [Source:MGI Symbol;Acc:MGI:1347056]
ENSMUSG00000045594	Glb1	0.099	0.114	0.115	0.136	0.145	0.179	0.125	0.097	0.097	0.111	0.113	0.129	2.888	3.09	3.095	3.342	3.431	3.737	3.216	2.861	2.855	3.048	3.075	3.263	-0.421	-1.33886	3.18	15.142	0.00156976	0.0386431	DOWN	9	114230144	114303966	1	protein_coding	galactosidase, beta 1 [Source:MGI Symbol;Acc:MGI:88151]
ENSMUSG00000046020	Pofut1	0.505	0.512	0.652	0.761	0.687	0.692	0.825	0.662	0.468	0.586	0.567	0.491	3.868	3.887	4.234	4.456	4.308	4.32	4.571	4.254	3.758	4.08	4.032	3.825	-0.416	-1.33422	4.155	17.07	0.000974887	0.0353984	DOWN	2	153083453	153112167	1	protein_coding	protein O-fucosyltransferase 1 [Source:MGI Symbol;Acc:MGI:2153207]
ENSMUSG00000028655	Mfsd2a	2.856	2.509	1.613	3.047	3.106	3.008	3.256	1.96	2.454	2.201	2.326	2.683	5.359	5.173	4.537	5.452	5.48	5.434	5.548	4.817	5.141	4.984	5.063	5.269	-0.416	-1.33422	5.215	12.276	0.00340916	0.0494791	DOWN	4	122840643	122854981	-1	protein_coding	major facilitator superfamily domain containing 2A [Source:MGI Symbol;Acc:MGI:1923824]
ENSMUSG00000043257	Pigv	0.581	0.515	0.37	0.659	0.633	0.692	0.634	0.469	0.554	0.471	0.446	0.522	2.85	2.678	2.208	3.029	2.972	3.099	2.975	2.545	2.783	2.551	2.473	2.697	-0.414	-1.33237	2.76	13.311	0.00255037	0.0441779	DOWN	4	133387698	133399958	-1	protein_coding	phosphatidylinositol glycan anchor biosynthesis, class V [Source:MGI Symbol;Acc:MGI:2442480]
ENSMUSG00000042626	Shc1	0.661	0.816	0.641	1.042	0.984	0.879	0.865	0.647	0.787	0.645	0.665	0.808	2.952	3.253	2.91	3.604	3.522	3.36	3.338	2.923	3.202	2.919	2.961	3.24	-0.412	-1.33053	3.201	17.391	0.000903277	0.0353618	DOWN	3	89325750	89337334	1	protein_coding	src homology 2 domain-containing transforming protein C1 [Source:MGI Symbol;Acc:MGI:98296]
ENSMUSG00000027276	Jag1	0.309	0.289	0.26	0.314	0.466	0.368	0.378	0.259	0.279	0.334	0.289	0.272	3.454	3.358	3.209	3.476	4.043	3.703	3.742	3.201	3.308	3.566	3.359	3.271	-0.412	-1.33053	3.495	16.334	0.00116494	0.0360829	DOWN	2	136923376	136958564	-1	protein_coding	jagged 1 [Source:MGI Symbol;Acc:MGI:1095416]
ENSMUSG00000078970	Wdr92	0.128	0.131	0.103	0.16	0.169	0.173	0.143	0.126	0.103	0.129	0.129	0.122	2.748	2.777	2.437	3.067	3.142	3.177	2.908	2.727	2.44	2.76	2.755	2.673	-0.411	-1.32961	2.82	17.06	0.000977089	0.0353984	DOWN	11	17132107	17183796	1	protein_coding	WD repeat domain 92 [Source:MGI Symbol;Acc:MGI:2144224]
ENSMUSG00000060257	Scrt2	0.714	0.704	0.704	0.966	0.874	0.876	1.057	0.725	0.638	0.646	0.752	0.794	3.362	3.342	3.341	3.795	3.651	3.654	3.924	3.384	3.202	3.218	3.435	3.514	-0.41	-1.32869	3.501	25.849	0.000155794	0.0306453	DOWN	2	151923449	151937722	1	protein_coding	scratch family zinc finger 2 [Source:MGI Symbol;Acc:MGI:2139287]
ENSMUSG00000031816	Mthfsd	1.516	1.639	1.39	1.594	2.241	2.075	2.151	1.44	1.556	1.474	1.461	1.659	4.673	4.785	4.548	4.744	5.235	5.124	5.176	4.599	4.71	4.632	4.619	4.802	-0.409	-1.32777	4.823	22.278	0.000310376	0.0333645	DOWN	8	121818367	121835131	-1	protein_coding	methenyltetrahydrofolate synthetase domain containing [Source:MGI Symbol;Acc:MGI:2679252]
ENSMUSG00000004931	Apba3	2.008	1.765	1.906	2.277	3.122	2.291	2.378	1.74	1.994	1.931	1.792	2.039	3.362	3.177	3.287	3.541	3.994	3.55	3.604	3.157	3.352	3.306	3.199	3.383	-0.408	-1.32685	3.427	19.156	0.000602543	0.0353618	DOWN	10	81102794	81109080	1	protein_coding	amyloid beta (A4) precursor protein-binding, family A, member 3 [Source:MGI Symbol;Acc:MGI:1888527]
ENSMUSG00000022816	Fstl1	1.839	2.014	1.274	2.042	2.253	2.336	2.44	1.723	1.655	1.611	1.748	1.805	6.779	6.909	6.249	6.93	7.071	7.123	7.186	6.684	6.627	6.588	6.705	6.752	-0.408	-1.32685	6.822	17.899	0.000801885	0.0353618	DOWN	16	37597235	37656876	1	protein_coding	follistatin-like 1 [Source:MGI Symbol;Acc:MGI:102793]
ENSMUSG00000045875	Adra1a	0.276	0.291	0.209	0.269	0.336	0.352	0.412	0.271	0.272	0.235	0.249	0.263	4.764	4.839	4.368	4.728	5.048	5.113	5.343	4.74	4.745	4.532	4.619	4.693	-0.406	-1.32501	4.817	14.491	0.00185791	0.0402264	DOWN	14	66872700	67008617	1	protein_coding	adrenergic receptor, alpha 1a [Source:MGI Symbol;Acc:MGI:104773]
ENSMUSG00000029313	Aff1	0.266	0.263	0.172	0.294	0.319	0.3	0.328	0.223	0.275	0.208	0.21	0.252	5.442	5.426	4.813	5.583	5.702	5.612	5.741	5.189	5.49	5.09	5.099	5.365	-0.406	-1.32501	5.403	14.005	0.00211299	0.0416799	DOWN	5	103840240	104003188	1	protein_coding	AF4/FMR2 family, member 1 [Source:MGI Symbol;Acc:MGI:1100819]
ENSMUSG00000028559	Osbpl9	0.531	0.537	0.323	0.592	0.583	0.653	0.628	0.451	0.48	0.432	0.502	0.451	6.23	6.245	5.515	6.385	6.364	6.528	6.47	5.994	6.084	5.931	6.147	5.994	-0.405	-1.32409	6.181	14.385	0.00191071	0.0403363	DOWN	4	108918342	109059469	-1	protein_coding	oxysterol binding protein-like 9 [Source:MGI Symbol;Acc:MGI:1923784]
ENSMUSG00000037771	Slc32a1	26.779	28.051	16.281	31.793	31.642	33.199	28.808	25.588	22.751	23.602	24.536	21.855	7.06	7.127	6.343	7.308	7.301	7.37	7.166	6.995	6.825	6.878	6.934	6.767	-0.405	-1.32409	7.031	13.187	0.00263848	0.0447218	DOWN	2	158452687	158457668	1	protein_coding	solute carrier family 32 (GABA vesicular transporter), member 1 [Source:MGI Symbol;Acc:MGI:1194488]
ENSMUSG00000026430	Rassf5	0.564	0.563	0.339	0.663	0.66	0.636	0.625	0.536	0.446	0.493	0.483	0.484	5.282	5.28	4.548	5.516	5.509	5.455	5.429	5.21	4.945	5.088	5.058	5.062	-0.403	-1.32225	5.223	13.902	0.00217242	0.0418838	DOWN	1	131104147	131172995	-1	protein_coding	Ras association (RalGDS/AF-6) domain family member 5 [Source:MGI Symbol;Acc:MGI:1926375]
ENSMUSG00000024063	Lbh	3.3	3.019	2.101	3.707	3.669	3.733	3.717	2.539	3.018	2.918	2.572	2.974	6.287	6.159	5.636	6.455	6.44	6.465	6.458	5.91	6.158	6.11	5.928	6.137	-0.402	-1.32134	6.2	17.621	0.000855652	0.0353618	DOWN	17	73225300	73248942	1	protein_coding	limb-bud and heart [Source:MGI Symbol;Acc:MGI:1925139]
ENSMUSG00000031451	Gas6	3.493	3.828	2.496	4.001	4.306	4.504	4.452	3.163	3.102	3.252	3.393	3.46	6.67	6.801	6.185	6.865	6.971	7.036	7.019	6.526	6.498	6.566	6.628	6.656	-0.399	-1.31859	6.721	19.716	0.000532433	0.0353618	DOWN	8	13515374	13544490	-1	protein_coding	growth arrest specific 6 [Source:MGI Symbol;Acc:MGI:95660]
ENSMUSG00000022747	St3gal6	0.351	0.343	0.23	0.396	0.402	0.412	0.416	0.287	0.323	0.299	0.3	0.333	4.307	4.275	3.698	4.479	4.502	4.536	4.549	4.017	4.187	4.076	4.081	4.233	-0.398	-1.31768	4.265	17.303	0.000922241	0.0353618	DOWN	16	58288488	58344606	-1	protein_coding	ST3 beta-galactoside alpha-2,3-sialyltransferase 6 [Source:MGI Symbol;Acc:MGI:1888707]
ENSMUSG00000035891	Cerk	2.042	2.087	1.402	2.354	2.453	2.469	2.433	1.838	1.969	1.93	1.616	1.862	6.586	6.618	6.044	6.791	6.851	6.86	6.839	6.435	6.534	6.505	6.249	6.453	-0.397	-1.31677	6.583	18.919	0.000635327	0.0353618	DOWN	15	86023329	86070342	-1	protein_coding	ceramide kinase [Source:MGI Symbol;Acc:MGI:2386052]
ENSMUSG00000031639	Tlr3	1.027	0.956	0.685	1.048	1.228	1.213	1.208	0.785	0.846	0.857	0.939	1.039	3.993	3.89	3.412	4.021	4.249	4.232	4.225	3.607	3.715	3.733	3.865	4.009	-0.396	-1.31585	3.934	14.544	0.0018326	0.0402264	DOWN	8	45848702	45864117	-1	protein_coding	toll-like receptor 3 [Source:MGI Symbol;Acc:MGI:2156367]
ENSMUSG00000073616	Cops9	3.021	2.577	2.76	3.949	3.176	3.882	3.666	2.575	2.85	2.728	2.802	3.018	3.879	3.651	3.749	4.263	3.951	4.239	4.156	3.65	3.795	3.733	3.771	3.877	-0.394	-1.31403	3.908	27.47	0.000116345	0.028731	DOWN	1	92564867	92569707	-1	protein_coding	COP9 signalosome subunit 9 [Source:MGI Symbol;Acc:MGI:1914165]
ENSMUSG00000056665	Them6	11.26	10.254	7.221	11.241	13.14	14.096	11.791	9.146	10.171	8.91	9.533	10.079	5.277	5.142	4.638	5.274	5.499	5.6	5.343	4.977	5.13	4.94	5.037	5.117	-0.393	-1.31312	5.186	15.286	0.00151328	0.0381388	DOWN	15	74593053	74596488	1	protein_coding	thioesterase superfamily member 6 [Source:MGI Symbol;Acc:MGI:1925301]
ENSMUSG00000019146	Cacng2	0.824	0.947	0.641	1.017	1.029	1.088	1.083	0.807	0.761	0.834	0.8	0.822	6.725	6.926	6.363	7.028	7.046	7.125	7.119	6.695	6.61	6.743	6.683	6.721	-0.39	-1.31039	6.832	23.196	0.000258283	0.0332909	DOWN	15	77875948	78004228	-1	protein_coding	calcium channel, voltage-dependent, gamma subunit 2 [Source:MGI Symbol;Acc:MGI:1316660]
ENSMUSG00000033540	Idua	0.261	0.296	0.343	0.369	0.384	0.379	0.435	0.281	0.285	0.303	0.354	0.264	2.681	2.862	3.071	3.174	3.231	3.212	3.409	2.786	2.804	2.895	3.115	2.697	-0.39	-1.31039	3.012	15.04	0.00161161	0.0388639	DOWN	5	108808197	108832423	1	protein_coding	iduronidase, alpha-L [Source:MGI Symbol;Acc:MGI:96418]
ENSMUSG00000028163	Nfkb1	0.288	0.31	0.237	0.4	0.352	0.333	0.373	0.292	0.286	0.27	0.27	0.274	4.949	5.055	4.667	5.422	5.238	5.156	5.321	4.967	4.94	4.858	4.856	4.876	-0.389	-1.30949	5.041	27.289	0.000120138	0.028731	DOWN	3	135290416	135397308	-1	protein_coding	nuclear factor of kappa light polypeptide gene enhancer in B cells 1, p105 [Source:MGI Symbol;Acc:MGI:97312]
ENSMUSG00000035105	Egln3	0.343	0.498	0.364	0.506	0.456	0.564	0.578	0.377	0.352	0.444	0.422	0.414	3.106	3.642	3.194	3.664	3.516	3.819	3.854	3.244	3.145	3.477	3.403	3.376	-0.387	-1.30767	3.474	13.165	0.00265437	0.0447218	DOWN	12	54225767	54250646	-1	protein_coding	egl-9 family hypoxia-inducible factor 3 [Source:MGI Symbol;Acc:MGI:1932288]
ENSMUSG00000025964	Adam23	3.446	3.49	2.289	3.716	3.878	4.23	4.238	2.986	2.964	2.933	3.071	3.416	9.018	9.036	8.428	9.126	9.188	9.313	9.316	8.811	8.8	8.785	8.852	9.005	-0.385	-1.30586	8.993	15.626	0.00138852	0.0372461	DOWN	1	63485050	63635435	1	protein_coding	a disintegrin and metallopeptidase domain 23 [Source:MGI Symbol;Acc:MGI:1345162]
ENSMUSG00000090213	Tmem189	0.762	0.658	0.496	0.747	0.874	0.827	0.887	0.623	0.651	0.565	0.651	0.705	5.173	4.961	4.554	5.144	5.37	5.291	5.391	4.882	4.947	4.741	4.945	5.06	-0.384	-1.30495	5.058	15.536	0.00142025	0.0372461	DOWN	2	167484528	167531742	-1	protein_coding	transmembrane protein 189 [Source:MGI Symbol;Acc:MGI:2142624]
ENSMUSG00000055782	Abcd2	1.594	1.56	1.055	1.741	1.88	1.813	1.88	1.322	1.451	1.488	1.236	1.516	6.195	6.164	5.601	6.322	6.434	6.381	6.433	5.926	6.061	6.097	5.829	6.123	-0.382	-1.30315	6.15	15.973	0.00127315	0.0367227	DOWN	15	91030074	91076002	-1	protein_coding	ATP-binding cassette, sub-family D (ALD), member 2 [Source:MGI Symbol;Acc:MGI:1349467]
ENSMUSG00000040724	Kcna2	53.945	55.721	34.374	61.516	61.503	64.017	63.211	51.529	44.408	47.576	49.071	47.368	9.546	9.593	8.896	9.736	9.735	9.793	9.775	9.48	9.266	9.365	9.41	9.359	-0.382	-1.30315	9.517	14.319	0.0019441	0.0405966	DOWN	3	107008462	107022321	1	protein_coding	potassium voltage-gated channel, shaker-related subfamily, member 2 [Source:MGI Symbol;Acc:MGI:96659]
ENSMUSG00000035189	Ano4	0.179	0.188	0.112	0.217	0.193	0.198	0.223	0.157	0.164	0.154	0.148	0.173	6.145	6.222	5.467	6.426	6.254	6.295	6.464	5.961	6.023	5.928	5.876	6.099	-0.382	-1.30315	6.119	12.435	0.00325777	0.0485575	DOWN	10	88784856	89180624	-1	protein_coding	anoctamin 4 [Source:MGI Symbol;Acc:MGI:2443344]
ENSMUSG00000045991	Onecut2	0.183	0.206	0.133	0.226	0.213	0.216	0.255	0.177	0.173	0.183	0.168	0.172	3.424	3.593	2.971	3.726	3.64	3.659	3.899	3.377	3.344	3.422	3.302	3.332	-0.381	-1.30224	3.493	14.945	0.00165122	0.03919	DOWN	18	64473091	64534058	1	protein_coding	one cut domain, family member 2 [Source:MGI Symbol;Acc:MGI:1891408]
ENSMUSG00000105176	Gm43668	1.291	1.557	1.163	1.753	1.627	1.751	1.848	1.232	1.367	1.446	1.322	1.353	2.804	3.071	2.656	3.241	3.134	3.239	3.316	2.737	2.885	2.966	2.838	2.871	-0.379	-1.30044	2.994	17.659	0.000848174	0.0353618	DOWN	3	34124808	34130149	1	TEC	predicted gene 43668 [Source:MGI Symbol;Acc:MGI:5663805]
ENSMUSG00000036368	Rmdn2	0.112	0.125	0.085	0.139	0.142	0.131	0.15	0.105	0.102	0.119	0.103	0.114	2.931	3.09	2.533	3.234	3.266	3.156	3.345	2.833	2.794	3.011	2.805	2.951	-0.378	-1.29954	3.013	14.018	0.00210597	0.0416799	DOWN	17	79919292	80000621	1	protein_coding	regulator of microtubule dynamics 2 [Source:MGI Symbol;Acc:MGI:2147043]
ENSMUSG00000079557	Marchf2	1.625	1.646	1.122	1.758	1.954	1.963	1.927	1.452	1.52	1.496	1.38	1.477	5.747	5.764	5.213	5.86	6.012	6.018	5.992	5.584	5.65	5.627	5.511	5.609	-0.375	-1.29684	5.733	18.985	0.000626002	0.0353618	DOWN	17	33904666	33937644	-1	protein_coding	membrane associated ring-CH-type finger 2 [Source:MGI Symbol;Acc:MGI:1925915]
ENSMUSG00000032312	Csk	1.369	1.427	0.878	1.549	1.605	1.595	1.607	1.311	1.075	1.208	1.178	1.356	5.21	5.271	4.571	5.388	5.44	5.431	5.441	5.148	4.862	5.031	4.995	5.197	-0.375	-1.29684	5.187	12.57	0.0031353	0.0476369	DOWN	9	57533929	57560914	-1	protein_coding	c-src tyrosine kinase [Source:MGI Symbol;Acc:MGI:88537]
ENSMUSG00000033721	Vav3	0.049	0.047	0.05	0.057	0.065	0.059	0.074	0.047	0.048	0.05	0.048	0.053	4.099	4.04	4.126	4.292	4.496	4.348	4.687	4.021	4.066	4.108	4.046	4.213	-0.374	-1.29594	4.226	24.333	0.000207038	0.0307341	DOWN	3	109247969	109593014	1	protein_coding	vav 3 oncogene [Source:MGI Symbol;Acc:MGI:1888518]
ENSMUSG00000032902	Slc16a1	4.614	3.813	3.476	5.499	4.901	4.864	5.26	3.725	4.052	3.751	3.919	4.386	6.515	6.24	6.106	6.767	6.601	6.59	6.703	6.206	6.327	6.216	6.279	6.441	-0.371	-1.29325	6.431	24.135	0.000215076	0.0307693	DOWN	3	104545984	104565778	1	protein_coding	solute carrier family 16 (monocarboxylic acid transporters), member 1 [Source:MGI Symbol;Acc:MGI:106013]
ENSMUSG00000027166	Dnajc24	0.254	0.25	0.186	0.262	0.316	0.31	0.311	0.202	0.257	0.229	0.235	0.238	3.24	3.219	2.798	3.286	3.551	3.523	3.529	2.915	3.256	3.091	3.128	3.15	-0.371	-1.29325	3.241	14.126	0.00204627	0.0412855	DOWN	2	105797054	105833894	-1	protein_coding	DnaJ heat shock protein family (Hsp40) member C24 [Source:MGI Symbol;Acc:MGI:1919522]
ENSMUSG00000037949	Ano10	0.264	0.204	0.168	0.238	0.292	0.275	0.292	0.197	0.219	0.203	0.214	0.228	4.974	4.601	4.324	4.823	5.119	5.031	5.117	4.549	4.701	4.595	4.668	4.761	-0.371	-1.29325	4.791	13.533	0.00240002	0.0432554	DOWN	9	122004940	122123489	-1	protein_coding	anoctamin 10 [Source:MGI Symbol;Acc:MGI:2143103]
ENSMUSG00000027827	Kcnab1	0.292	0.32	0.231	0.343	0.338	0.377	0.396	0.272	0.266	0.295	0.285	0.288	6.295	6.428	5.959	6.526	6.508	6.664	6.734	6.195	6.163	6.31	6.259	6.274	-0.37	-1.29235	6.375	22.334	0.000306871	0.0333645	DOWN	3	64856617	65285644	1	protein_coding	potassium voltage-gated channel, shaker-related subfamily, beta member 1 [Source:MGI Symbol;Acc:MGI:109155]
ENSMUSG00000017009	Sdc4	5.104	4.899	3.318	6.163	5.691	5.685	5.338	4.246	4.342	4.956	4.092	4.545	6.649	6.59	6.028	6.92	6.806	6.804	6.713	6.383	6.416	6.606	6.33	6.481	-0.366	-1.28877	6.58	14.224	0.00199349	0.0407419	DOWN	2	164266167	164285807	-1	protein_coding	syndecan 4 [Source:MGI Symbol;Acc:MGI:1349164]
ENSMUSG00000025241	Fyco1	1.37	1.411	0.913	1.501	1.746	1.506	1.591	1.219	1.256	1.149	1.215	1.315	6.419	6.461	5.835	6.55	6.768	6.556	6.634	6.251	6.294	6.166	6.246	6.36	-0.365	-1.28788	6.397	14.478	0.00186474	0.0402264	DOWN	9	123618565	123680964	-1	protein_coding	FYVE and coiled-coil domain containing 1 [Source:MGI Symbol;Acc:MGI:107277]
ENSMUSG00000055240	Zfp101	0.486	0.507	0.419	0.61	0.534	0.588	0.695	0.438	0.496	0.451	0.481	0.492	4.06	4.121	3.846	4.387	4.195	4.332	4.574	3.91	4.088	3.954	4.046	4.077	-0.364	-1.28699	4.147	21.203	0.000387251	0.034776	DOWN	17	33579481	33613615	-1	protein_coding	zinc finger protein 101 [Source:MGI Symbol;Acc:MGI:107547]
ENSMUSG00000024948	Map4k2	4.534	4.351	3.274	5.461	5.141	4.968	5.29	4.002	3.967	3.688	4.633	3.982	6.039	5.979	5.57	6.307	6.22	6.17	6.261	5.859	5.846	5.741	6.07	5.852	-0.363	-1.2861	6.009	19.122	0.000607043	0.0353618	DOWN	19	6391165	6405645	1	protein_coding	mitogen-activated protein kinase kinase kinase kinase 2 [Source:MGI Symbol;Acc:MGI:1346883]
ENSMUSG00000002885	Adgre5	0.415	0.493	0.426	0.582	0.512	0.544	0.656	0.504	0.499	0.407	0.426	0.397	2.924	3.171	2.963	3.408	3.223	3.31	3.579	3.201	3.186	2.895	2.961	2.86	-0.363	-1.2861	3.156	13.632	0.00233646	0.0430974	DOWN	8	84449880	84467955	-1	protein_coding	adhesion G protein-coupled receptor E5 [Source:MGI Symbol;Acc:MGI:1347095]
ENSMUSG00000025962	Fastkd2	0.717	0.676	0.628	0.856	0.731	0.891	0.991	0.668	0.702	0.706	0.652	0.647	4.115	4.03	3.924	4.369	4.142	4.426	4.58	4.013	4.084	4.094	3.979	3.966	-0.362	-1.28521	4.157	21.92	0.000333827	0.0345071	DOWN	1	63769773	63793814	1	protein_coding	FAST kinase domains 2 [Source:MGI Symbol;Acc:MGI:1922869]
ENSMUSG00000027397	Slc20a1	9.323	9.225	6.59	9.879	10.66	11.18	11.376	8.418	8.152	7.861	8.777	8.701	6.906	6.891	6.406	6.989	7.099	7.168	7.193	6.759	6.712	6.66	6.819	6.806	-0.362	-1.28521	6.883	18.516	0.000695963	0.0353618	DOWN	2	129040684	129053536	1	protein_coding	solute carrier family 20, member 1 [Source:MGI Symbol;Acc:MGI:108392]
ENSMUSG00000021704	Mtx3	4.391	4.552	3.079	5.144	4.967	5.13	5.341	3.87	3.94	4.158	4.065	4.002	5.885	5.937	5.374	6.114	6.063	6.11	6.168	5.703	5.729	5.807	5.774	5.752	-0.36	-1.28343	5.884	18.76	0.000658485	0.0353618	DOWN	13	92981268	92994738	1	protein_coding	metaxin 3 [Source:MGI Symbol;Acc:MGI:2686040]
ENSMUSG00000027597	Ahcy	0.511	0.555	0.569	0.665	0.683	0.803	0.647	0.566	0.504	0.585	0.544	0.527	2.974	3.09	3.126	3.348	3.387	3.618	3.308	3.119	2.952	3.166	3.061	3.017	-0.359	-1.28254	3.193	19.323	0.000580545	0.0353618	DOWN	2	154901230	154916417	-1	protein_coding	S-adenosylhomocysteine hydrolase [Source:MGI Symbol;Acc:MGI:87968]
ENSMUSG00000009292	Trpm2	0.857	1.011	0.734	0.996	1.091	1.215	1.146	0.842	0.879	0.844	0.925	0.85	5.753	5.991	5.53	5.97	6.101	6.256	6.172	5.729	5.79	5.731	5.864	5.741	-0.357	-1.28076	5.9	20.941	0.000409169	0.034776	DOWN	10	77743556	77806397	-1	protein_coding	transient receptor potential cation channel, subfamily M, member 2 [Source:MGI Symbol;Acc:MGI:1351901]
ENSMUSG00000048279	Sacs	3.51	3.549	2.579	3.881	3.926	4.41	4.248	3.323	3.1	3.143	3.219	3.283	8.488	8.504	8.043	8.633	8.649	8.817	8.763	8.409	8.308	8.328	8.363	8.391	-0.357	-1.28076	8.489	20.246	0.000474483	0.0353075	DOWN	14	61375906	61478144	1	protein_coding	sacsin [Source:MGI Symbol;Acc:MGI:1354724]
ENSMUSG00000027236	Eif3j1	0.663	0.756	0.914	0.902	0.928	1.084	1.061	0.859	0.687	0.903	0.719	0.706	4.224	4.412	4.686	4.666	4.707	4.931	4.9	4.596	4.276	4.668	4.341	4.314	-0.357	-1.28076	4.578	12.634	0.00307925	0.0472141	DOWN	2	121859027	121887079	1	protein_coding	eukaryotic translation initiation factor 3, subunit J1 [Source:MGI Symbol;Acc:MGI:1925905]
ENSMUSG00000058966	Tlcd3b	2.143	2.097	1.514	2.453	2.475	2.568	2.322	1.926	1.814	1.977	1.926	1.95	6.126	6.095	5.626	6.321	6.333	6.387	6.242	5.972	5.886	6.01	5.972	5.99	-0.355	-1.27899	6.095	20.117	0.000487897	0.0353618	DOWN	7	126396840	126429391	1	protein_coding	TLC domain containing 3B [Source:MGI Symbol;Acc:MGI:1916202]
ENSMUSG00000097156	Gm3764	2.291	2.243	2.204	2.843	2.786	2.419	3.429	2.112	2.384	2.438	2.344	1.927	5.731	5.701	5.675	6.042	6.013	5.809	6.312	5.614	5.788	5.821	5.764	5.482	-0.355	-1.27899	5.829	17.249	0.000934159	0.0353618	DOWN	3	88114120	88137266	1	lncRNA	predicted gene 3764 [Source:MGI Symbol;Acc:MGI:3781938]
ENSMUSG00000057594	Arl16	4.354	5.984	4.38	5.657	6.342	6.377	6.754	4.682	4.279	5.03	5.472	5.083	3.588	4.044	3.596	3.963	4.127	4.135	4.217	3.692	3.563	3.794	3.915	3.809	-0.355	-1.27899	3.887	13.872	0.00218955	0.0420157	DOWN	11	120355692	120358433	-1	protein_coding	ADP-ribosylation factor-like 16 [Source:MGI Symbol;Acc:MGI:1917567]
ENSMUSG00000000957	Mmp14	2.661	2.823	1.95	3.186	3.185	3.287	3.03	2.697	2.279	2.628	2.235	2.569	4.688	4.773	4.241	4.947	4.946	4.992	4.875	4.707	4.465	4.67	4.437	4.637	-0.354	-1.2781	4.715	15.198	0.00154761	0.0383951	DOWN	14	54669069	54682821	1	protein_coding	matrix metallopeptidase 14 (membrane-inserted) [Source:MGI Symbol;Acc:MGI:101900]
ENSMUSG00000020024	Cep83	0.382	0.465	0.422	0.557	0.462	0.569	0.571	0.415	0.452	0.405	0.438	0.404	5.28	5.565	5.424	5.823	5.556	5.855	5.86	5.401	5.522	5.365	5.476	5.363	-0.352	-1.27633	5.554	24.194	0.000212615	0.0307693	DOWN	10	94524516	94626715	1	protein_coding	centrosomal protein 83 [Source:MGI Symbol;Acc:MGI:1924298]
ENSMUSG00000048385	Scrt1	24.669	22.844	15.915	26.868	28.212	27.44	25.155	20.064	21.74	19.971	21.021	22.852	7.193	7.082	6.561	7.316	7.386	7.346	7.221	6.895	7.01	6.888	6.962	7.082	-0.349	-1.27368	7.095	13.998	0.00211734	0.0416799	DOWN	15	76400403	76406699	-1	protein_coding	scratch family zinc finger 1 [Source:MGI Symbol;Acc:MGI:2176606]
ENSMUSG00000006205	Htra1	2.973	3.152	2.411	3.307	3.51	3.681	3.998	2.487	2.646	2.933	3.007	3.162	7.203	7.288	6.901	7.357	7.443	7.512	7.631	6.946	7.035	7.184	7.22	7.293	-0.348	-1.27279	7.266	16.835	0.00103126	0.0357461	DOWN	7	130537841	130587390	1	protein_coding	HtrA serine peptidase 1 [Source:MGI Symbol;Acc:MGI:1929076]
ENSMUSG00000004085	Map3k20	0.173	0.22	0.151	0.202	0.236	0.236	0.248	0.174	0.199	0.166	0.182	0.183	4.764	5.111	4.568	4.99	5.213	5.212	5.287	4.777	4.968	4.712	4.842	4.852	-0.348	-1.27279	4.958	14.287	0.00196066	0.0405966	DOWN	2	72115981	72272954	1	protein_coding	mitogen-activated protein kinase kinase kinase 20 [Source:MGI Symbol;Acc:MGI:2443258]
ENSMUSG00000008226	Scrn3	1.224	1.278	0.852	1.209	1.475	1.528	1.482	1.005	1.148	1.115	1.161	1.159	4.952	5.015	4.431	4.935	5.22	5.272	5.228	4.669	4.86	4.818	4.876	4.873	-0.348	-1.27279	4.947	12.253	0.00343122	0.0497093	DOWN	2	73142945	73168162	1	protein_coding	secernin 3 [Source:MGI Symbol;Acc:MGI:1921866]
ENSMUSG00000074736	Syndig1	0.201	0.222	0.148	0.236	0.231	0.254	0.248	0.188	0.18	0.184	0.206	0.195	5.142	5.283	4.704	5.373	5.34	5.48	5.441	5.045	4.982	5.016	5.177	5.1	-0.345	-1.27015	5.189	15.733	0.00135178	0.0371011	DOWN	2	149671131	149846312	1	protein_coding	synapse differentiation inducing 1 [Source:MGI Symbol;Acc:MGI:3702158]
ENSMUSG00000033781	Asb13	2.319	2.416	1.725	2.498	2.639	3.049	2.753	2.162	1.881	2.24	2.232	2.262	5.366	5.424	4.94	5.473	5.552	5.76	5.612	5.265	5.065	5.316	5.311	5.33	-0.343	-1.26839	5.384	15.076	0.00159656	0.0386431	DOWN	13	3684032	3703822	1	protein_coding	ankyrin repeat and SOCS box-containing 13 [Source:MGI Symbol;Acc:MGI:2145525]
ENSMUSG00000032263	Bckdhb	0.154	0.153	0.103	0.166	0.162	0.185	0.179	0.129	0.138	0.139	0.13	0.147	4.938	4.937	4.358	5.048	5.019	5.208	5.155	4.687	4.785	4.794	4.697	4.878	-0.341	-1.26663	4.892	12.735	0.00299262	0.0466447	DOWN	9	83807198	84006293	1	protein_coding	branched chain ketoacid dehydrogenase E1, beta polypeptide [Source:MGI Symbol;Acc:MGI:88137]
ENSMUSG00000022802	Lmln	0.407	0.372	0.302	0.515	0.404	0.441	0.464	0.379	0.334	0.363	0.364	0.365	4.736	4.606	4.308	5.072	4.722	4.85	4.922	4.632	4.452	4.568	4.574	4.576	-0.337	-1.26313	4.682	16.071	0.00124285	0.0366743	DOWN	16	32882891	32948065	1	protein_coding	leishmanolysin-like (metallopeptidase M8 family) [Source:MGI Symbol;Acc:MGI:2444736]
ENSMUSG00000019437	Tlcd1	3.476	3.33	2.346	4.198	3.614	3.834	3.778	2.92	3.177	3.14	3.046	2.98	4.183	4.121	3.618	4.453	4.238	4.323	4.302	3.932	4.053	4.036	3.993	3.962	-0.337	-1.26313	4.117	13.736	0.00227135	0.0428472	DOWN	11	78067537	78072735	1	protein_coding	TLC domain containing 1 [Source:MGI Symbol;Acc:MGI:1915572]
ENSMUSG00000022122	Ednrb	3.077	2.588	2.107	3.231	3.373	3.007	3.454	2.536	2.651	2.518	2.443	2.796	6.508	6.258	5.963	6.578	6.64	6.475	6.675	6.229	6.293	6.219	6.176	6.37	-0.335	-1.26138	6.38	16.22	0.00119788	0.0362828	DOWN	14	104052061	104081838	-1	protein_coding	endothelin receptor type B [Source:MGI Symbol;Acc:MGI:102720]
ENSMUSG00000047606	Ankrd34c	1.114	0.886	0.967	1.24	1.06	1.344	1.341	0.953	1.001	0.932	1.004	1.061	3.89	3.561	3.688	4.044	3.818	4.16	4.156	3.666	3.736	3.635	3.741	3.82	-0.333	-1.25963	3.839	16.454	0.00113105	0.0360829	DOWN	9	89607298	89620528	-1	protein_coding	ankyrin repeat domain 34C [Source:MGI Symbol;Acc:MGI:2685617]
ENSMUSG00000048486	Fitm2	6.116	5.938	4.036	6.343	6.743	6.608	7.323	5.372	5.171	5.229	5.616	5.423	5.26	5.217	4.662	5.312	5.4	5.371	5.519	5.073	5.018	5.034	5.137	5.087	-0.332	-1.25876	5.19	13.169	0.00265185	0.0447218	DOWN	2	163308299	163314549	-1	protein_coding	fat storage-inducing transmembrane protein 2 [Source:MGI Symbol;Acc:MGI:2444508]
ENSMUSG00000026819	Slc25a25	2.298	2.523	1.639	2.566	2.744	2.791	2.727	2.234	2.009	2.118	2.222	2.193	6.41	6.544	5.923	6.569	6.665	6.69	6.657	6.369	6.216	6.292	6.361	6.342	-0.329	-1.25614	6.435	13.823	0.00221866	0.0423714	DOWN	2	32304499	32341457	-1	protein_coding	solute carrier family 25 (mitochondrial carrier, phosphate carrier), member 25 [Source:MGI Symbol;Acc:MGI:1915913]
ENSMUSG00000062526	Mppe1	0.806	0.899	0.637	0.893	0.958	1.087	0.993	0.745	0.751	0.775	0.847	0.796	4.04	4.197	3.704	4.187	4.287	4.47	4.339	3.928	3.939	3.984	4.111	4.023	-0.328	-1.25527	4.115	14.313	0.00194714	0.0405966	DOWN	18	67358114	67378901	-1	protein_coding	metallophosphoesterase 1 [Source:MGI Symbol;Acc:MGI:2661311]
ENSMUSG00000004934	Pias4	1.029	1.093	1.176	1.237	1.626	1.351	1.305	1.067	1.154	0.997	1.11	1.174	3.923	4.01	4.115	4.187	4.58	4.314	4.264	3.975	4.088	3.878	4.032	4.112	-0.327	-1.2544	4.135	16.775	0.0010464	0.0357461	DOWN	10	80989100	81003757	-1	protein_coding	protein inhibitor of activated STAT 4 [Source:MGI Symbol;Acc:MGI:2136940]
ENSMUSG00000000088	Cox5a	6.981	7.422	5.165	7.93	8.087	8.629	8.112	6.236	6.121	6.766	6.799	6.717	6.284	6.373	5.85	6.468	6.496	6.59	6.501	6.122	6.095	6.239	6.246	6.229	-0.327	-1.2544	6.305	16.372	0.00115418	0.0360829	DOWN	9	57428557	57439709	1	protein_coding	cytochrome c oxidase subunit 5A [Source:MGI Symbol;Acc:MGI:88474]
ENSMUSG00000000827	Tpd52l2	2.478	2.18	1.741	2.397	2.688	2.917	2.664	2.116	2.253	2.184	2.009	2.092	5.692	5.507	5.183	5.644	5.809	5.927	5.796	5.464	5.555	5.51	5.39	5.448	-0.323	-1.25093	5.591	15.444	0.00145374	0.037587	DOWN	2	181138935	181159759	1	protein_coding	tumor protein D52-like 2 [Source:MGI Symbol;Acc:MGI:1913564]
ENSMUSG00000010064	Slc38a3	2.157	2.596	2.03	3.087	2.861	2.53	2.831	2.315	2.432	2.158	2.25	2.151	5.352	5.619	5.265	5.868	5.759	5.582	5.744	5.454	5.525	5.353	5.413	5.348	-0.322	-1.25006	5.535	19.186	0.000598465	0.0353618	DOWN	9	107527833	107546729	-1	protein_coding	solute carrier family 38, member 3 [Source:MGI Symbol;Acc:MGI:1923507]
ENSMUSG00000032462	Pik3cb	0.415	0.443	0.311	0.479	0.478	0.485	0.508	0.414	0.39	0.401	0.374	0.371	5.434	5.527	5.021	5.64	5.637	5.66	5.724	5.429	5.346	5.386	5.283	5.273	-0.322	-1.25006	5.46	16.699	0.00106588	0.0357461	DOWN	9	98918707	99022674	-1	protein_coding	phosphatidylinositol-4,5-bisphosphate 3-kinase catalytic subunit beta [Source:MGI Symbol;Acc:MGI:1922019]
ENSMUSG00000029209	Gnpda2	0.953	0.825	0.685	1.03	0.95	1.068	1.069	0.773	0.796	0.883	0.84	0.827	4.204	3.997	3.729	4.314	4.198	4.367	4.368	3.902	3.944	4.094	4.022	4	-0.322	-1.25006	4.107	15.722	0.00135553	0.0371011	DOWN	5	69730451	69749683	-1	protein_coding	glucosamine-6-phosphate deaminase 2 [Source:MGI Symbol;Acc:MGI:1915230]
ENSMUSG00000026925	Inpp5e	1.822	1.759	1.399	2.228	1.908	2.048	2.124	1.619	1.679	1.58	1.703	1.738	4.566	4.516	4.187	4.856	4.633	4.734	4.787	4.397	4.449	4.362	4.469	4.498	-0.321	-1.2492	4.549	18.186	0.000750476	0.0353618	DOWN	2	26286261	26299215	-1	protein_coding	inositol polyphosphate-5-phosphatase E [Source:MGI Symbol;Acc:MGI:1927753]
ENSMUSG00000087679	Tmem250-ps	14.777	16.231	10.863	16.905	17.042	18.449	17.313	14.009	12.929	13.219	14.999	14.711	5.778	5.913	5.335	5.972	5.983	6.098	6.006	5.701	5.585	5.617	5.799	5.771	-0.319	-1.24747	5.811	13.429	0.00246902	0.0437112	DOWN	2	26026826	26030533	-1	protein_coding	transmembrane protein 250, pseudogene [Source:MGI Symbol;Acc:MGI:1924939]
ENSMUSG00000022013	Dnajc15	0.472	0.448	0.364	0.521	0.467	0.593	0.554	0.456	0.419	0.392	0.45	0.425	4.529	4.453	4.153	4.671	4.514	4.857	4.76	4.479	4.356	4.262	4.461	4.377	-0.318	-1.2466	4.502	14.55	0.00182959	0.0402264	DOWN	14	78058121	78112565	-1	protein_coding	DnaJ heat shock protein family (Hsp40) member C15 [Source:MGI Symbol;Acc:MGI:1913398]
ENSMUSG00000078484	NA	5.168	5.097	3.849	6.088	6.197	5.736	5.463	4.558	4.573	4.765	4.755	4.937	4.913	4.893	4.49	5.149	5.174	5.063	4.993	4.732	4.737	4.796	4.793	4.847	-0.317	-1.24574	4.894	16.728	0.00105827	0.0357461	DOWN	NA	NA	NA	NA	NA	NA
ENSMUSG00000070733	Fryl	0.692	0.731	0.556	0.753	0.826	0.756	0.944	0.637	0.716	0.6	0.645	0.696	7.355	7.436	7.04	7.479	7.611	7.484	7.805	7.237	7.406	7.15	7.255	7.365	-0.315	-1.24401	7.399	13.724	0.00227856	0.0428472	DOWN	5	73177330	73413962	-1	protein_coding	FRY like transcription coactivator [Source:MGI Symbol;Acc:MGI:1919563]
ENSMUSG00000036760	Kcnk9	1.321	1.418	0.982	1.492	1.488	1.484	1.71	1.295	1.194	1.278	1.288	1.147	5.498	5.601	5.072	5.674	5.67	5.666	5.87	5.47	5.353	5.451	5.462	5.296	-0.315	-1.24401	5.521	13.577	0.00237111	0.0430974	DOWN	15	72372938	72418189	-1	protein_coding	potassium channel, subfamily K, member 9 [Source:MGI Symbol;Acc:MGI:3521816]
ENSMUSG00000027332	Ivd	2.088	2.404	1.815	2.747	2.439	2.715	2.54	2.285	2.073	2.192	2.004	1.967	5.454	5.657	5.252	5.849	5.678	5.833	5.737	5.584	5.444	5.524	5.395	5.369	-0.311	-1.24057	5.576	17.874	0.00080666	0.0353618	DOWN	2	118692435	118713390	1	protein_coding	isovaleryl coenzyme A dehydrogenase [Source:MGI Symbol;Acc:MGI:1929242]
ENSMUSG00000050043	Tmx2	10.226	10.559	7.839	11.38	11.58	12.372	12.065	9.959	8.809	9.532	9.788	9.674	6.324	6.37	5.941	6.478	6.503	6.598	6.562	6.286	6.109	6.222	6.261	6.244	-0.311	-1.24057	6.336	17.915	0.000798982	0.0353618	DOWN	2	84501660	84509484	-1	protein_coding	thioredoxin-related transmembrane protein 2 [Source:MGI Symbol;Acc:MGI:1914208]
ENSMUSG00000037260	Hgsnat	1.79	1.732	1.344	1.988	1.923	2.074	2.06	1.643	1.474	1.594	1.735	1.674	5.855	5.808	5.442	6.007	5.959	6.068	6.058	5.732	5.576	5.689	5.811	5.759	-0.309	-1.23885	5.825	17.556	0.000868789	0.0353618	DOWN	8	26434481	26466781	-1	protein_coding	heparan-alpha-glucosaminide N-acetyltransferase [Source:MGI Symbol;Acc:MGI:1196297]
ENSMUSG00000090150	Acad11	0.442	0.36	0.315	0.444	0.478	0.475	0.447	0.362	0.358	0.374	0.386	0.384	4.833	4.54	4.348	4.841	4.946	4.939	4.852	4.549	4.533	4.595	4.638	4.631	-0.307	-1.23713	4.698	15.402	0.00146925	0.0379095	DOWN	9	103940576	104004924	1	protein_coding	acyl-Coenzyme A dehydrogenase family, member 11 [Source:MGI Symbol;Acc:MGI:2143169]
ENSMUSG00000022558	Mroh1	1.355	1.453	1.025	1.563	1.609	1.713	1.432	1.303	1.256	1.231	1.39	1.213	6.626	6.726	6.223	6.831	6.873	6.963	6.705	6.568	6.515	6.486	6.662	6.465	-0.305	-1.23542	6.65	13.187	0.0026385	0.0447218	DOWN	15	76264461	76337238	1	protein_coding	maestro heat-like repeat family member 1 [Source:MGI Symbol;Acc:MGI:2442558]
ENSMUSG00000050332	Amer1	1.25	1.455	1.018	1.595	1.397	1.545	1.599	1.308	1.333	1.165	1.269	1.133	4.944	5.162	4.648	5.295	5.104	5.249	5.299	5.009	5.036	4.843	4.965	4.802	-0.305	-1.23542	5.043	12.654	0.00306141	0.0470791	DOWN	X	94463924	94488478	-1	protein_coding	APC membrane recruitment 1 [Source:MGI Symbol;Acc:MGI:1919595]
ENSMUSG00000005615	Pcyt1a	1.685	1.654	1.164	1.738	1.907	1.866	1.905	1.601	1.454	1.512	1.413	1.527	6.219	6.192	5.686	6.263	6.397	6.366	6.396	6.145	6.006	6.063	5.965	6.077	-0.304	-1.23456	6.161	12.919	0.00284224	0.0458161	DOWN	16	32249739	32293888	1	protein_coding	phosphate cytidylyltransferase 1, choline, alpha isoform [Source:MGI Symbol;Acc:MGI:88557]
ENSMUSG00000069135	Cep43	0.817	0.756	0.631	1.036	0.846	0.86	0.885	0.76	0.693	0.752	0.733	0.739	4.681	4.57	4.311	5.023	4.732	4.755	4.797	4.577	4.445	4.563	4.525	4.537	-0.303	-1.23371	4.638	15.122	0.00157776	0.0386431	DOWN	17	8384333	8415636	1	protein_coding	centrosomal protein 43 [Source:MGI Symbol;Acc:MGI:1922546]
ENSMUSG00000030403	Vasp	0.944	0.962	0.822	1.131	1.218	0.954	1.161	0.967	0.798	0.923	0.983	0.89	3.822	3.849	3.624	4.081	4.187	3.837	4.119	3.857	3.581	3.79	3.88	3.738	-0.291	-1.22349	3.875	12.554	0.00314959	0.0476994	DOWN	7	18990854	19005742	-1	protein_coding	vasodilator-stimulated phosphoprotein [Source:MGI Symbol;Acc:MGI:109268]
ENSMUSG00000049265	Kcnk3	0.784	0.781	0.569	0.84	0.836	0.873	0.935	0.684	0.716	0.729	0.715	0.716	4.867	4.862	4.406	4.967	4.96	5.021	5.119	4.671	4.737	4.761	4.734	4.736	-0.29	-1.22264	4.831	13.027	0.00275797	0.045177	DOWN	5	30745514	30782615	1	protein_coding	potassium channel, subfamily K, member 3 [Source:MGI Symbol;Acc:MGI:1100509]
ENSMUSG00000016252	Atp5e	8.344	7.738	8.009	10.394	9.86	10.259	8.767	7.446	7.503	8.407	8.719	8.142	4.666	4.558	4.608	4.983	4.907	4.964	4.738	4.503	4.514	4.677	4.73	4.631	-0.289	-1.22179	4.715	17.886	0.000804483	0.0353618	DOWN	2	174302865	174305898	-1	protein_coding	ATP synthase, H+ transporting, mitochondrial F1 complex, epsilon subunit [Source:MGI Symbol;Acc:MGI:1855697]
ENSMUSG00000027775	Mfsd1	1.138	0.976	0.841	1.075	1.272	1.21	1.268	0.937	1.016	0.966	0.97	1.047	4.618	4.397	4.183	4.536	4.777	4.705	4.773	4.339	4.455	4.382	4.389	4.498	-0.289	-1.22179	4.515	13.094	0.00270699	0.0449007	DOWN	3	67490074	67511570	1	protein_coding	major facilitator superfamily domain containing 1 [Source:MGI Symbol;Acc:MGI:1914118]
ENSMUSG00000038028	Tigar	1.02	0.999	0.774	1.126	1.023	1.243	1.161	0.967	0.954	0.968	0.852	0.921	4.645	4.615	4.248	4.788	4.649	4.929	4.831	4.569	4.548	4.57	4.386	4.498	-0.288	-1.22095	4.617	12.538	0.00316342	0.0478184	DOWN	6	127062079	127086520	-1	protein_coding	Trp53 induced glycolysis regulatory phosphatase [Source:MGI Symbol;Acc:MGI:2442752]
ENSMUSG00000032409	Atr	0.257	0.224	0.236	0.311	0.255	0.273	0.326	0.233	0.229	0.24	0.242	0.251	4.603	4.402	4.478	4.877	4.588	4.688	4.946	4.461	4.439	4.503	4.515	4.566	-0.286	-1.21926	4.598	14.957	0.00164643	0.03919	DOWN	9	95739650	95833834	1	protein_coding	ataxia telangiectasia and Rad3 related [Source:MGI Symbol;Acc:MGI:108028]
ENSMUSG00000029175	Slc35f6	2.184	1.858	1.58	2.29	2.365	2.152	2.35	1.809	1.874	1.778	1.982	1.948	4.692	4.46	4.227	4.76	4.807	4.671	4.797	4.422	4.472	4.396	4.552	4.528	-0.286	-1.21926	4.576	13.462	0.00244687	0.0436595	DOWN	5	30805277	30817073	1	protein_coding	solute carrier family 35, member F6 [Source:MGI Symbol;Acc:MGI:1922169]
ENSMUSG00000047789	Slc38a9	0.281	0.311	0.268	0.338	0.342	0.318	0.401	0.289	0.296	0.289	0.286	0.277	4.458	4.604	4.393	4.726	4.742	4.639	4.97	4.5	4.533	4.501	4.484	4.437	-0.285	-1.21841	4.591	16.669	0.00107363	0.0357461	DOWN	13	112797285	112875283	1	protein_coding	solute carrier family 38, member 9 [Source:MGI Symbol;Acc:MGI:1918839]
ENSMUSG00000006941	Eif1b	19.944	20.007	17.069	25.164	20.829	23.219	23.489	19.598	17.274	18.86	19.57	19.918	5.951	5.956	5.727	6.286	6.014	6.17	6.187	5.926	5.744	5.871	5.924	5.949	-0.284	-1.21757	5.985	18.179	0.000751658	0.0353618	DOWN	9	120321298	120324396	1	protein_coding	eukaryotic translation initiation factor 1B [Source:MGI Symbol;Acc:MGI:1916219]
ENSMUSG00000024826	Dpf2	2.138	2.106	1.563	2.414	2.499	2.173	2.3	2.022	1.908	1.891	1.93	1.942	5.144	5.122	4.693	5.318	5.368	5.167	5.249	5.063	4.98	4.967	4.996	5.005	-0.276	-1.21083	5.1	12.368	0.0033206	0.0490394	DOWN	19	5946544	5963038	-1	protein_coding	D4, zinc and double PHD fingers family 2 [Source:MGI Symbol;Acc:MGI:109529]
ENSMUSG00000038690	Atp5j2	7.125	6.936	6.132	8.119	7.14	8.778	8.59	6.858	6.573	6.623	6.824	6.849	5.899	5.86	5.683	6.087	5.902	6.2	6.169	5.844	5.783	5.794	5.837	5.842	-0.275	-1.20999	5.917	18.798	0.0006528	0.0353618	DOWN	5	145120508	145128872	-1	protein_coding	ATP synthase, H+ transporting, mitochondrial F0 complex, subunit F2 [Source:MGI Symbol;Acc:MGI:1927558]
ENSMUSG00000022772	Senp5	1.508	1.563	1.179	1.668	1.658	1.753	1.763	1.507	1.37	1.4	1.408	1.406	5.944	5.997	5.59	6.09	6.081	6.162	6.17	5.943	5.807	5.838	5.846	5.844	-0.271	-1.20664	5.952	15.244	0.00152961	0.0382354	DOWN	16	31778490	31822105	-1	protein_coding	SUMO/sentrin specific peptidase 5 [Source:MGI Symbol;Acc:MGI:2443596]
ENSMUSG00000006191	Cdkal1	0.025	0.027	0.024	0.032	0.028	0.028	0.035	0.027	0.024	0.025	0.026	0.025	4.06	4.182	3.985	4.431	4.198	4.202	4.539	4.15	3.972	4.083	4.111	4.077	-0.271	-1.20664	4.175	12.522	0.00317829	0.0479032	DOWN	13	29375729	30039657	-1	protein_coding	CDK5 regulatory subunit associated protein 1-like 1 [Source:MGI Symbol;Acc:MGI:1921765]
ENSMUSG00000013973	Dedd	1.054	1.192	0.953	1.248	1.425	1.193	1.299	1.043	1.069	1.086	1.095	1.068	3.806	3.983	3.662	4.048	4.238	3.984	4.106	3.791	3.826	3.85	3.861	3.825	-0.27	-1.20581	3.923	14.246	0.00198226	0.0406211	DOWN	1	171156713	171169899	1	protein_coding	death effector domain-containing [Source:MGI Symbol;Acc:MGI:1333874]
ENSMUSG00000033845	Mrpl15	2.092	2.449	2.378	2.988	2.561	2.999	2.566	2.25	2.081	2.452	2.498	2.261	4.717	4.944	4.902	5.23	5.009	5.235	5.011	4.822	4.71	4.946	4.973	4.829	-0.268	-1.20414	4.953	12.97	0.00280199	0.0454416	DOWN	1	4843429	4855962	-1	protein_coding	mitochondrial ribosomal protein L15 [Source:MGI Symbol;Acc:MGI:1351639]
ENSMUSG00000029330	Cds1	1.614	1.668	1.275	1.689	1.773	2	1.841	1.531	1.453	1.587	1.538	1.491	6.568	6.615	6.228	6.633	6.703	6.877	6.757	6.492	6.417	6.543	6.499	6.453	-0.264	-1.2008	6.575	13.214	0.00261881	0.0447218	DOWN	5	101912996	101971724	1	protein_coding	CDP-diacylglycerol synthase 1 [Source:MGI Symbol;Acc:MGI:1921846]
ENSMUSG00000024194	Cuta	17.519	16.599	17.227	18.979	21.702	20.877	20.693	17.023	15.22	16.197	18.87	18.48	4.725	4.648	4.701	4.841	5.033	4.978	4.965	4.684	4.523	4.613	4.832	4.802	-0.262	-1.19914	4.787	14.263	0.00197338	0.0405966	DOWN	17	27152793	27158543	-1	protein_coding	cutA divalent cation tolerance homolog [Source:MGI Symbol;Acc:MGI:1914925]
ENSMUSG00000034570	Inpp5j	3.365	3.878	3.081	4.371	3.78	4.246	4.063	3.417	3.109	3.478	3.631	3.608	5.139	5.344	5.012	5.516	5.306	5.474	5.41	5.161	5.025	5.187	5.249	5.239	-0.256	-1.19416	5.264	13.095	0.00270655	0.0449007	DOWN	11	3444375	3454821	-1	protein_coding	inositol polyphosphate 5-phosphatase J [Source:MGI Symbol;Acc:MGI:2158663]
ENSMUSG00000020329	Polrmt	3.148	2.971	2.609	3.228	3.775	3.393	3.516	2.903	2.758	2.863	3.051	3.037	5.045	4.961	4.774	5.081	5.306	5.153	5.204	4.928	4.855	4.908	5	4.993	-0.253	-1.19168	5.025	14.698	0.00176031	0.0399372	DOWN	10	79571957	79582415	-1	protein_coding	polymerase (RNA) mitochondrial (DNA directed) [Source:MGI Symbol;Acc:MGI:1915843]
ENSMUSG00000038368	Focad	0.168	0.169	0.17	0.204	0.169	0.199	0.227	0.166	0.169	0.166	0.177	0.167	5.735	5.744	5.752	6.014	5.745	5.982	6.171	5.72	5.742	5.721	5.808	5.728	-0.242	-1.18263	5.829	13.259	0.00258686	0.0444793	DOWN	4	88012866	88329248	1	protein_coding	focadhesin [Source:MGI Symbol;Acc:MGI:2676921]
ENSMUSG00000025413	Ttc4	1.784	1.642	1.747	2.293	1.907	1.951	1.961	1.731	1.68	1.814	1.778	1.626	4.9	4.781	4.87	5.261	4.996	5.029	5.036	4.857	4.814	4.924	4.896	4.767	-0.233	-1.17528	4.934	13.002	0.00277708	0.0452668	DOWN	4	106519453	106536141	-1	protein_coding	tetratricopeptide repeat domain 4 [Source:MGI Symbol;Acc:MGI:1919604]
ENSMUSG00000021748	Pdhb	10.427	11.266	9.141	12.344	10.792	11.904	13.287	10.367	10.355	10.285	10.432	9.98	6.192	6.303	6.002	6.435	6.241	6.382	6.541	6.183	6.182	6.172	6.192	6.128	-0.232	-1.17446	6.253	12.289	0.00339595	0.0494791	DOWN	14	14296748	14303777	1	protein_coding	pyruvate dehydrogenase (lipoamide) beta [Source:MGI Symbol;Acc:MGI:1915513]
ENSMUSG00000063052	Lrrc40	0.592	0.633	0.666	0.56	0.489	0.534	0.54	0.63	0.615	0.607	0.686	0.616	4.242	4.339	4.413	4.163	3.968	4.095	4.11	4.332	4.298	4.278	4.453	4.299	0.248	1.18756	4.255	14.614	0.00179936	0.0401548	UP	3	157742299	157774124	1	protein_coding	leucine rich repeat containing 40 [Source:MGI Symbol;Acc:MGI:1914394]
ENSMUSG00000001767	Crnkl1	1.679	1.735	1.838	1.715	1.434	1.368	1.382	1.849	1.76	1.717	1.754	1.678	4.884	4.931	5.014	4.914	4.657	4.59	4.605	5.023	4.952	4.916	4.947	4.883	0.248	1.18756	4.867	12.305	0.00338097	0.0494006	UP	2	145759399	145776934	-1	protein_coding	crooked neck pre-mRNA splicing factor 1 [Source:MGI Symbol;Acc:MGI:1914127]
ENSMUSG00000020868	Xylt2	1.686	2.052	1.921	1.669	1.648	1.449	1.527	1.932	1.861	1.848	1.932	1.868	4.531	4.814	4.719	4.517	4.499	4.314	4.389	4.727	4.673	4.663	4.728	4.679	0.263	1.19997	4.612	14.907	0.00166759	0.03919	UP	11	94554677	94568341	-1	protein_coding	xylosyltransferase II [Source:MGI Symbol;Acc:MGI:2444797]
ENSMUSG00000031012	Cask	0.351	0.337	0.449	0.344	0.308	0.305	0.298	0.393	0.374	0.38	0.379	0.362	6.875	6.816	7.231	6.849	6.686	6.672	6.642	7.038	6.969	6.991	6.987	6.92	0.269	1.20497	6.899	12.391	0.00329844	0.048936	UP	X	13383319	13717606	-1	protein_coding	calcium/calmodulin-dependent serine protein kinase (MAGUK family) [Source:MGI Symbol;Acc:MGI:1309489]
ENSMUSG00000091337	Eid1	123.087	123.108	135.94	105.168	119.829	100.123	95.981	129.579	123.743	125.242	128.913	129.78	7.701	7.701	7.844	7.474	7.662	7.403	7.342	7.775	7.709	7.726	7.768	7.778	0.275	1.20999	7.665	17.74	0.000832285	0.0353618	UP	2	125515015	125516705	1	protein_coding	EP300 interacting inhibitor of differentiation 1 [Source:MGI Symbol;Acc:MGI:1889651]
ENSMUSG00000024456	Diaph1	0.642	0.684	0.865	0.644	0.577	0.585	0.587	0.81	0.713	0.715	0.724	0.682	5.884	5.977	6.315	5.889	5.73	5.749	5.756	6.219	6.035	6.04	6.058	5.971	0.286	1.21926	5.979	13.147	0.00266799	0.0447932	UP	18	37976654	38068529	-1	protein_coding	diaphanous related formin 1 [Source:MGI Symbol;Acc:MGI:1194490]
ENSMUSG00000034345	Gtf2h5	4.441	3.902	5.018	4.122	3.284	3.35	3.761	4.209	4.532	4.572	4.409	4.48	4.906	4.72	5.082	4.799	4.472	4.501	4.667	4.829	4.935	4.948	4.896	4.918	0.292	1.22434	4.817	13.104	0.00269963	0.0449007	UP	17	6130061	6136792	1	protein_coding	general transcription factor IIH, polypeptide 5 [Source:MGI Symbol;Acc:MGI:107227]
ENSMUSG00000032468	Armc8	0.45	0.481	0.625	0.426	0.427	0.403	0.433	0.53	0.504	0.536	0.518	0.497	5.352	5.446	5.825	5.271	5.277	5.193	5.297	5.588	5.514	5.603	5.554	5.494	0.293	1.22519	5.462	14.334	0.0019363	0.0405966	UP	9	99360425	99450952	-1	protein_coding	armadillo repeat containing 8 [Source:MGI Symbol;Acc:MGI:1921375]
ENSMUSG00000028064	Sema4a	0.882	0.845	0.982	0.812	0.75	0.657	0.726	0.957	0.8	0.889	0.982	0.878	4.481	4.42	4.635	4.363	4.249	4.058	4.201	4.599	4.342	4.493	4.636	4.475	0.293	1.22519	4.423	14.025	0.00210182	0.0416799	UP	3	88343266	88368489	-1	protein_coding	sema domain, immunoglobulin domain (Ig), transmembrane domain (TM) and short cytoplasmic domain, (semaphorin) 4A [Source:MGI Symbol;Acc:MGI:107560]
ENSMUSG00000049184	Purg	1.145	1.124	1.524	1.01	1.035	0.97	1.102	1.337	1.311	1.229	1.264	1.155	5.159	5.133	5.571	4.979	5.015	4.921	5.104	5.382	5.355	5.262	5.302	5.172	0.293	1.22519	5.208	12.592	0.00311595	0.0475041	UP	8	33876353	33907495	1	protein_coding	purine-rich element binding protein G [Source:MGI Symbol;Acc:MGI:1922279]
ENSMUSG00000022994	Adcy6	1.864	1.8	2.225	1.758	1.751	1.457	1.423	1.953	1.995	1.94	2.019	1.88	5.043	4.993	5.297	4.959	4.953	4.688	4.655	5.11	5.141	5.1	5.158	5.056	0.294	1.22603	5.023	13.913	0.00216598	0.0418838	UP	15	98487854	98507957	-1	protein_coding	adenylate cyclase 6 [Source:MGI Symbol;Acc:MGI:87917]
ENSMUSG00000005802	Slc30a4	2.333	1.973	2.801	2.179	1.871	1.843	1.804	2.29	2.396	2.254	2.382	2.482	5.647	5.405	5.91	5.548	5.328	5.307	5.276	5.62	5.685	5.596	5.676	5.735	0.296	1.22774	5.573	12.311	0.00337514	0.0493888	UP	2	122523153	122544583	-1	protein_coding	solute carrier family 30 (zinc transporter), member 4 [Source:MGI Symbol;Acc:MGI:1345282]
ENSMUSG00000030763	Lcmt1	0.508	0.57	0.59	0.462	0.446	0.519	0.382	0.579	0.549	0.572	0.55	0.528	4.947	5.112	5.163	4.81	4.76	4.98	4.536	5.135	5.06	5.118	5.063	5.003	0.297	1.22859	4.985	14.498	0.00185457	0.0402264	UP	7	122969007	123029581	1	protein_coding	leucine carboxyl methyltransferase 1 [Source:MGI Symbol;Acc:MGI:1353593]
ENSMUSG00000015189	Casd1	1.079	1.027	1.258	0.957	0.847	0.962	0.872	1.161	0.983	1.113	1.121	1.219	5.522	5.451	5.744	5.349	5.174	5.357	5.216	5.628	5.388	5.568	5.578	5.698	0.3	1.23114	5.483	16.429	0.00113806	0.0360829	UP	6	4600839	4643355	1	protein_coding	CAS1 domain containing 1 [Source:MGI Symbol;Acc:MGI:2384865]
ENSMUSG00000045767	B230219D22Rik	7.869	6.775	9.109	7.208	6.161	6.225	6.038	7.803	7.783	8.161	7.57	8.152	6.353	6.137	6.564	6.226	6	6.015	5.971	6.341	6.337	6.405	6.297	6.404	0.302	1.23285	6.265	15.581	0.00140442	0.0372461	UP	13	55840937	55851313	1	protein_coding	RIKEN cDNA B230219D22 gene [Source:MGI Symbol;Acc:MGI:1925771]
ENSMUSG00000022338	Eny2	1.86	1.982	2.542	1.687	1.611	1.744	1.837	2.075	2.093	2.164	2.191	2.069	4.161	4.253	4.61	4.021	3.955	4.069	4.144	4.319	4.331	4.379	4.397	4.314	0.303	1.23371	4.257	13.99	0.00212152	0.0416799	UP	15	44291438	44301652	1	protein_coding	ENY2 transcription and export complex 2 subunit [Source:MGI Symbol;Acc:MGI:1919286]
ENSMUSG00000003154	Foxj2	1.478	1.371	1.481	1.203	1.3	1.253	0.922	1.513	1.456	1.436	1.395	1.417	5.237	5.128	5.24	4.941	5.052	5	4.558	5.27	5.215	5.195	5.153	5.177	0.303	1.23371	5.109	13.899	0.002174	0.0418838	UP	6	122796873	122822325	1	protein_coding	forkhead box J2 [Source:MGI Symbol;Acc:MGI:1926805]
ENSMUSG00000023460	Rab12	3.436	3.527	4.322	2.866	3.339	3.346	2.631	4.038	3.543	3.806	3.774	3.611	6.438	6.475	6.769	6.177	6.396	6.4	6.053	6.671	6.482	6.585	6.573	6.51	0.303	1.23371	6.473	13.494	0.00242525	0.0434791	UP	17	66801507	66826724	-1	protein_coding	RAB12, member RAS oncogene family [Source:MGI Symbol;Acc:MGI:894284]
ENSMUSG00000024511	Rab27b	0.237	0.295	0.317	0.244	0.232	0.238	0.2	0.307	0.262	0.296	0.286	0.264	5.273	5.588	5.69	5.314	5.242	5.277	5.027	5.645	5.414	5.589	5.541	5.424	0.307	1.23713	5.431	13.415	0.00247853	0.0437112	UP	18	70112202	70274676	-1	protein_coding	RAB27B, member RAS oncogene family [Source:MGI Symbol;Acc:MGI:1931295]
ENSMUSG00000026020	Nop58	1.018	1.351	1.308	1.016	1.001	1.006	0.925	1.249	1.203	1.304	1.207	1.161	5.121	5.527	5.481	5.117	5.096	5.102	4.981	5.414	5.36	5.476	5.365	5.309	0.312	1.24143	5.29	17.595	0.000860944	0.0353618	UP	1	59724130	59758203	1	protein_coding	NOP58 ribonucleoprotein [Source:MGI Symbol;Acc:MGI:1933184]
ENSMUSG00000033819	Ppp1r16a	1.326	1.51	1.756	1.181	1.408	1.251	1.084	1.506	1.491	1.42	1.53	1.695	4.954	5.141	5.358	4.788	5.04	4.87	4.664	5.137	5.122	5.052	5.16	5.307	0.312	1.24143	5.062	12.892	0.00286371	0.0458239	UP	15	76555815	76579119	1	protein_coding	protein phosphatase 1, regulatory subunit 16A [Source:MGI Symbol;Acc:MGI:1920312]
ENSMUSG00000022808	Snx4	1.045	1.006	0.917	0.844	0.774	0.794	0.78	1.012	0.98	1.005	0.991	0.975	5.654	5.599	5.466	5.346	5.222	5.259	5.234	5.607	5.561	5.598	5.578	5.554	0.313	1.24229	5.481	33.36	4.41247e-05	0.0160684	UP	16	33071812	33120639	1	protein_coding	sorting nexin 4 [Source:MGI Symbol;Acc:MGI:1916400]
ENSMUSG00000031921	Terf2	1.061	1.091	1.261	1.038	0.919	0.855	0.848	1.245	1.089	1.146	1.139	1.063	4.852	4.893	5.101	4.821	4.646	4.542	4.53	5.083	4.889	4.963	4.954	4.855	0.313	1.24229	4.855	16.616	0.00108749	0.0357461	UP	8	107796032	107823179	-1	protein_coding	telomeric repeat binding factor 2 [Source:MGI Symbol;Acc:MGI:1195972]
ENSMUSG00000034412	Tbc1d10a	0.541	0.554	0.656	0.431	0.535	0.492	0.417	0.54	0.591	0.578	0.613	0.588	3.965	4	4.241	3.639	3.951	3.828	3.592	3.962	4.092	4.062	4.144	4.086	0.313	1.24229	3.975	14.271	0.0019689	0.0405966	UP	11	4136789	4165505	1	protein_coding	TBC1 domain family, member 10a [Source:MGI Symbol;Acc:MGI:2144164]
ENSMUSG00000030682	Cdipt	8.82	8.322	11.885	7.763	8.19	7.926	7.202	10.348	9.351	8.899	9.783	9.849	5.342	5.258	5.771	5.158	5.235	5.188	5.05	5.572	5.426	5.354	5.491	5.5	0.313	1.24229	5.375	12.895	0.00286131	0.0458239	UP	7	126575086	126579673	1	protein_coding	CDP-diacylglycerol--inositol 3-phosphatidyltransferase (phosphatidylinositol synthase) [Source:MGI Symbol;Acc:MGI:105491]
ENSMUSG00000032470	Mras	1.649	1.685	2.34	1.67	1.536	1.452	1.411	1.997	1.861	1.847	1.857	1.861	6.423	6.454	6.927	6.44	6.32	6.239	6.198	6.698	6.597	6.586	6.594	6.597	0.315	1.24401	6.519	12.811	0.00292946	0.0462906	UP	9	99267473	99319434	-1	protein_coding	muscle and microspikes RAS [Source:MGI Symbol;Acc:MGI:1100856]
ENSMUSG00000049401	Ogfr	3.742	3.601	4.529	3.337	3.587	3.01	2.754	4.208	3.75	3.931	3.903	3.952	4.629	4.574	4.904	4.465	4.569	4.317	4.189	4.798	4.633	4.7	4.69	4.708	0.317	1.24574	4.61	14.272	0.00196862	0.0405966	UP	2	180231038	180237629	1	protein_coding	opioid growth factor receptor [Source:MGI Symbol;Acc:MGI:1919325]
ENSMUSG00000039987	Phtf2	0.111	0.127	0.155	0.118	0.095	0.104	0.103	0.125	0.131	0.135	0.13	0.133	3.783	3.983	4.266	3.868	3.563	3.698	3.675	3.954	4.027	4.062	4.007	4.046	0.317	1.24574	3.923	13.108	0.00269674	0.0449007	UP	5	20963661	21087122	-1	protein_coding	putative homeodomain transcription factor 2 [Source:MGI Symbol;Acc:MGI:1916020]
ENSMUSG00000039262	Prrc2b	6.059	6.854	8.621	5.88	6.135	5.807	5.204	7.949	6.429	7.276	7.318	6.857	8.982	9.16	9.491	8.939	9	8.921	8.763	9.374	9.068	9.246	9.255	9.161	0.317	1.24574	9.127	12.311	0.00337505	0.0493888	UP	2	32041094	32124549	1	protein_coding	proline-rich coiled-coil 2B [Source:MGI Symbol;Acc:MGI:1923304]
ENSMUSG00000040659	Efhd2	7.214	7.695	8.854	5.775	7.065	7.137	5.37	7.997	7.285	8.111	7.99	8.183	6.92	7.013	7.216	6.6	6.89	6.905	6.495	7.069	6.935	7.089	7.068	7.102	0.321	1.2492	6.955	14.066	0.00207923	0.0414371	UP	4	141585453	141602231	-1	protein_coding	EF hand domain containing 2 [Source:MGI Symbol;Acc:MGI:106504]
ENSMUSG00000034111	Tmed8	1.293	1.329	1.717	1.329	1.093	1.183	1.011	1.55	1.438	1.47	1.409	1.334	5.461	5.5	5.869	5.501	5.219	5.332	5.107	5.721	5.614	5.645	5.585	5.505	0.321	1.2492	5.519	13.03	0.00275548	0.045177	UP	12	87213011	87247228	-1	protein_coding	transmembrane p24 trafficking protein 8 [Source:MGI Symbol;Acc:MGI:1923480]
ENSMUSG00000040928	S100pbp	0.537	0.57	0.671	0.538	0.43	0.476	0.446	0.631	0.596	0.633	0.554	0.538	4.49	4.577	4.811	4.495	4.172	4.317	4.225	4.722	4.641	4.728	4.537	4.495	0.323	1.25093	4.53	14.676	0.0017705	0.0399372	UP	4	129041798	129083520	-1	protein_coding	S100P binding protein [Source:MGI Symbol;Acc:MGI:1921898]
ENSMUSG00000049804	Armcx4	9.399	11.436	11.594	8.642	9.42	9.015	7.417	11.973	10.1	11.175	11.01	9.759	6.59	6.872	6.892	6.469	6.593	6.53	6.248	6.939	6.693	6.839	6.818	6.644	0.325	1.25266	6.69	15.329	0.00149693	0.0381388	UP	X	133587268	133597506	1	protein_coding	armadillo repeat containing, X-linked 4 [Source:MGI Symbol;Acc:MGI:2147887]
ENSMUSG00000028291	Akirin2	2.574	2.485	3.571	2.24	2.273	2.246	2.405	2.759	2.578	2.988	2.935	3.076	5.364	5.314	5.836	5.165	5.186	5.169	5.267	5.464	5.367	5.579	5.553	5.621	0.325	1.25266	5.421	13.073	0.00272295	0.0449792	UP	4	34550937	34566908	1	protein_coding	akirin 2 [Source:MGI Symbol;Acc:MGI:1889364]
ENSMUSG00000052144	Ppp4r2	1.508	1.556	2.072	1.4	1.427	1.302	1.317	1.848	1.733	1.699	1.709	1.539	5.777	5.822	6.235	5.671	5.698	5.566	5.582	6.07	5.978	5.949	5.958	5.807	0.327	1.2544	5.856	15.55	0.00141538	0.0372461	UP	6	100810583	100846895	1	protein_coding	protein phosphatase 4, regulatory subunit 2 [Source:MGI Symbol;Acc:MGI:3027896]
ENSMUSG00000008206	Cers4	1.139	1.261	1.609	1.111	1.083	1.063	0.994	1.291	1.313	1.414	1.444	1.196	5.463	5.61	5.96	5.428	5.391	5.363	5.267	5.644	5.668	5.774	5.805	5.533	0.327	1.2544	5.589	14.529	0.00183986	0.0402264	UP	8	4543026	4581680	1	protein_coding	ceramide synthase 4 [Source:MGI Symbol;Acc:MGI:1914510]
ENSMUSG00000026918	Brd3	1.025	1.093	1.403	0.946	1.001	0.926	0.852	1.205	1.102	1.261	1.188	1.093	5.993	6.086	6.446	5.879	5.96	5.848	5.727	6.227	6.098	6.292	6.206	6.086	0.33	1.25701	6.084	16.045	0.00125089	0.0367019	UP	2	27335591	27397674	-1	protein_coding	bromodomain containing 3 [Source:MGI Symbol;Acc:MGI:1914632]
ENSMUSG00000027630	Tbl1xr1	0.773	0.705	1.02	0.709	0.642	0.62	0.671	0.851	0.802	0.849	0.802	0.845	6.759	6.627	7.158	6.634	6.49	6.442	6.553	6.897	6.811	6.894	6.812	6.888	0.331	1.25788	6.761	15.321	0.00149993	0.0381388	UP	3	22130816	22270758	1	protein_coding	transducin (beta)-like 1X-linked receptor 1 [Source:MGI Symbol;Acc:MGI:2441730]
ENSMUSG00000007817	Zmiz1	0.789	0.745	0.965	0.745	0.688	0.637	0.576	0.926	0.785	0.827	0.805	0.813	7.357	7.273	7.647	7.274	7.158	7.048	6.901	7.587	7.35	7.424	7.386	7.399	0.331	1.25788	7.331	15.014	0.0016222	0.0390278	UP	14	25459609	25667167	1	protein_coding	zinc finger, MIZ-type containing 1 [Source:MGI Symbol;Acc:MGI:3040693]
ENSMUSG00000025104	Hdgfl3	1.869	2.129	2.473	1.83	1.711	1.783	1.516	2.289	2.05	2.235	2.14	2.053	6.638	6.825	7.041	6.607	6.51	6.57	6.336	6.93	6.771	6.896	6.832	6.773	0.333	1.25963	6.74	18.414	0.000712333	0.0353618	UP	7	81530999	81584221	-1	protein_coding	HDGF like 3 [Source:MGI Symbol;Acc:MGI:1352760]
ENSMUSG00000041609	Bicdl1	0.37	0.431	0.554	0.364	0.368	0.379	0.319	0.491	0.411	0.441	0.471	0.437	4.954	5.171	5.534	4.931	4.944	4.988	4.74	5.358	5.105	5.206	5.299	5.193	0.333	1.25963	5.134	12.285	0.00340013	0.0494791	UP	5	115786234	115869680	-1	protein_coding	BICD family like cargo adaptor 1 [Source:MGI Symbol;Acc:MGI:1922915]
ENSMUSG00000041040	Fam117b	0.905	0.906	1.051	0.863	0.756	0.758	0.647	1.048	0.894	0.978	0.969	0.874	6.035	6.036	6.25	5.966	5.775	5.78	5.551	6.246	6.016	6.146	6.134	5.984	0.334	1.2605	6.006	17.48	0.000884555	0.0353618	UP	1	59952165	60024505	1	protein_coding	family with sequence similarity 117, member B [Source:MGI Symbol;Acc:MGI:1920000]
ENSMUSG00000094483	Purb	54.247	56.794	79.742	55.391	48.568	48.182	48.543	68.983	60.983	66.867	60.876	59.129	8.818	8.884	9.374	8.848	8.659	8.647	8.658	9.165	8.987	9.12	8.984	8.942	0.339	1.26488	8.94	12.435	0.0032576	0.0485575	UP	11	6417599	6425917	-1	protein_coding	purine rich element binding protein B [Source:MGI Symbol;Acc:MGI:1338779]
ENSMUSG00000027189	Trim44	2.02	2.129	2.962	1.879	1.951	1.878	1.765	2.542	2.139	2.424	2.442	2.274	7.766	7.842	8.318	7.661	7.716	7.661	7.572	8.097	7.848	8.029	8.039	7.937	0.341	1.26663	7.889	13.586	0.00236533	0.0430974	UP	2	102130464	102238173	-1	protein_coding	tripartite motif-containing 44 [Source:MGI Symbol;Acc:MGI:1931835]
ENSMUSG00000032413	Rasa2	0.296	0.265	0.392	0.25	0.227	0.251	0.27	0.304	0.291	0.331	0.351	0.304	4.778	4.619	5.18	4.536	4.397	4.542	4.646	4.815	4.753	4.938	5.021	4.813	0.342	1.26751	4.769	12.359	0.00332835	0.0490394	UP	9	96421353	96513670	-1	protein_coding	RAS p21 protein activator 2 [Source:MGI Symbol;Acc:MGI:2149960]
ENSMUSG00000098557	Kctd12	10.609	10.334	14.718	10.717	9.467	8.587	8.596	11.993	11.563	12.61	11.52	11.46	6.008	5.97	6.479	6.022	5.844	5.703	5.704	6.184	6.132	6.257	6.126	6.119	0.343	1.26839	6.062	13.347	0.00252505	0.0440082	UP	14	103214017	103220073	-1	protein_coding	potassium channel tetramerisation domain containing 12 [Source:MGI Symbol;Acc:MGI:2145823]
ENSMUSG00000037316	Bag4	2.012	2.244	2.852	2.091	1.892	1.797	1.671	2.598	2.242	2.524	2.418	2.024	5.387	5.544	5.889	5.442	5.298	5.224	5.119	5.755	5.542	5.713	5.652	5.396	0.344	1.26927	5.513	12.448	0.00324527	0.0484756	UP	8	26254566	26275315	-1	protein_coding	BCL2-associated athanogene 4 [Source:MGI Symbol;Acc:MGI:1914634]
ENSMUSG00000022840	Adcy5	0.878	0.917	1.298	0.786	0.845	0.797	0.808	1.106	0.934	0.958	1.049	1.095	7.051	7.114	7.614	6.891	6.996	6.912	6.931	7.384	7.14	7.177	7.307	7.368	0.347	1.27191	7.173	13.344	0.00252678	0.0440082	UP	16	34975247	35126108	1	protein_coding	adenylate cyclase 5 [Source:MGI Symbol;Acc:MGI:99673]
ENSMUSG00000048915	Efna5	0.074	0.074	0.083	0.072	0.052	0.06	0.058	0.08	0.071	0.091	0.07	0.073	4.363	4.371	4.531	4.332	3.865	4.054	4.008	4.485	4.298	4.654	4.28	4.344	0.347	1.27191	4.315	13.104	0.00269988	0.0449007	UP	17	62911179	63188312	-1	protein_coding	ephrin A5 [Source:MGI Symbol;Acc:MGI:107444]
ENSMUSG00000026058	Khdrbs2	0.032	0.036	0.033	0.03	0.024	0.028	0.023	0.035	0.034	0.034	0.036	0.029	3.965	4.127	3.993	3.877	3.574	3.769	3.477	4.077	4.066	4.065	4.118	3.804	0.349	1.27368	3.924	15.897	0.00129755	0.0369715	UP	1	32211795	32697649	1	protein_coding	KH domain containing, RNA binding, signal transduction associated 2 [Source:MGI Symbol;Acc:MGI:2159649]
ENSMUSG00000047412	Zbtb44	0.935	1.007	1.373	0.91	0.838	0.833	0.878	1.067	1.142	1.035	1.108	1.154	5.406	5.512	5.959	5.367	5.247	5.239	5.316	5.595	5.693	5.552	5.65	5.708	0.35	1.27456	5.535	15.882	0.00130236	0.0369715	UP	9	30941940	30987181	1	protein_coding	zinc finger and BTB domain containing 44 [Source:MGI Symbol;Acc:MGI:1925123]
ENSMUSG00000041794	Myrip	0.254	0.272	0.375	0.219	0.248	0.257	0.216	0.302	0.311	0.304	0.305	0.274	5.464	5.561	6.026	5.248	5.427	5.478	5.232	5.711	5.756	5.722	5.728	5.57	0.351	1.27544	5.594	13.72	0.00228101	0.0428472	UP	9	120130579	120303907	1	protein_coding	myosin VIIA and Rab interacting protein [Source:MGI Symbol;Acc:MGI:2384407]
ENSMUSG00000060988	Galnt13	0.067	0.063	0.083	0.067	0.05	0.054	0.051	0.072	0.06	0.077	0.076	0.069	5.511	5.433	5.823	5.513	5.09	5.207	5.121	5.62	5.362	5.713	5.689	5.556	0.353	1.27721	5.487	12.824	0.00291848	0.0461628	UP	2	54326329	55008321	1	protein_coding	polypeptide N-acetylgalactosaminyltransferase 13 [Source:MGI Symbol;Acc:MGI:2139447]
ENSMUSG00000038065	Mturn	3.4	3.579	4.867	2.968	3.206	3.028	3.131	4.304	3.445	3.974	4.327	3.639	6.242	6.315	6.759	6.046	6.157	6.074	6.123	6.581	6.26	6.466	6.589	6.339	0.354	1.2781	6.346	14.091	0.00206498	0.0413074	UP	6	54658609	54680836	1	protein_coding	maturin, neural progenitor differentiation regulator homolog (Xenopus) [Source:MGI Symbol;Acc:MGI:1915485]
ENSMUSG00000037784	Dzip1l	0.415	0.44	0.606	0.379	0.395	0.348	0.397	0.474	0.489	0.526	0.477	0.458	4.054	4.136	4.597	3.923	3.981	3.801	3.99	4.244	4.287	4.394	4.251	4.192	0.354	1.2781	4.17	14.085	0.00206836	0.0413234	UP	9	99511549	99551309	1	protein_coding	DAZ interacting protein 1-like [Source:MGI Symbol;Acc:MGI:1919757]
ENSMUSG00000032172	Olfm2	0.637	0.71	0.768	0.49	0.589	0.648	0.475	0.801	0.584	0.693	0.757	0.691	5.65	5.805	5.92	5.273	5.536	5.674	5.228	5.98	5.524	5.77	5.897	5.767	0.357	1.28076	5.687	12.843	0.00290356	0.0459721	UP	9	20578986	20657645	-1	protein_coding	olfactomedin 2 [Source:MGI Symbol;Acc:MGI:3045350]
ENSMUSG00000052584	Serp2	0.978	1.108	1.336	0.907	0.904	0.992	0.752	1.291	0.997	1.145	1.19	1.065	4.55	4.73	5	4.442	4.438	4.571	4.173	4.95	4.579	4.777	4.832	4.673	0.357	1.28076	4.66	12.8	0.00293829	0.0463026	UP	14	76770254	76794329	-1	protein_coding	stress-associated endoplasmic reticulum protein family member 2 [Source:MGI Symbol;Acc:MGI:1919911]
ENSMUSG00000041164	Zmiz2	8.44	8.333	11.334	7.585	7.915	7.17	6.525	10.261	8.917	9.38	9.001	9.156	7.173	7.154	7.598	7.019	7.08	6.938	6.802	7.454	7.252	7.325	7.265	7.29	0.358	1.28165	7.211	16.803	0.00103943	0.0357461	UP	11	6339074	6356158	1	protein_coding	zinc finger, MIZ-type containing 2 [Source:MGI Symbol;Acc:MGI:106374]
ENSMUSG00000021767	Kat6b	0.344	0.366	0.538	0.326	0.313	0.323	0.332	0.43	0.418	0.406	0.441	0.377	6.042	6.13	6.686	5.963	5.904	5.951	5.989	6.361	6.321	6.281	6.399	6.172	0.359	1.28254	6.201	13.108	0.00269652	0.0449007	UP	14	21531502	21722546	1	protein_coding	K(lysine) acetyltransferase 6B [Source:MGI Symbol;Acc:MGI:1858746]
ENSMUSG00000056812	St8sia3	3.201	3.402	4.702	3.217	2.713	3.041	2.749	4.163	3.256	3.987	3.931	3.443	6.126	6.213	6.68	6.133	5.887	6.052	5.906	6.505	6.15	6.442	6.422	6.231	0.36	1.28343	6.248	12.202	0.0034819	0.0499603	UP	18	64387430	64412682	1	protein_coding	ST8 alpha-N-acetyl-neuraminide alpha-2,8-sialyltransferase 3 [Source:MGI Symbol;Acc:MGI:106019]
ENSMUSG00000029246	Ppat	0.46	0.433	0.417	0.392	0.333	0.351	0.286	0.436	0.461	0.367	0.455	0.472	4.146	4.06	4.006	3.919	3.683	3.76	3.464	4.069	4.15	3.824	4.131	4.184	0.361	1.28432	3.965	15.779	0.00133619	0.0371011	UP	5	77061096	77099425	-1	protein_coding	phosphoribosyl pyrophosphate amidotransferase [Source:MGI Symbol;Acc:MGI:2387203]
ENSMUSG00000048490	Nrip1	0.732	0.838	1.062	0.767	0.643	0.659	0.654	0.895	0.881	0.896	0.866	0.834	5.985	6.181	6.522	6.053	5.799	5.834	5.823	6.274	6.253	6.276	6.227	6.173	0.362	1.28521	6.132	17.587	0.000862593	0.0353618	UP	16	76084288	76170715	-1	protein_coding	nuclear receptor interacting protein 1 [Source:MGI Symbol;Acc:MGI:1315213]
ENSMUSG00000028517	Plpp3	1.526	1.507	2.17	1.391	1.421	1.324	1.249	1.925	1.639	1.769	1.678	1.631	6.847	6.83	7.356	6.714	6.745	6.643	6.559	7.182	6.95	7.061	6.985	6.944	0.362	1.28521	6.918	14.854	0.00169067	0.03919	UP	4	105014544	105089961	1	protein_coding	phospholipid phosphatase 3 [Source:MGI Symbol;Acc:MGI:1915166]
ENSMUSG00000015757	Ppil4	1.03	1.232	1.509	1.054	1.024	0.958	0.862	1.209	1.265	1.37	1.211	1.207	4.965	5.223	5.515	4.998	4.957	4.861	4.71	5.196	5.261	5.376	5.198	5.193	0.363	1.2861	5.138	15.587	0.00140214	0.0372461	UP	10	7668655	7698899	1	protein_coding	peptidylprolyl isomerase (cyclophilin)-like 4 [Source:MGI Symbol;Acc:MGI:1914668]
ENSMUSG00000002221	Paxip1	0.694	0.74	0.995	0.654	0.645	0.675	0.538	0.88	0.727	0.834	0.798	0.796	5.165	5.259	5.684	5.081	5.06	5.126	4.8	5.507	5.232	5.431	5.368	5.363	0.363	1.2861	5.274	14.184	0.00201463	0.0408676	UP	5	27945078	27996689	-1	protein_coding	PAX interacting (with transcription-activation domain) protein 1 [Source:MGI Symbol;Acc:MGI:1890430]
ENSMUSG00000016386	Mpped2	0.094	0.077	0.117	0.085	0.07	0.072	0.069	0.09	0.101	0.096	0.09	0.099	4.047	3.763	4.358	3.91	3.63	3.674	3.604	3.988	4.15	4.08	3.989	4.13	0.363	1.2861	3.961	13.073	0.00272275	0.0449792	UP	2	106523614	106698701	1	protein_coding	metallophosphoesterase domain containing 2 [Source:MGI Symbol;Acc:MGI:1924265]
ENSMUSG00000063646	Jakmip1	0.834	0.987	1.237	0.761	0.836	0.801	0.764	1.089	0.968	1.003	1.132	0.894	6.673	6.916	7.242	6.542	6.677	6.616	6.547	7.058	6.888	6.939	7.113	6.773	0.364	1.28699	6.849	14.868	0.00168463	0.03919	UP	5	37185679	37307951	1	protein_coding	janus kinase and microtubule interacting protein 1 [Source:MGI Symbol;Acc:MGI:1923321]
ENSMUSG00000019852	Arfgef3	1.349	1.378	1.825	1.207	1.187	1.264	1.044	1.608	1.392	1.643	1.525	1.401	7.773	7.804	8.209	7.613	7.589	7.679	7.403	8.027	7.818	8.057	7.95	7.828	0.366	1.28877	7.829	16.823	0.00103446	0.0357461	UP	10	18457587	18619697	-1	protein_coding	ARFGEF family member 3 [Source:MGI Symbol;Acc:MGI:106387]
ENSMUSG00000033768	Nrxn2	2.363	2.36	3.601	2.144	2.318	2.146	1.985	2.995	2.565	2.75	2.896	2.615	8.212	8.21	8.82	8.072	8.184	8.073	7.961	8.554	8.33	8.431	8.505	8.358	0.366	1.28877	8.328	12.288	0.00339702	0.0494791	UP	19	6468761	6594199	1	protein_coding	neurexin II [Source:MGI Symbol;Acc:MGI:1096362]
ENSMUSG00000021156	Zmynd11	1.593	1.587	2.284	1.432	1.448	1.405	1.352	1.813	1.788	1.894	1.846	1.734	7.004	6.998	7.523	6.85	6.866	6.823	6.767	7.19	7.17	7.253	7.216	7.125	0.367	1.28967	7.081	17.443	0.000892266	0.0353618	UP	13	9734869	9815366	-1	protein_coding	zinc finger, MYND domain containing 11 [Source:MGI Symbol;Acc:MGI:1913755]
ENSMUSG00000036815	Dpp10	0.092	0.099	0.136	0.09	0.077	0.086	0.082	0.11	0.095	0.113	0.12	0.103	6.054	6.161	6.622	6.034	5.804	5.968	5.901	6.323	6.109	6.358	6.448	6.219	0.369	1.29146	6.185	13.898	0.00217483	0.0418838	UP	1	123249200	124773776	-1	protein_coding	dipeptidylpeptidase 10 [Source:MGI Symbol;Acc:MGI:2442409]
ENSMUSG00000039114	Nrn1	9.009	8.308	12.507	7.589	8.029	8.58	6.482	10.507	10.174	10.049	9.165	9.567	6.319	6.202	6.792	6.072	6.153	6.249	5.845	6.541	6.494	6.476	6.344	6.406	0.369	1.29146	6.343	12.948	0.00281928	0.0455835	UP	13	36909335	36919105	-1	protein_coding	neuritin 1 [Source:MGI Symbol;Acc:MGI:1915654]
ENSMUSG00000005973	Rcn1	1.396	1.239	1.377	1.2	1.065	1.043	0.824	1.306	1.264	1.399	1.378	1.329	4.192	4.02	4.172	3.975	3.804	3.774	3.437	4.097	4.049	4.195	4.173	4.121	0.37	1.29235	4.016	17.767	0.000826963	0.0353618	UP	2	105216636	105229664	-1	protein_coding	reticulocalbin 1 [Source:MGI Symbol;Acc:MGI:104559]
ENSMUSG00000020171	Yeats4	2.286	2.393	3.302	1.876	2.17	2.151	2.009	2.878	2.532	2.763	2.734	2.326	4.426	4.492	4.955	4.142	4.352	4.339	4.241	4.757	4.573	4.698	4.683	4.451	0.37	1.29235	4.527	13.996	0.00211848	0.0416799	UP	10	117051126	117060412	-1	protein_coding	YEATS domain containing 4 [Source:MGI Symbol;Acc:MGI:1927224]
ENSMUSG00000051817	Sox12	4.357	3.659	5.11	3.444	3.778	2.906	3.377	3.595	4.535	4.253	4.39	5.021	4.284	4.034	4.513	3.947	4.08	3.703	3.919	4.009	4.342	4.25	4.295	4.488	0.37	1.29235	4.174	12.245	0.00343895	0.0497313	UP	2	152235531	152239983	-1	protein_coding	SRY (sex determining region Y)-box 12 [Source:MGI Symbol;Acc:MGI:98360]
ENSMUSG00000068742	Cry2	2.307	2.413	3.659	2.093	2.254	2.187	2.074	2.936	2.633	2.831	2.804	2.702	6.134	6.199	6.798	5.993	6.1	6.057	5.981	6.481	6.324	6.428	6.415	6.362	0.372	1.29415	6.292	13.412	0.00248034	0.0437112	UP	2	92233991	92264388	-1	protein_coding	cryptochrome 2 (photolyase-like) [Source:MGI Symbol;Acc:MGI:1270859]
ENSMUSG00000034361	Cpne2	0.574	0.514	0.55	0.509	0.454	0.413	0.304	0.582	0.534	0.525	0.542	0.533	4.436	4.278	4.374	4.263	4.1	3.964	3.523	4.455	4.331	4.308	4.353	4.329	0.372	1.29415	4.246	12.358	0.00332989	0.0490394	UP	8	95259618	95297159	1	protein_coding	copine II [Source:MGI Symbol;Acc:MGI:2387578]
ENSMUSG00000025571	Tnrc6c	0.578	0.619	0.859	0.578	0.511	0.506	0.515	0.625	0.667	0.71	0.769	0.641	5.98	6.081	6.551	5.981	5.803	5.79	5.816	6.093	6.188	6.278	6.393	6.129	0.373	1.29504	6.109	14.572	0.0018191	0.0402264	UP	11	117545115	117654265	1	protein_coding	trinucleotide repeat containing 6C [Source:MGI Symbol;Acc:MGI:2443265]
ENSMUSG00000052920	Prkg1	0.015	0.016	0.015	0.014	0.01	0.012	0.01	0.016	0.016	0.016	0.015	0.012	4.177	4.244	4.149	4.107	3.662	3.863	3.573	4.247	4.249	4.299	4.211	3.888	0.373	1.29504	4.075	13.313	0.00254871	0.0441779	UP	19	30541889	31742433	-1	protein_coding	protein kinase, cGMP-dependent, type I [Source:MGI Symbol;Acc:MGI:108174]
ENSMUSG00000072623	Zfp9	0.964	0.929	1.353	0.9	0.81	0.775	0.842	1.059	1.136	1.162	1.109	0.907	4.073	4.02	4.56	3.975	3.823	3.76	3.879	4.208	4.309	4.341	4.275	3.986	0.373	1.29504	4.119	13.018	0.00276474	0.0451917	UP	6	118438911	118456281	-1	protein_coding	zinc finger protein 9 [Source:MGI Symbol;Acc:MGI:99210]
ENSMUSG00000029869	Ephb6	3.373	3.134	3.706	2.498	2.864	2.96	2.168	3.949	2.918	3.471	3.411	3.252	5.666	5.56	5.801	5.234	5.43	5.478	5.03	5.893	5.457	5.707	5.682	5.613	0.375	1.29684	5.564	15.722	0.00135555	0.0371011	UP	6	41582416	41597443	1	protein_coding	Eph receptor B6 [Source:MGI Symbol;Acc:MGI:1096338]
ENSMUSG00000033863	Klf9	2.938	2.691	4.045	2.672	2.458	2.339	2.433	2.844	3.679	3.484	2.815	3.22	6.239	6.113	6.7	6.103	5.982	5.911	5.968	6.192	6.564	6.485	6.178	6.372	0.376	1.29774	6.254	12.695	0.00302654	0.0468969	UP	19	23118590	23145498	1	protein_coding	Kruppel-like factor 9 [Source:MGI Symbol;Acc:MGI:1333856]
ENSMUSG00000021140	Pcnx	1.05	1.097	1.551	0.97	0.957	0.942	0.92	1.373	1.134	1.271	1.218	1.149	7.209	7.273	7.772	7.096	7.076	7.054	7.019	7.597	7.321	7.485	7.424	7.34	0.377	1.29864	7.323	15.752	0.00134528	0.0371011	UP	12	81906797	82047698	1	protein_coding	pecanex homolog [Source:MGI Symbol;Acc:MGI:1891924]
ENSMUSG00000024544	Ldlrad4	0.095	0.111	0.146	0.078	0.101	0.086	0.097	0.119	0.114	0.112	0.129	0.112	4.942	5.17	5.563	4.656	5.023	4.792	4.972	5.265	5.199	5.184	5.378	5.172	0.377	1.29864	5.129	13.033	0.00275332	0.045177	UP	18	68066328	68401701	1	protein_coding	low density lipoprotein receptor class A domain containing 4 [Source:MGI Symbol;Acc:MGI:1277150]
ENSMUSG00000027350	Chgb	25.89	26.823	35.385	22.501	23.178	25.015	19.553	32.792	26.264	30.763	30.468	26.202	8.481	8.532	8.932	8.279	8.322	8.432	8.077	8.822	8.502	8.73	8.716	8.499	0.378	1.29954	8.546	14.696	0.00176125	0.0399372	UP	2	132623198	132636999	1	protein_coding	chromogranin B [Source:MGI Symbol;Acc:MGI:88395]
ENSMUSG00000053436	Mapk14	0.718	0.698	0.965	0.673	0.608	0.605	0.548	0.77	0.725	0.814	0.796	0.849	5.359	5.319	5.786	5.266	5.119	5.113	4.972	5.46	5.374	5.541	5.508	5.601	0.379	1.30044	5.385	18.267	0.000736661	0.0353618	UP	17	28910303	28967380	1	protein_coding	mitogen-activated protein kinase 14 [Source:MGI Symbol;Acc:MGI:1346865]
ENSMUSG00000053819	Camk2d	0.643	0.639	0.87	0.576	0.545	0.599	0.479	0.753	0.693	0.756	0.713	0.66	7.329	7.32	7.766	7.171	7.091	7.228	6.904	7.557	7.437	7.563	7.479	7.366	0.381	1.30224	7.368	17.715	0.000837158	0.0353618	UP	3	126389951	126639975	1	protein_coding	calcium/calmodulin-dependent protein kinase II, delta [Source:MGI Symbol;Acc:MGI:1341265]
ENSMUSG00000040007	Bahd1	0.703	0.72	1.062	0.628	0.706	0.641	0.559	0.891	0.74	0.817	0.844	0.827	4.093	4.127	4.686	3.931	4.1	3.96	3.764	4.434	4.167	4.308	4.355	4.326	0.381	1.30224	4.208	12.421	0.00327047	0.0487014	UP	2	118730858	118755009	1	protein_coding	bromo adjacent homology domain containing 1 [Source:MGI Symbol;Acc:MGI:2139371]
ENSMUSG00000031229	Atrx	1.918	1.786	2.824	1.823	1.659	1.586	1.591	2.265	2.191	2.305	2.126	1.934	7.982	7.879	8.54	7.909	7.773	7.708	7.712	8.222	8.174	8.247	8.131	7.994	0.382	1.30315	8.043	13.048	0.00274166	0.0451111	UP	X	104841221	104973009	-1	protein_coding	ATRX, chromatin remodeler [Source:MGI Symbol;Acc:MGI:103067]
ENSMUSG00000037907	Ankrd13b	2.124	1.849	3.067	1.752	1.928	1.728	1.758	2.222	2.321	2.341	2.321	2.459	5.352	5.153	5.881	5.076	5.213	5.056	5.081	5.417	5.48	5.492	5.48	5.564	0.383	1.30405	5.374	13.527	0.00240409	0.0432554	UP	11	77361311	77380504	-1	protein_coding	ankyrin repeat domain 13b [Source:MGI Symbol;Acc:MGI:2144501]
ENSMUSG00000025158	Rfng	7.366	7.393	10.177	6.391	6.588	6.604	5.821	8.147	7.244	8.291	8.701	9.027	4.677	4.682	5.142	4.473	4.517	4.52	4.339	4.822	4.653	4.847	4.917	4.97	0.384	1.30495	4.731	16.673	0.0010726	0.0357461	UP	11	120671572	120675033	-1	protein_coding	RFNG O-fucosylpeptide 3-beta-N-acetylglucosaminyltransferase [Source:MGI Symbol;Acc:MGI:894275]
ENSMUSG00000020723	Cacng4	1.046	0.805	0.801	0.688	0.736	0.742	0.539	0.974	0.902	0.897	0.811	0.825	6.026	5.649	5.642	5.422	5.52	5.531	5.07	5.923	5.813	5.804	5.66	5.684	0.384	1.30495	5.664	15.314	0.00150248	0.0381388	UP	11	107623183	107685383	-1	protein_coding	calcium channel, voltage-dependent, gamma subunit 4 [Source:MGI Symbol;Acc:MGI:1859167]
ENSMUSG00000051579	Tceal8	7.209	7.113	9.557	5.717	6.456	6.533	5.589	7.753	7.331	8.595	8.22	7.694	4.603	4.583	5.008	4.27	4.444	4.461	4.237	4.707	4.627	4.855	4.791	4.696	0.385	1.30586	4.624	18.72	0.000664478	0.0353618	UP	X	135069733	135073091	-1	protein_coding	transcription elongation factor A (SII)-like 8 [Source:MGI Symbol;Acc:MGI:1913934]
ENSMUSG00000033411	Ctdspl2	0.442	0.452	0.548	0.407	0.327	0.355	0.379	0.508	0.469	0.475	0.507	0.437	4.677	4.71	4.985	4.557	4.245	4.36	4.454	4.877	4.761	4.779	4.874	4.661	0.387	1.30767	4.677	22.66	0.000287321	0.0333645	UP	2	121786482	121844123	1	protein_coding	CTD (carboxy-terminal domain, RNA polymerase II, polypeptide A) small phosphatase like 2 [Source:MGI Symbol;Acc:MGI:1196405]
ENSMUSG00000004936	Map2k1	1.539	1.617	2.177	1.272	1.452	1.454	1.249	1.899	1.581	1.91	1.809	1.666	6.708	6.779	7.207	6.433	6.624	6.626	6.406	7.01	6.746	7.019	6.94	6.822	0.387	1.30767	6.795	16.788	0.00104309	0.0357461	UP	9	64093052	64160913	-1	protein_coding	mitogen-activated protein kinase kinase 1 [Source:MGI Symbol;Acc:MGI:1346866]
ENSMUSG00000035640	Cbarp	19.43	21.175	26.083	18.345	17.558	17.924	14.055	26.741	19.703	24.034	21.895	18.553	7.657	7.781	8.082	7.574	7.511	7.541	7.19	8.118	7.677	7.964	7.829	7.591	0.388	1.30858	7.732	12.23	0.00345414	0.0497713	UP	10	79966285	79976669	-1	protein_coding	calcium channel, voltage-dependent, beta subunit associated regulatory protein [Source:MGI Symbol;Acc:MGI:1354170]
ENSMUSG00000027660	Skil	2.978	2.942	4.59	2.791	2.632	2.642	2.605	3.988	3.227	3.441	3.505	3.285	6.358	6.341	6.982	6.265	6.18	6.186	6.166	6.779	6.474	6.566	6.593	6.5	0.389	1.30949	6.47	13.251	0.00259257	0.0444793	UP	3	31149207	31176726	1	protein_coding	SKI-like [Source:MGI Symbol;Acc:MGI:106203]
ENSMUSG00000020935	Dcakd	0.665	0.546	0.853	0.569	0.503	0.52	0.498	0.714	0.667	0.678	0.681	0.682	4.517	4.232	4.874	4.292	4.115	4.163	4.102	4.618	4.52	4.545	4.55	4.553	0.391	1.3113	4.442	16.589	0.00109457	0.0357461	UP	11	102884873	102919159	-1	protein_coding	dephospho-CoA kinase domain containing [Source:MGI Symbol;Acc:MGI:1915337]
ENSMUSG00000026223	Itm2c	11.233	9.817	14.99	9.585	9.547	9.163	8.271	12.709	11.003	12.322	12.157	11.647	7.338	7.144	7.754	7.109	7.103	7.044	6.896	7.516	7.308	7.471	7.452	7.39	0.391	1.3113	7.312	16.784	0.00104403	0.0357461	UP	1	85822002	85836396	1	protein_coding	integral membrane protein 2C [Source:MGI Symbol;Acc:MGI:1927594]
ENSMUSG00000003863	Ppfia3	4.663	4.926	6.916	4.172	4.636	4.258	3.674	6.122	5.118	5.426	5.599	5.151	7.024	7.103	7.593	6.864	7.016	6.893	6.68	7.417	7.158	7.243	7.288	7.168	0.391	1.3113	7.141	14.89	0.00167491	0.03919	UP	7	44988546	45016443	-1	protein_coding	protein tyrosine phosphatase, receptor type, f polypeptide (PTPRF), interacting protein (liprin), alpha 3 [Source:MGI Symbol;Acc:MGI:1924037]
ENSMUSG00000030272	Camk1	4.265	4.511	6.458	3.899	4.023	4.126	3.382	5.416	4.651	5.264	5.554	4.397	5.397	5.478	5.995	5.268	5.313	5.35	5.063	5.741	5.522	5.7	5.778	5.441	0.392	1.31221	5.525	13.181	0.00264328	0.0447218	UP	6	113311085	113320945	-1	protein_coding	calcium/calmodulin-dependent protein kinase I [Source:MGI Symbol;Acc:MGI:1098535]
ENSMUSG00000035203	Epn1	9.636	10.005	14.475	8.287	9.643	9.075	7.527	12.307	10.709	11.493	11.073	11.056	7.435	7.489	8.021	7.217	7.436	7.348	7.078	7.787	7.587	7.689	7.635	7.633	0.394	1.31403	7.55	14.395	0.00190569	0.0403363	UP	7	5083234	5101177	1	protein_coding	epsin 1 [Source:MGI Symbol;Acc:MGI:1333763]
ENSMUSG00000046230	Vps13a	0.419	0.41	0.618	0.373	0.339	0.373	0.378	0.509	0.437	0.512	0.482	0.461	6.105	6.075	6.664	5.936	5.801	5.938	5.957	6.385	6.165	6.394	6.308	6.244	0.395	1.31494	6.184	16.062	0.00124537	0.0366811	UP	19	16592730	16758297	-1	protein_coding	vacuolar protein sorting 13A [Source:MGI Symbol;Acc:MGI:2444304]
ENSMUSG00000026188	Tmem169	1.027	1.053	1.324	0.899	0.99	0.83	0.721	1.124	0.975	1.248	1.235	1.063	4.273	4.309	4.638	4.081	4.22	3.968	3.764	4.403	4.199	4.553	4.537	4.322	0.395	1.31494	4.292	14.974	0.00163893	0.03919	UP	1	72323528	72342263	1	protein_coding	transmembrane protein 169 [Source:MGI Symbol;Acc:MGI:2442781]
ENSMUSG00000079157	Fam155a	0.085	0.089	0.128	0.079	0.075	0.075	0.075	0.1	0.097	0.103	0.1	0.102	5.589	5.654	6.178	5.481	5.418	5.41	5.417	5.817	5.783	5.863	5.818	5.848	0.396	1.31585	5.708	19.221	0.000593874	0.0353618	UP	8	9255902	9821161	-1	protein_coding	family with sequence similarity 155, member A [Source:MGI Symbol;Acc:MGI:2142765]
ENSMUSG00000024258	Polr2d	1.554	1.52	1.573	1.303	1.105	1.139	1.169	1.475	1.642	1.521	1.615	1.521	3.551	3.519	3.568	3.298	3.063	3.106	3.143	3.476	3.629	3.519	3.606	3.52	0.397	1.31677	3.43	31.219	6.18322e-05	0.0206404	UP	18	31922212	31929754	1	protein_coding	polymerase (RNA) II (DNA directed) polypeptide D [Source:MGI Symbol;Acc:MGI:1916491]
ENSMUSG00000029334	Prkg2	0.106	0.116	0.16	0.106	0.093	0.102	0.084	0.131	0.126	0.122	0.117	0.138	3.522	3.651	4.115	3.525	3.335	3.461	3.192	3.824	3.774	3.719	3.666	3.898	0.398	1.31768	3.66	13.982	0.00212645	0.0416799	UP	5	99077632	99185210	-1	protein_coding	protein kinase, cGMP-dependent, type II [Source:MGI Symbol;Acc:MGI:108173]
ENSMUSG00000032012	Nectin1	1.138	1.08	1.759	1.003	1.012	1.007	0.992	1.454	1.278	1.215	1.242	1.412	6.177	6.101	6.804	5.994	6.008	6	5.978	6.529	6.343	6.271	6.303	6.487	0.398	1.31768	6.272	13.185	0.0026399	0.0447218	UP	9	43655281	43743955	1	protein_coding	nectin cell adhesion molecule 1 [Source:MGI Symbol;Acc:MGI:1926483]
ENSMUSG00000029673	Auts2	0.087	0.09	0.122	0.075	0.082	0.071	0.072	0.106	0.102	0.099	0.1	0.09	6.59	6.641	7.076	6.385	6.512	6.305	6.326	6.877	6.82	6.769	6.791	6.634	0.399	1.31859	6.662	20.56	0.000443626	0.0353075	UP	5	131466171	132572183	-1	protein_coding	autism susceptibility candidate 2 [Source:MGI Symbol;Acc:MGI:1919847]
ENSMUSG00000022661	Cd200	1.799	1.519	2.233	1.431	1.408	1.466	1.292	2.045	1.655	1.953	1.975	1.584	5.6	5.357	5.912	5.271	5.247	5.306	5.124	5.785	5.48	5.719	5.735	5.417	0.399	1.31859	5.516	16.163	0.00121485	0.0365206	UP	16	45202498	45229416	-1	protein_coding	CD200 antigen [Source:MGI Symbol;Acc:MGI:1196990]
ENSMUSG00000040390	Map3k10	4.65	4.59	7.47	4.132	4.321	4.314	4.063	6.078	5.141	5.275	5.592	5.637	6.407	6.388	7.09	6.236	6.301	6.298	6.212	6.792	6.551	6.588	6.672	6.684	0.4	1.31951	6.541	12.971	0.0028015	0.0454416	UP	7	27355800	27374023	-1	protein_coding	mitogen-activated protein kinase kinase kinase 10 [Source:MGI Symbol;Acc:MGI:1346879]
ENSMUSG00000026213	Stk11ip	1.091	0.892	1.516	0.981	0.854	0.799	0.88	1.144	1.143	1.177	1.254	1.069	4.115	3.826	4.588	3.963	3.765	3.669	3.807	4.183	4.183	4.224	4.316	4.086	0.401	1.32042	4.083	12.211	0.00347295	0.0499078	UP	1	75498173	75513979	1	protein_coding	serine/threonine kinase 11 interacting protein [Source:MGI Symbol;Acc:MGI:1918978]
ENSMUSG00000032076	Cadm1	0.298	0.307	0.481	0.29	0.274	0.274	0.255	0.375	0.315	0.383	0.373	0.355	6.608	6.653	7.301	6.569	6.489	6.49	6.384	6.943	6.692	6.972	6.933	6.861	0.402	1.32134	6.764	12.908	0.00285105	0.0458239	UP	9	47441471	47769413	1	protein_coding	cell adhesion molecule 1 [Source:MGI Symbol;Acc:MGI:1889272]
ENSMUSG00000002997	Prkar2b	0.495	0.54	0.739	0.472	0.435	0.474	0.402	0.653	0.526	0.612	0.613	0.543	5.671	5.798	6.25	5.605	5.487	5.611	5.372	6.071	5.76	5.978	5.981	5.804	0.404	1.32317	5.803	16.104	0.00123265	0.0366525	UP	12	32008475	32111295	-1	protein_coding	protein kinase, cAMP dependent regulatory, type II beta [Source:MGI Symbol;Acc:MGI:97760]
ENSMUSG00000035045	Zc3h12b	0.091	0.086	0.124	0.081	0.077	0.074	0.07	0.107	0.094	0.109	0.102	0.087	4.334	4.255	4.784	4.17	4.1	4.046	3.952	4.574	4.384	4.593	4.5	4.264	0.404	1.32317	4.35	16.092	0.00123618	0.0366525	UP	X	94755284	94976243	1	protein_coding	zinc finger CCCH-type containing 12B [Source:MGI Symbol;Acc:MGI:2442133]
ENSMUSG00000036766	Dner	0.389	0.303	0.483	0.312	0.313	0.301	0.255	0.421	0.342	0.419	0.358	0.411	6.989	6.631	7.301	6.673	6.674	6.618	6.378	7.102	6.803	7.096	6.869	7.07	0.405	1.32409	6.873	13.759	0.00225739	0.042714	UP	1	84347560	84673942	-1	protein_coding	delta/notch-like EGF repeat containing [Source:MGI Symbol;Acc:MGI:2152889]
ENSMUSG00000023018	Smarcd1	6.397	6.101	10.497	5.628	6.13	5.617	5.669	7.684	7.963	7.675	7.318	7.428	6.228	6.16	6.942	6.044	6.167	6.041	6.055	6.493	6.544	6.491	6.422	6.444	0.406	1.32501	6.36	12.313	0.00337249	0.0493888	UP	15	99600010	99611872	1	protein_coding	SWI/SNF related, matrix associated, actin dependent regulator of chromatin, subfamily d, member 1 [Source:MGI Symbol;Acc:MGI:1933623]
ENSMUSG00000032827	Ppp1r9a	1.121	1.168	1.71	1.035	1.01	1.007	0.96	1.419	1.246	1.461	1.313	1.203	8.203	8.262	8.811	8.088	8.052	8.047	7.979	8.543	8.355	8.584	8.43	8.304	0.407	1.32593	8.326	16.019	0.0012587	0.0367227	UP	6	4902917	5165661	1	protein_coding	protein phosphatase 1, regulatory subunit 9A [Source:MGI Symbol;Acc:MGI:2442401]
ENSMUSG00000028226	Mmp16	0.126	0.134	0.195	0.118	0.104	0.109	0.125	0.16	0.135	0.147	0.165	0.148	5.069	5.16	5.704	4.973	4.799	4.87	5.061	5.419	5.171	5.296	5.458	5.302	0.407	1.32593	5.212	14.489	0.00185907	0.0402264	UP	4	17852893	18119145	1	protein_coding	matrix metallopeptidase 16 [Source:MGI Symbol;Acc:MGI:1276107]
ENSMUSG00000026527	Rgs7	0.12	0.129	0.182	0.102	0.116	0.115	0.101	0.152	0.135	0.151	0.152	0.127	5.707	5.807	6.307	5.463	5.653	5.637	5.448	6.045	5.877	6.033	6.04	5.782	0.408	1.32685	5.838	16.083	0.00123913	0.0366525	UP	1	174886653	175320066	-1	protein_coding	regulator of G protein signaling 7 [Source:MGI Symbol;Acc:MGI:1346089]
ENSMUSG00000031066	Usp11	5.248	5.937	6.434	5.227	4.211	4.498	3.751	7.06	4.927	6.149	6.492	4.698	6.449	6.627	6.743	6.443	6.132	6.227	5.965	6.877	6.358	6.678	6.756	6.29	0.408	1.32685	6.487	12.311	0.00337519	0.0493888	UP	X	20570145	20586778	1	protein_coding	ubiquitin specific peptidase 11 [Source:MGI Symbol;Acc:MGI:2384312]
ENSMUSG00000024064	Galnt14	0.066	0.078	0.089	0.066	0.061	0.061	0.045	0.075	0.078	0.075	0.08	0.08	3.86	4.096	4.28	3.847	3.745	3.741	3.316	4.037	4.088	4.036	4.124	4.13	0.41	1.32869	3.962	17.11	0.000965557	0.0353618	UP	17	73800223	74017448	-1	protein_coding	polypeptide N-acetylgalactosaminyltransferase 14 [Source:MGI Symbol;Acc:MGI:1918935]
ENSMUSG00000035681	Kcnc2	0.299	0.301	0.363	0.28	0.237	0.257	0.189	0.348	0.261	0.337	0.369	0.286	5.868	5.88	6.15	5.776	5.536	5.651	5.21	6.089	5.675	6.04	6.171	5.804	0.411	1.32961	5.845	13.333	0.00253489	0.0440526	UP	10	112107026	112302929	1	protein_coding	potassium voltage gated channel, Shaw-related subfamily, member 2 [Source:MGI Symbol;Acc:MGI:96668]
ENSMUSG00000073471	Rsph3a	0.171	0.152	0.156	0.118	0.139	0.124	0.097	0.167	0.162	0.165	0.148	0.155	2.566	2.397	2.437	2.045	2.279	2.113	1.771	2.534	2.492	2.52	2.366	2.431	0.412	1.33053	2.347	13.913	0.00216597	0.0418838	UP	17	8164446	8198656	1	protein_coding	radial spoke 3A homolog (Chlamydomonas) [Source:MGI Symbol;Acc:MGI:1914082]
ENSMUSG00000022012	Enox1	0.049	0.054	0.081	0.044	0.051	0.044	0.044	0.062	0.055	0.067	0.063	0.058	4.786	4.94	5.515	4.649	4.849	4.656	4.635	5.142	4.952	5.242	5.155	5.03	0.412	1.33053	4.986	12.891	0.00286416	0.0458239	UP	14	77394203	77959200	1	protein_coding	ecto-NOX disulfide-thiol exchanger 1 [Source:MGI Symbol;Acc:MGI:2444896]
ENSMUSG00000020086	Macroh2a2	0.252	0.249	0.351	0.213	0.238	0.214	0.184	0.294	0.27	0.287	0.328	0.233	3.532	3.514	4.006	3.292	3.45	3.298	3.083	3.752	3.629	3.715	3.907	3.419	0.413	1.33145	3.573	12.959	0.00281058	0.0454888	UP	10	61574444	61619926	-1	protein_coding	macroH2A.2 histone [Source:MGI Symbol;Acc:MGI:3037658]
ENSMUSG00000045215	Asxl3	0.125	0.117	0.196	0.107	0.109	0.112	0.109	0.144	0.136	0.134	0.154	0.157	4.538	4.44	5.187	4.311	4.338	4.382	4.346	4.747	4.662	4.644	4.836	4.868	0.413	1.33145	4.632	12.77	0.00296283	0.046497	UP	18	22477303	22663284	1	protein_coding	ASXL transcriptional regulator 3 [Source:MGI Symbol;Acc:MGI:2685175]
ENSMUSG00000037843	Vstm2l	1.046	1.022	1.212	0.964	0.807	0.882	0.616	1.086	0.986	1.247	1.149	0.968	4.979	4.946	5.191	4.862	4.605	4.734	4.217	5.033	4.894	5.232	5.114	4.868	0.414	1.33237	4.913	14.184	0.00201494	0.0408676	UP	2	157756573	157786639	1	protein_coding	V-set and transmembrane domain containing 2-like [Source:MGI Symbol;Acc:MGI:2685537]
ENSMUSG00000063873	Slc24a3	0.187	0.167	0.259	0.168	0.153	0.157	0.132	0.2	0.194	0.209	0.218	0.195	6.469	6.311	6.94	6.315	6.185	6.223	5.971	6.568	6.525	6.629	6.695	6.531	0.415	1.3333	6.468	16.65	0.00107847	0.0357461	UP	2	145009674	145484086	1	protein_coding	solute carrier family 24 (sodium/potassium/calcium exchanger), member 3 [Source:MGI Symbol;Acc:MGI:2137513]
ENSMUSG00000020866	Cacna1g	1.352	1.32	1.549	1.307	0.985	1.029	0.888	1.548	1.274	1.299	1.649	1.241	6.476	6.443	6.673	6.428	6.02	6.083	5.871	6.672	6.391	6.419	6.763	6.353	0.416	1.33422	6.405	15.229	0.00153541	0.0383153	UP	11	94299217	94365024	-1	protein_coding	calcium channel, voltage-dependent, T type, alpha 1G subunit [Source:MGI Symbol;Acc:MGI:1201678]
ENSMUSG00000022340	Sybu	0.379	0.436	0.585	0.337	0.37	0.362	0.328	0.511	0.393	0.479	0.499	0.446	5.464	5.666	6.09	5.297	5.427	5.397	5.255	5.893	5.517	5.802	5.861	5.697	0.417	1.33515	5.636	16.081	0.00123982	0.0366525	UP	15	44535252	44651459	-1	protein_coding	syntabulin (syntaxin-interacting) [Source:MGI Symbol;Acc:MGI:2442392]
ENSMUSG00000032469	Dbr1	0.966	0.734	0.977	0.76	0.634	0.603	0.67	0.93	0.966	0.921	0.743	0.89	3.087	2.695	3.103	2.745	2.486	2.415	2.565	3.033	3.087	3.018	2.712	2.97	0.417	1.33515	2.846	13.973	0.00213134	0.0416799	UP	9	99457852	99466554	1	protein_coding	debranching RNA lariats 1 [Source:MGI Symbol;Acc:MGI:1931520]
ENSMUSG00000024109	Nrxn1	0.377	0.391	0.624	0.361	0.344	0.347	0.335	0.51	0.421	0.472	0.493	0.415	8.643	8.694	9.37	8.58	8.508	8.523	8.47	9.078	8.802	8.965	9.028	8.781	0.417	1.33515	8.812	12.654	0.00306163	0.0470791	UP	17	90341059	91400499	-1	protein_coding	neurexin I [Source:MGI Symbol;Acc:MGI:1096391]
ENSMUSG00000047649	Cd3eap	4.357	4.598	6.612	3.801	4.149	3.83	3.7	5.436	4.702	5.315	5.703	4.661	3.926	4.003	4.525	3.731	3.856	3.741	3.692	4.244	4.036	4.211	4.313	4.023	0.418	1.33607	4.047	15.576	0.00140607	0.0372461	UP	7	19089939	19093408	-1	protein_coding	CD3E antigen, epsilon polypeptide associated protein [Source:MGI Symbol;Acc:MGI:1917583]
ENSMUSG00000003269	Cyth2	4.774	4.558	6.815	4.001	4.353	3.746	3.959	5.391	5.044	5.29	5.207	5.89	5.248	5.182	5.761	4.994	5.115	4.9	4.979	5.423	5.328	5.396	5.373	5.551	0.419	1.337	5.291	18.824	0.000649053	0.0353618	UP	7	45456061	45464005	-1	protein_coding	cytohesin 2 [Source:MGI Symbol;Acc:MGI:1334255]
ENSMUSG00000062098	Btbd3	0.368	0.367	0.619	0.343	0.346	0.325	0.331	0.451	0.431	0.479	0.402	0.48	6.935	6.934	7.686	6.834	6.847	6.758	6.784	7.232	7.165	7.318	7.063	7.32	0.419	1.337	7.099	12.214	0.00346984	0.0499078	UP	2	138098485	138431212	1	protein_coding	BTB (POZ) domain containing 3 [Source:MGI Symbol;Acc:MGI:2385155]
ENSMUSG00000027525	Phactr3	0.463	0.489	0.732	0.416	0.44	0.405	0.414	0.588	0.534	0.581	0.547	0.547	6.669	6.746	7.33	6.513	6.594	6.476	6.506	7.012	6.873	6.995	6.908	6.908	0.42	1.33793	6.816	17.282	0.000926833	0.0353618	UP	2	177760768	177980285	1	protein_coding	phosphatase and actin regulator 3 [Source:MGI Symbol;Acc:MGI:1921439]
ENSMUSG00000032839	Trpc1	0.612	0.562	0.878	0.511	0.55	0.47	0.506	0.726	0.704	0.653	0.683	0.635	4.798	4.674	5.316	4.538	4.643	4.418	4.523	5.043	4.998	4.89	4.956	4.85	0.42	1.33793	4.825	16.614	0.00108805	0.0357461	UP	9	95587135	95632428	-1	protein_coding	transient receptor potential cation channel, subfamily C, member 1 [Source:MGI Symbol;Acc:MGI:109528]
ENSMUSG00000071253	Slc25a16	0.647	0.579	0.932	0.568	0.508	0.559	0.506	0.717	0.662	0.727	0.712	0.758	4.073	3.912	4.597	3.885	3.724	3.863	3.72	4.219	4.105	4.24	4.211	4.299	0.42	1.33793	4.093	15.522	0.00142526	0.0372461	UP	10	62756412	62782277	1	protein_coding	solute carrier family 25 (mitochondrial carrier, Graves disease autoantigen), member 16 [Source:MGI Symbol;Acc:MGI:1920382]
ENSMUSG00000040502	Marchf9	1.794	2.184	2.601	1.669	1.608	1.842	1.414	2.178	1.976	2.344	2.491	1.919	3.228	3.51	3.759	3.125	3.071	3.265	2.888	3.506	3.366	3.61	3.697	3.324	0.42	1.33793	3.385	14.122	0.00204843	0.0412855	UP	10	126890880	126896053	-1	protein_coding	membrane associated ring-CH-type finger 9 [Source:MGI Symbol;Acc:MGI:2446144]
ENSMUSG00000039716	Dock3	0.661	0.673	1.124	0.61	0.598	0.619	0.614	0.881	0.801	0.838	0.803	0.752	7.809	7.835	8.575	7.693	7.663	7.714	7.702	8.223	8.085	8.15	8.089	7.995	0.421	1.33886	7.987	12.749	0.0029805	0.0465975	UP	9	106770024	107109108	-1	protein_coding	dedicator of cyto-kinesis 3 [Source:MGI Symbol;Acc:MGI:2429763]
ENSMUSG00000035847	Ids	9.736	10.117	15.571	8.848	8.849	8.683	8.813	13.468	10	11.953	12.255	11.188	7.744	7.8	8.422	7.606	7.607	7.579	7.601	8.212	7.783	8.04	8.076	7.945	0.422	1.33978	7.893	13.632	0.00233656	0.0430974	UP	X	69386675	69408690	-1	protein_coding	iduronate 2-sulfatase [Source:MGI Symbol;Acc:MGI:96417]
ENSMUSG00000028773	Fabp3	3.492	3.043	4.897	2.733	2.701	3.379	2.509	3.837	3.489	3.694	4.222	3.686	4.589	4.392	5.076	4.237	4.22	4.542	4.115	4.725	4.588	4.67	4.862	4.667	0.422	1.33978	4.582	12.981	0.00279319	0.0454368	UP	4	130202388	130209256	1	protein_coding	fatty acid binding protein 3, muscle and heart [Source:MGI Symbol;Acc:MGI:95476]
ENSMUSG00000109398	Gm3854	0.401	0.465	0.586	0.401	0.391	0.322	0.323	0.513	0.499	0.446	0.487	0.46	2.315	2.525	2.855	2.318	2.279	2.008	2.009	2.665	2.628	2.467	2.593	2.512	0.422	1.33978	2.452	12.303	0.00338217	0.0494006	UP	7	6346758	6358955	1	protein_coding	predicted gene 3854 [Source:MGI Symbol;Acc:MGI:3782026]
ENSMUSG00000013033	Adgrl1	8.179	8.233	13.504	7.372	7.901	7.585	6.823	11.075	8.849	10.197	10.271	9.247	8.419	8.429	9.143	8.27	8.369	8.311	8.158	8.857	8.533	8.737	8.748	8.596	0.422	1.33978	8.574	12.259	0.00342545	0.0496705	UP	8	84626734	84668583	1	protein_coding	adhesion G protein-coupled receptor L1 [Source:MGI Symbol;Acc:MGI:1929461]
ENSMUSG00000036565	Ttyh3	5.557	5.434	7.634	5.38	4.782	4.426	3.878	6.536	5.86	6.493	6.346	5.651	7.306	7.273	7.764	7.259	7.089	6.978	6.787	7.54	7.382	7.53	7.497	7.33	0.423	1.34071	7.333	16.861	0.00102505	0.0357461	UP	5	140606333	140634786	-1	protein_coding	tweety family member 3 [Source:MGI Symbol;Acc:MGI:1925589]
ENSMUSG00000034928	Rnf44	3.402	3.189	5.377	3.023	3.124	2.889	2.809	4.125	3.827	3.85	4.127	3.895	5.628	5.534	6.287	5.458	5.505	5.392	5.352	5.905	5.797	5.806	5.906	5.823	0.424	1.34164	5.724	14.476	0.00186533	0.0402264	UP	13	54827212	54841720	-1	protein_coding	ring finger protein 44 [Source:MGI Symbol;Acc:MGI:2145310]
ENSMUSG00000056493	Foxk1	0.513	0.504	0.837	0.478	0.469	0.454	0.432	0.591	0.597	0.664	0.626	0.592	4.961	4.935	5.665	4.86	4.833	4.785	4.713	5.165	5.179	5.332	5.246	5.166	0.424	1.34164	5.095	13.669	0.00231283	0.0430602	UP	5	142387252	142447766	1	protein_coding	forkhead box K1 [Source:MGI Symbol;Acc:MGI:1347488]
ENSMUSG00000026158	Ogfrl1	2.55	2.594	3.484	2.359	2.121	2.136	1.933	2.946	2.666	2.987	2.804	2.937	6.322	6.347	6.772	6.21	6.057	6.067	5.923	6.531	6.386	6.55	6.459	6.526	0.425	1.34257	6.365	24.84	0.000188017	0.0306453	UP	1	23405505	23436853	-1	protein_coding	opioid growth factor receptor-like 1 [Source:MGI Symbol;Acc:MGI:1917405]
ENSMUSG00000040009	Gnaz	1.317	1.534	2.01	1.188	1.241	1.274	1.116	1.907	1.42	1.583	1.634	1.54	6.035	6.255	6.645	5.886	5.95	5.988	5.796	6.569	6.144	6.301	6.346	6.26	0.425	1.34257	6.204	17.03	0.000984172	0.0354368	UP	10	74803009	74852739	1	protein_coding	guanine nucleotide binding protein, alpha z subunit [Source:MGI Symbol;Acc:MGI:95780]
ENSMUSG00000020492	Ska2	0.418	0.503	0.619	0.39	0.391	0.366	0.375	0.496	0.549	0.472	0.495	0.543	2.707	2.97	3.266	2.609	2.613	2.517	2.553	2.949	3.095	2.879	2.946	3.08	0.425	1.34257	2.867	16.448	0.00113276	0.0360829	UP	11	87000060	87015461	1	protein_coding	spindle and kinetochore associated complex subunit 2 [Source:MGI Symbol;Acc:MGI:1913390]
ENSMUSG00000025582	Nptx1	14.937	16.387	20.952	13.949	12.651	14.328	10.88	19.984	15.609	18.488	17.833	14.967	7.077	7.211	7.565	6.979	6.838	7.017	6.62	7.497	7.141	7.385	7.333	7.08	0.425	1.34257	7.169	15.647	0.00138119	0.0372461	UP	11	119429545	119438579	-1	protein_coding	neuronal pentraxin 1 [Source:MGI Symbol;Acc:MGI:107811]
ENSMUSG00000040022	Rab11fip2	1.16	1.057	1.718	1.051	0.911	0.928	1.001	1.353	1.224	1.309	1.435	1.197	5.566	5.432	6.132	5.425	5.219	5.245	5.354	5.788	5.643	5.74	5.873	5.612	0.425	1.34257	5.609	15.113	0.00158156	0.0386431	UP	19	59891316	59932086	-1	protein_coding	RAB11 family interacting protein 2 (class I) [Source:MGI Symbol;Acc:MGI:1922248]
ENSMUSG00000071862	Lrrtm2	4.87	4.802	7.714	4.6	4.188	4.208	4.159	5.928	5.233	5.994	5.944	5.706	4.876	4.856	5.538	4.794	4.66	4.666	4.649	5.159	4.98	5.175	5.163	5.104	0.428	1.34537	4.992	14.98	0.00163668	0.03919	UP	18	35342056	35348077	-1	protein_coding	leucine rich repeat transmembrane neuronal 2 [Source:MGI Symbol;Acc:MGI:2389174]
ENSMUSG00000038369	Ncoa6	0.618	0.617	1.037	0.556	0.576	0.543	0.568	0.842	0.723	0.786	0.685	0.729	5.687	5.684	6.432	5.534	5.586	5.501	5.567	6.133	5.914	6.034	5.835	5.925	0.428	1.34537	5.846	12.728	0.00302854	0.0468969	UP	2	155232576	155315814	-1	protein_coding	nuclear receptor coactivator 6 [Source:MGI Symbol;Acc:MGI:1929915]
ENSMUSG00000006586	Runx1t1	0.223	0.239	0.292	0.224	0.181	0.182	0.156	0.251	0.234	0.266	0.278	0.221	5.073	5.168	5.456	5.077	4.767	4.778	4.558	5.241	5.139	5.325	5.387	5.058	0.43	1.34723	5.108	17.978	0.00078743	0.0353618	UP	4	13743436	13893649	1	protein_coding	RUNX1 translocation partner 1 [Source:MGI Symbol;Acc:MGI:104793]
ENSMUSG00000050390	C77080	0.312	0.249	0.321	0.224	0.255	0.207	0.186	0.284	0.286	0.274	0.319	0.303	3.718	3.395	3.754	3.241	3.425	3.128	2.975	3.58	3.593	3.53	3.745	3.675	0.43	1.34723	3.5	19.634	0.000542068	0.0353618	UP	4	129113371	129155197	-1	protein_coding	expressed sequence C77080 [Source:MGI Symbol;Acc:MGI:2140651]
ENSMUSG00000026335	Pam	0.637	0.743	0.909	0.644	0.566	0.579	0.473	0.878	0.637	0.819	0.823	0.65	7.581	7.803	8.095	7.596	7.412	7.443	7.153	8.044	7.581	7.944	7.951	7.61	0.43	1.34723	7.71	13.698	0.00229477	0.0429546	UP	1	97722839	98023371	-1	protein_coding	peptidylglycine alpha-amidating monooxygenase [Source:MGI Symbol;Acc:MGI:97475]
ENSMUSG00000037570	Mcrs1	1.749	1.472	2.611	1.391	1.405	1.467	1.477	2.168	1.85	1.93	1.767	1.933	4.007	3.759	4.583	3.678	3.694	3.755	3.764	4.316	4.088	4.149	4.022	4.151	0.43	1.34723	4.023	12.685	0.00303508	0.0469361	UP	15	99140698	99149842	-1	protein_coding	microspherule protein 1 [Source:MGI Symbol;Acc:MGI:1858420]
ENSMUSG00000026204	Ptprn	12.333	13.861	20.052	11.001	12.016	11.919	10.789	18.03	12.748	15.793	16.653	13.699	7.752	7.921	8.453	7.588	7.715	7.703	7.559	8.3	7.8	8.109	8.185	7.904	0.43	1.34723	7.943	12.447	0.00324623	0.0484756	UP	1	75223671	75241146	-1	protein_coding	protein tyrosine phosphatase, receptor type, N [Source:MGI Symbol;Acc:MGI:102765]
ENSMUSG00000078716	Tmem8b	1.848	1.852	2.789	1.662	1.646	1.591	1.493	2.263	2.107	2.098	2.188	2.106	5.456	5.458	6.049	5.303	5.289	5.24	5.149	5.747	5.645	5.638	5.699	5.644	0.431	1.34817	5.548	19.733	0.000530391	0.0353618	UP	4	43668971	43692668	1	protein_coding	transmembrane protein 8B [Source:MGI Symbol;Acc:MGI:2441680]
ENSMUSG00000036510	Cdh8	0.103	0.08	0.105	0.08	0.076	0.074	0.054	0.098	0.086	0.117	0.095	0.081	5.335	4.97	5.366	4.973	4.9	4.857	4.403	5.267	5.08	5.525	5.217	4.986	0.431	1.34817	5.1	12.575	0.0031307	0.0476369	UP	8	99751103	100143103	-1	protein_coding	cadherin 8 [Source:MGI Symbol;Acc:MGI:107434]
ENSMUSG00000022285	Ywhaz	21.617	21.635	33.264	18.079	19.477	20.109	17.715	27.58	23.024	25.852	25.708	24.92	9.006	9.007	9.628	8.748	8.855	8.902	8.719	9.357	9.097	9.264	9.256	9.211	0.433	1.35004	9.111	16.776	0.00104619	0.0357461	UP	15	36771014	36797173	-1	protein_coding	tyrosine 3-monooxygenase/tryptophan 5-monooxygenase activation protein, zeta polypeptide [Source:MGI Symbol;Acc:MGI:109484]
ENSMUSG00000034681	Rnps1	3.974	4.291	5.567	3.828	3.315	3.264	3.186	5.502	4.186	4.786	4.646	3.86	5.481	5.592	5.967	5.428	5.22	5.198	5.163	5.95	5.556	5.749	5.707	5.439	0.437	1.35379	5.561	17.188	0.000947855	0.0353618	UP	17	24633539	24644875	1	protein_coding	RNA binding protein with serine rich domain 1 [Source:MGI Symbol;Acc:MGI:97960]
ENSMUSG00000031511	Arhgef7	0.868	0.885	1.416	0.829	0.77	0.774	0.739	1.114	1.025	1.046	1.135	0.934	6.546	6.573	7.251	6.478	6.372	6.379	6.314	6.905	6.784	6.814	6.932	6.651	0.437	1.35379	6.692	14.667	0.00177466	0.0399372	UP	8	11777721	11885219	1	protein_coding	Rho guanine nucleotide exchange factor (GEF7) [Source:MGI Symbol;Acc:MGI:1860493]
ENSMUSG00000039715	Dync2i2	0.721	0.748	1.011	0.61	0.674	0.638	0.507	0.817	0.703	0.963	0.798	0.831	3.654	3.706	4.138	3.413	3.557	3.478	3.151	3.833	3.617	4.069	3.8	3.857	0.439	1.35566	3.714	15.495	0.00143522	0.0373321	UP	2	29921558	29938893	-1	protein_coding	dynein 2 intermediate chain 2 [Source:MGI Symbol;Acc:MGI:1919070]
ENSMUSG00000021779	Thrb	0.068	0.069	0.118	0.063	0.063	0.065	0.059	0.093	0.083	0.081	0.083	0.082	4.694	4.703	5.482	4.578	4.577	4.616	4.481	5.137	4.977	4.94	4.978	4.953	0.439	1.35566	4.871	12.49	0.00320664	0.0480637	UP	14	4431611	4809435	-1	protein_coding	thyroid hormone receptor beta [Source:MGI Symbol;Acc:MGI:98743]
ENSMUSG00000025656	Arhgef9	1.442	1.535	2.34	1.31	1.297	1.375	1.233	2.022	1.568	1.84	1.759	1.643	7.738	7.828	8.435	7.599	7.584	7.668	7.512	8.225	7.858	8.089	8.024	7.926	0.44	1.3566	7.9	14.853	0.00169081	0.03919	UP	X	94092541	94240462	-1	protein_coding	CDC42 guanine nucleotide exchange factor (GEF) 9 [Source:MGI Symbol;Acc:MGI:2442233]
ENSMUSG00000046743	Fat4	0.587	0.481	0.593	0.489	0.424	0.413	0.299	0.603	0.533	0.599	0.576	0.44	6.198	5.912	6.215	5.936	5.731	5.693	5.226	6.237	6.059	6.228	6.172	5.784	0.44	1.3566	5.977	13.566	0.00239319	0.0432554	UP	3	38941089	39066134	1	protein_coding	FAT atypical cadherin 4 [Source:MGI Symbol;Acc:MGI:3045256]
ENSMUSG00000023991	Foxp4	0.423	0.445	0.637	0.405	0.378	0.362	0.327	0.592	0.424	0.494	0.539	0.45	4.609	4.682	5.198	4.546	4.447	4.385	4.241	5.093	4.612	4.833	4.958	4.699	0.443	1.35943	4.719	13.972	0.00213182	0.0416799	UP	17	48178058	48235570	-1	protein_coding	forkhead box P4 [Source:MGI Symbol;Acc:MGI:1921373]
ENSMUSG00000020248	Nfyb	1.923	2.183	3.098	1.916	1.667	1.675	1.788	2.725	2.191	2.764	1.984	2.299	4.897	5.079	5.583	4.892	4.691	4.698	4.792	5.398	5.084	5.419	4.941	5.154	0.443	1.35943	5.08	13.123	0.00268586	0.0449007	UP	10	82584535	82599978	-1	protein_coding	nuclear transcription factor-Y beta [Source:MGI Symbol;Acc:MGI:97317]
ENSMUSG00000030659	Nucb2	0.475	0.466	0.659	0.426	0.415	0.387	0.333	0.624	0.491	0.523	0.533	0.482	4.112	4.086	4.583	3.955	3.92	3.819	3.604	4.503	4.159	4.25	4.278	4.134	0.444	1.36037	4.141	16.83	0.00103253	0.0357461	UP	7	116103604	116139819	1	protein_coding	nucleobindin 2 [Source:MGI Symbol;Acc:MGI:1858179]
ENSMUSG00000052298	Cdc42se2	1.221	1.182	1.992	1.049	1.11	1.039	1.095	1.472	1.543	1.341	1.386	1.544	6.424	6.377	7.129	6.205	6.286	6.19	6.266	6.693	6.761	6.558	6.606	6.762	0.444	1.36037	6.548	14.733	0.00174445	0.0397601	UP	11	54608282	54678501	-1	protein_coding	CDC42 small effector 2 [Source:MGI Symbol;Acc:MGI:1919979]
ENSMUSG00000053626	Tll1	0.035	0.035	0.051	0.026	0.031	0.031	0.029	0.041	0.037	0.043	0.044	0.035	2.748	2.761	3.294	2.354	2.59	2.593	2.488	2.975	2.845	3.048	3.075	2.742	0.444	1.36037	2.817	13.555	0.00238584	0.0431958	UP	8	64467965	64659305	-1	protein_coding	tolloid-like [Source:MGI Symbol;Acc:MGI:106923]
ENSMUSG00000030329	Pianp	4.166	4.794	6.297	4.066	3.854	3.829	3.155	5.935	4.042	5.377	5.62	4.361	4.742	4.944	5.336	4.707	4.63	4.621	4.343	5.251	4.698	5.109	5.173	4.808	0.445	1.36131	4.892	12.416	0.00327533	0.0487286	UP	6	124973657	124980059	1	protein_coding	PILR alpha associated neural protein [Source:MGI Symbol;Acc:MGI:2441908]
ENSMUSG00000028243	Ubxn2b	0.776	0.772	1.136	0.715	0.623	0.594	0.687	1.025	0.777	0.914	0.9	0.838	4.575	4.567	5.123	4.456	4.259	4.191	4.4	4.975	4.576	4.809	4.787	4.685	0.446	1.36226	4.642	16.293	0.00117653	0.0360829	UP	4	6191098	6221688	1	protein_coding	UBX domain protein 2B [Source:MGI Symbol;Acc:MGI:1915303]
ENSMUSG00000061410	Zcchc14	1.064	1.028	1.783	0.96	0.972	0.929	0.915	1.402	1.247	1.189	1.316	1.264	5.852	5.802	6.596	5.703	5.722	5.656	5.635	6.249	6.08	6.012	6.158	6.1	0.446	1.36226	5.992	13.706	0.00231385	0.0430602	UP	8	122325442	122379640	-1	protein_coding	zinc finger, CCHC domain containing 14 [Source:MGI Symbol;Acc:MGI:2159407]
ENSMUSG00000018501	Ncor1	1.491	1.477	2.419	1.371	1.307	1.31	1.26	1.867	1.713	1.853	1.853	1.644	7.728	7.714	8.425	7.607	7.538	7.541	7.485	8.052	7.928	8.041	8.041	7.869	0.448	1.36415	7.857	15.836	0.00131732	0.0369992	UP	11	62207252	62349367	-1	protein_coding	nuclear receptor co-repressor 1 [Source:MGI Symbol;Acc:MGI:1349717]
ENSMUSG00000041261	Car8	0.059	0.066	0.081	0.056	0.048	0.052	0.044	0.078	0.069	0.076	0.06	0.058	2.529	2.678	2.963	2.437	2.237	2.33	2.115	2.915	2.751	2.871	2.534	2.498	0.449	1.36509	2.595	13.449	0.00245517	0.0436616	UP	4	8143362	8239041	-1	protein_coding	carbonic anhydrase 8 [Source:MGI Symbol;Acc:MGI:88253]
ENSMUSG00000028527	Ak4	0.274	0.237	0.318	0.242	0.194	0.192	0.176	0.286	0.224	0.265	0.334	0.266	3.718	3.51	3.933	3.541	3.223	3.212	3.083	3.781	3.428	3.668	4	3.675	0.453	1.36888	3.591	14.855	0.00169005	0.03919	UP	4	101276474	101324192	1	protein_coding	adenylate kinase 4 [Source:MGI Symbol;Acc:MGI:87979]
ENSMUSG00000037217	Syn1	5.332	5.998	8.453	4.744	5.036	4.936	4.509	7.394	5.793	6.883	6.995	5.824	8.334	8.503	8.998	8.165	8.251	8.223	8.092	8.805	8.453	8.702	8.725	8.461	0.454	1.36983	8.502	16.865	0.00102406	0.0357461	UP	X	20726750	20787243	-1	protein_coding	synapsin I [Source:MGI Symbol;Acc:MGI:98460]
ENSMUSG00000074886	Grk6	1.805	1.835	2.712	1.647	1.519	1.553	1.44	2.363	2.289	2.243	1.98	1.654	4.819	4.843	5.405	4.688	4.572	4.603	4.494	5.207	5.161	5.131	4.952	4.693	0.454	1.36983	4.908	14.629	0.00179237	0.0401105	UP	13	55592885	55608740	1	protein_coding	G protein-coupled receptor kinase 6 [Source:MGI Symbol;Acc:MGI:1347078]
ENSMUSG00000045967	Gpr158	0.203	0.206	0.325	0.193	0.177	0.184	0.16	0.289	0.206	0.257	0.254	0.214	6.558	6.579	7.236	6.48	6.362	6.411	6.213	7.064	6.579	6.893	6.881	6.635	0.454	1.36983	6.688	12.726	0.00307525	0.047198	UP	2	21372353	21835358	1	protein_coding	G protein-coupled receptor 158 [Source:MGI Symbol;Acc:MGI:2441697]
ENSMUSG00000030122	Ptms	34.013	33.538	50.191	27.027	32.363	30.601	24.183	37.108	32.987	40.265	44.719	40.475	7.772	7.751	8.333	7.44	7.7	7.619	7.28	7.897	7.727	8.015	8.166	8.022	0.456	1.37173	7.838	14.668	0.00177399	0.0399372	UP	6	124890644	124897066	-1	protein_coding	parathymosin [Source:MGI Symbol;Acc:MGI:1916452]
ENSMUSG00000064043	Trerf1	0.137	0.14	0.21	0.123	0.119	0.122	0.107	0.16	0.156	0.18	0.184	0.128	4.928	4.953	5.54	4.77	4.725	4.762	4.568	5.144	5.107	5.319	5.352	4.824	0.457	1.37268	5.028	14.097	0.0020617	0.0412933	UP	17	47451801	47672883	1	protein_coding	transcriptional regulating factor 1 [Source:MGI Symbol;Acc:MGI:2442086]
ENSMUSG00000061601	Pclo	1.591	1.789	2.588	1.406	1.514	1.473	1.385	2.213	1.745	2.022	2.065	1.875	9.115	9.285	9.817	8.937	9.044	9.004	8.915	9.592	9.248	9.461	9.491	9.353	0.459	1.37459	9.298	17.473	0.000885931	0.0353618	UP	5	14564932	14913473	1	protein_coding	piccolo (presynaptic cytomatrix protein) [Source:MGI Symbol;Acc:MGI:1349390]
ENSMUSG00000049670	Morn4	1.614	1.524	2.476	1.274	1.451	1.388	1.311	1.911	1.678	2.038	1.863	1.81	4.212	4.13	4.828	3.873	4.06	3.996	3.914	4.455	4.268	4.547	4.419	4.377	0.459	1.37459	4.283	16.266	0.00118452	0.0360829	UP	19	42063378	42074796	-1	protein_coding	MORN repeat containing 4 [Source:MGI Symbol;Acc:MGI:2449568]
ENSMUSG00000044835	Ankrd45	0.571	0.506	0.791	0.468	0.42	0.508	0.406	0.691	0.545	0.635	0.696	0.522	3.997	3.822	4.465	3.712	3.557	3.828	3.51	4.272	3.93	4.149	4.28	3.867	0.459	1.37459	3.978	13.982	0.00212621	0.0416799	UP	1	160970261	160998068	1	protein_coding	ankyrin repeat domain 45 [Source:MGI Symbol;Acc:MGI:1921094]
ENSMUSG00000025404	R3hdm2	1.384	1.412	2.391	1.271	1.301	1.231	1.207	1.808	1.545	1.695	1.81	1.74	7.366	7.394	8.154	7.243	7.276	7.196	7.168	7.751	7.524	7.657	7.752	7.696	0.46	1.37554	7.544	14.242	0.00198421	0.0406211	UP	10	127216196	127335253	1	protein_coding	R3H domain containing 2 [Source:MGI Symbol;Acc:MGI:1919000]
ENSMUSG00000037887	Dusp8	3.857	4.037	6.265	3.672	3.46	3.434	3.093	5.361	4.636	4.396	4.834	4.25	5.981	6.047	6.68	5.91	5.825	5.814	5.663	6.455	6.246	6.169	6.306	6.121	0.462	1.37745	6.129	15.98	0.00127111	0.0367227	UP	7	141633227	141649580	-1	protein_coding	dual specificity phosphatase 8 [Source:MGI Symbol;Acc:MGI:106626]
ENSMUSG00000064115	Cadm2	0.196	0.193	0.32	0.182	0.167	0.168	0.166	0.227	0.227	0.267	0.226	0.226	7.562	7.541	8.272	7.456	7.333	7.344	7.326	7.779	7.776	8.011	7.773	7.771	0.463	1.37841	7.69	15.56	0.00141169	0.0372461	UP	16	66452307	67417796	-1	protein_coding	cell adhesion molecule 2 [Source:MGI Symbol;Acc:MGI:2442722]
ENSMUSG00000033256	Shf	0.4	0.462	0.618	0.39	0.367	0.332	0.336	0.606	0.432	0.465	0.504	0.444	3.035	3.242	3.656	2.998	2.91	2.769	2.784	3.629	3.145	3.25	3.365	3.183	0.464	1.37936	3.191	13.881	0.00218436	0.0419664	UP	2	122179373	122199643	-1	protein_coding	Src homology 2 domain containing F [Source:MGI Symbol;Acc:MGI:3613669]
ENSMUSG00000034324	Tmem132c	0.037	0.049	0.047	0.034	0.034	0.035	0.027	0.055	0.038	0.051	0.044	0.033	3.61	4.007	3.928	3.465	3.456	3.495	3.126	4.15	3.629	4.065	3.857	3.44	0.464	1.37936	3.717	12.398	0.00329155	0.048879	UP	5	127318872	127642857	1	protein_coding	transmembrane protein 132C [Source:MGI Symbol;Acc:MGI:2443061]
ENSMUSG00000070880	Gad1	2.972	2.975	3.27	2.505	2.225	2.409	1.748	3.601	2.627	3.103	3.201	2.811	7.185	7.187	7.323	6.939	6.768	6.883	6.42	7.462	7.007	7.247	7.292	7.105	0.466	1.38127	7.093	21.413	0.000370647	0.034776	UP	2	70383416	70432358	1	protein_coding	glutamate decarboxylase 1 [Source:MGI Symbol;Acc:MGI:95632]
ENSMUSG00000097929	Tunar	0.731	0.668	0.786	0.63	0.524	0.557	0.39	0.788	0.635	0.789	0.795	0.615	5.116	4.987	5.22	4.902	4.638	4.725	4.213	5.225	4.914	5.226	5.238	4.868	0.466	1.38127	4.968	15.961	0.00127704	0.0367227	UP	12	105300129	105350191	1	protein_coding	Tcl1 upstream neural differentiation associated RNA [Source:MGI Symbol;Acc:MGI:1917202]
ENSMUSG00000042726	Trafd1	1.738	1.595	2.549	1.467	1.445	1.373	1.368	2.047	1.832	2.069	2.005	1.794	4.6	4.477	5.152	4.357	4.335	4.262	4.256	4.836	4.676	4.851	4.806	4.646	0.467	1.38223	4.63	19.216	0.000594468	0.0353618	UP	5	121509788	121523695	-1	protein_coding	TRAF type zinc finger domain containing 1 [Source:MGI Symbol;Acc:MGI:1923551]
ENSMUSG00000054469	Lclat1	0.138	0.143	0.217	0.134	0.112	0.111	0.121	0.194	0.13	0.173	0.184	0.145	4.233	4.281	4.879	4.184	3.933	3.923	4.04	4.722	4.142	4.553	4.64	4.299	0.468	1.38319	4.351	12.278	0.00340641	0.0494791	UP	17	73414980	73550363	1	protein_coding	lysocardiolipin acyltransferase 1 [Source:MGI Symbol;Acc:MGI:2684937]
ENSMUSG00000004698	Hdac9	0.049	0.046	0.073	0.044	0.04	0.041	0.036	0.059	0.054	0.058	0.054	0.054	5.43	5.318	5.998	5.252	5.135	5.174	4.986	5.686	5.556	5.658	5.557	5.564	0.469	1.38415	5.468	19.639	0.000541527	0.0353618	UP	12	34097579	34967094	-1	protein_coding	histone deacetylase 9 [Source:MGI Symbol;Acc:MGI:1931221]
ENSMUSG00000004113	Cacna1b	0.68	0.668	1.087	0.65	0.554	0.596	0.536	0.858	0.696	0.812	0.892	0.779	6.76	6.735	7.437	6.695	6.465	6.569	6.417	7.096	6.794	7.016	7.152	6.956	0.47	1.38511	6.87	15.147	0.00156805	0.0386431	UP	2	24493899	24653164	-1	protein_coding	calcium channel, voltage-dependent, N type, alpha 1B subunit [Source:MGI Symbol;Acc:MGI:88296]
ENSMUSG00000034902	Pip5k1c	6.133	6.621	10.827	5.501	5.932	5.962	5.218	8.499	7.608	8.205	7.43	7.331	7.373	7.483	8.192	7.216	7.325	7.332	7.14	7.843	7.684	7.793	7.649	7.63	0.47	1.38511	7.585	14.506	0.00185063	0.0402264	UP	10	81128797	81155807	1	protein_coding	phosphatidylinositol-4-phosphate 5-kinase, type 1 gamma [Source:MGI Symbol;Acc:MGI:1298224]
ENSMUSG00000028278	Rragd	1.301	1.325	1.807	1.136	0.972	1.169	0.977	1.596	1.262	1.579	1.514	1.413	5.673	5.699	6.146	5.477	5.253	5.519	5.261	5.967	5.629	5.951	5.891	5.792	0.471	1.38607	5.713	22.646	0.00028817	0.0333645	UP	4	32983037	33022180	1	protein_coding	Ras-related GTP binding D [Source:MGI Symbol;Acc:MGI:1098604]
ENSMUSG00000051323	Pcdh19	0.441	0.469	0.721	0.427	0.394	0.385	0.359	0.611	0.468	0.56	0.584	0.485	5.552	5.64	6.259	5.506	5.388	5.354	5.255	6.02	5.636	5.894	5.955	5.688	0.471	1.38607	5.708	15.163	0.00157415	0.0386431	UP	X	132483609	132589736	-1	protein_coding	protocadherin 19 [Source:MGI Symbol;Acc:MGI:2685563]
ENSMUSG00000058153	Sez6l	0.763	0.789	1.267	0.716	0.666	0.679	0.646	1.076	0.778	0.908	0.992	0.928	6.916	6.964	7.646	6.822	6.719	6.747	6.675	7.411	6.943	7.166	7.294	7.197	0.471	1.38607	7.072	14.424	0.00189924	0.0403363	UP	5	112567017	112725051	-1	protein_coding	seizure related 6 homolog like [Source:MGI Symbol;Acc:MGI:1935121]
ENSMUSG00000038366	Lasp1	1.986	1.893	3.091	1.777	1.671	1.724	1.501	2.699	2.047	2.29	2.276	2.253	6.305	6.236	6.942	6.145	6.056	6.101	5.901	6.747	6.349	6.51	6.501	6.486	0.473	1.38799	6.386	16.03	0.00125556	0.0367112	UP	11	97689826	97729590	1	protein_coding	LIM and SH3 protein 1 [Source:MGI Symbol;Acc:MGI:109656]
ENSMUSG00000039546	Ajap1	0.323	0.289	0.375	0.279	0.244	0.244	0.177	0.427	0.294	0.313	0.308	0.298	5.149	4.991	5.364	4.941	4.745	4.748	4.287	5.552	5.012	5.104	5.079	5.033	0.473	1.38799	5.032	13.767	0.00225238	0.042714	UP	4	153457678	153567268	-1	protein_coding	adherens junction associated protein 1 [Source:MGI Symbol;Acc:MGI:2685419]
ENSMUSG00000032087	Dscaml1	0.192	0.163	0.271	0.153	0.163	0.137	0.144	0.204	0.213	0.188	0.213	0.219	5.973	5.735	6.473	5.648	5.743	5.492	5.565	6.065	6.124	5.941	6.125	6.164	0.474	1.38896	5.948	19.036	0.000618831	0.0353618	UP	9	45337926	45665010	1	protein_coding	DS cell adhesion molecule like 1 [Source:MGI Symbol;Acc:MGI:2150309]
ENSMUSG00000050587	Lrrc4c	0.042	0.044	0.076	0.04	0.037	0.037	0.039	0.054	0.051	0.061	0.056	0.046	5.79	5.86	6.633	5.735	5.619	5.617	5.697	6.14	6.057	6.328	6.203	5.927	0.474	1.38896	6	12.501	0.00338591	0.0494102	UP	2	96148514	97462011	1	protein_coding	leucine rich repeat containing 4C [Source:MGI Symbol;Acc:MGI:2442636]
ENSMUSG00000031539	Ap3m2	3.279	3.546	5.012	3.026	2.885	2.868	2.542	4.497	3.489	4.028	4.183	3.466	5.906	6.019	6.518	5.791	5.722	5.714	5.54	6.362	5.996	6.203	6.258	5.987	0.476	1.39088	6.029	18.919	0.000635291	0.0353618	UP	8	23277370	23295638	-1	protein_coding	adaptor-related protein complex 3, mu 2 subunit [Source:MGI Symbol;Acc:MGI:1929214]
ENSMUSG00000053141	Ptprt	0.154	0.146	0.215	0.129	0.128	0.131	0.105	0.192	0.147	0.171	0.187	0.16	7.458	7.382	7.939	7.201	7.188	7.227	6.904	7.773	7.384	7.61	7.737	7.511	0.476	1.39088	7.47	18.85	0.000645242	0.0353618	UP	2	161363910	162503067	-1	protein_coding	protein tyrosine phosphatase, receptor type, T [Source:MGI Symbol;Acc:MGI:1321152]
ENSMUSG00000089862	Umad1	0.04	0.053	0.062	0.037	0.037	0.039	0.037	0.051	0.06	0.056	0.042	0.05	3.028	3.421	3.651	2.894	2.892	2.976	2.888	3.371	3.587	3.493	3.088	3.339	0.477	1.39185	3.245	16.53	0.00111035	0.035929	UP	6	8259288	8459470	1	protein_coding	UMAP1-MVP12 associated (UMA) domain containing 1 [Source:MGI Symbol;Acc:MGI:3840148]
ENSMUSG00000031391	L1cam	2.624	2.538	3.969	2.122	2.305	2.343	1.962	3.585	2.566	3.323	3.116	2.583	6.797	6.749	7.393	6.49	6.61	6.633	6.377	7.246	6.764	7.137	7.044	6.774	0.477	1.39185	6.866	14.323	0.00197371	0.0405966	UP	X	72897384	72939711	-1	protein_coding	L1 cell adhesion molecule [Source:MGI Symbol;Acc:MGI:96721]
ENSMUSG00000023994	Nfya	0.688	0.584	1.017	0.554	0.591	0.501	0.535	0.819	0.684	0.743	0.695	0.849	3.993	3.759	4.554	3.683	3.775	3.539	3.634	4.244	3.986	4.104	4.007	4.295	0.478	1.39281	3.994	14.765	0.00173013	0.0396076	UP	17	48693913	48716934	-1	protein_coding	nuclear transcription factor-Y alpha [Source:MGI Symbol;Acc:MGI:97316]
ENSMUSG00000027646	Src	0.888	0.877	1.453	0.768	0.812	0.764	0.719	1.118	0.974	1.035	1.077	1.129	5.57	5.553	6.279	5.361	5.441	5.354	5.267	5.902	5.703	5.792	5.848	5.916	0.481	1.39571	5.694	17.403	0.000900802	0.0353618	UP	2	157260364	157313782	1	protein_coding	Rous sarcoma oncogene [Source:MGI Symbol;Acc:MGI:98397]
ENSMUSG00000038175	Mylip	0.57	0.492	0.795	0.478	0.43	0.404	0.45	0.63	0.685	0.624	0.568	0.562	3.676	3.466	4.153	3.425	3.273	3.184	3.338	3.819	3.939	3.807	3.67	3.657	0.482	1.39668	3.644	18.229	0.000743145	0.0353618	UP	13	45543218	45565498	1	protein_coding	myosin regulatory light chain interacting protein [Source:MGI Symbol;Acc:MGI:2388271]
ENSMUSG00000049354	Dcaf7	7.564	7.555	11.254	6.977	6.279	6.4	5.455	10.249	7.619	9.379	8.961	7.59	7.409	7.407	7.982	7.292	7.14	7.168	6.937	7.847	7.419	7.719	7.653	7.414	0.482	1.39668	7.479	16.386	0.00115019	0.0360829	UP	11	105927698	105950150	1	protein_coding	DDB1 and CUL4 associated factor 7 [Source:MGI Symbol;Acc:MGI:1919083]
ENSMUSG00000021474	Sfxn1	0.511	0.487	0.787	0.462	0.41	0.426	0.398	0.701	0.543	0.638	0.572	0.501	4.227	4.158	4.849	4.085	3.911	3.968	3.869	4.682	4.316	4.547	4.389	4.201	0.482	1.39668	4.298	14.531	0.00183855	0.0402264	UP	13	54225888	54262361	1	protein_coding	sideroflexin 1 [Source:MGI Symbol;Acc:MGI:2137677]
ENSMUSG00000001227	Sema6b	3.266	3.495	5.562	3.054	3.059	2.991	2.622	4.616	3.67	4.466	4.068	3.615	5.819	5.917	6.586	5.722	5.725	5.692	5.503	6.317	5.987	6.27	6.135	5.965	0.482	1.39668	6.001	14.506	0.00191924	0.0404632	UP	17	56430085	56447343	-1	protein_coding	sema domain, transmembrane domain (TM), and cytoplasmic domain, (semaphorin) 6B [Source:MGI Symbol;Acc:MGI:1202889]
ENSMUSG00000043004	Gng2	0.609	0.657	0.912	0.513	0.53	0.562	0.469	0.799	0.647	0.778	0.711	0.683	6.001	6.111	6.584	5.755	5.801	5.886	5.626	6.394	6.09	6.355	6.224	6.168	0.483	1.39765	6.109	22.739	0.000282802	0.0333645	UP	14	19922627	20027695	-1	protein_coding	guanine nucleotide binding protein (G protein), gamma 2 [Source:MGI Symbol;Acc:MGI:102705]
ENSMUSG00000045284	Dcaf12l1	7.29	8.43	10.316	6.561	6.132	6.386	5.696	10.779	7.87	8.827	8.622	7.152	4.73	4.938	5.229	4.578	4.481	4.539	4.375	5.292	4.84	5.005	4.971	4.702	0.483	1.39765	4.834	19.111	0.000608639	0.0353618	UP	X	43875447	43879074	-1	protein_coding	DDB1 and CUL4 associated factor 12-like 1 [Source:MGI Symbol;Acc:MGI:2444462]
ENSMUSG00000036934	4921524J17Rik	0.297	0.328	0.452	0.257	0.274	0.276	0.217	0.376	0.36	0.392	0.307	0.352	2.858	2.998	3.456	2.649	2.739	2.751	2.407	3.194	3.129	3.25	2.901	3.098	0.483	1.39765	2.979	15.807	0.00132689	0.0371011	UP	8	86135388	86159462	-1	protein_coding	RIKEN cDNA 4921524J17 gene [Source:MGI Symbol;Acc:MGI:1913964]
ENSMUSG00000045083	Lingo2	0.022	0.024	0.04	0.022	0.02	0.021	0.019	0.029	0.028	0.03	0.03	0.024	4.8	4.879	5.634	4.765	4.668	4.686	4.533	5.154	5.143	5.248	5.226	4.926	0.483	1.39765	5.004	13.473	0.00245505	0.0436616	UP	4	35706647	36951747	-1	protein_coding	leucine rich repeat and Ig domain containing 2 [Source:MGI Symbol;Acc:MGI:2442298]
ENSMUSG00000068966	Zbtb34	0.461	0.394	0.75	0.39	0.393	0.357	0.377	0.533	0.529	0.496	0.581	0.511	3.551	3.326	4.248	3.311	3.321	3.184	3.263	3.757	3.747	3.654	3.88	3.698	0.487	1.40153	3.611	13.174	0.00264776	0.0447218	UP	2	33296120	33321336	-1	protein_coding	zinc finger and BTB domain containing 34 [Source:MGI Symbol;Acc:MGI:2685195]
ENSMUSG00000063952	Brpf3	0.661	0.663	0.912	0.584	0.518	0.534	0.481	0.795	0.784	0.778	0.749	0.601	4.636	4.639	5.097	4.456	4.284	4.329	4.177	4.9	4.88	4.87	4.814	4.498	0.489	1.40347	4.658	22.118	0.000320622	0.0335772	UP	17	29020064	29058923	1	protein_coding	bromodomain and PHD finger containing, 3 [Source:MGI Symbol;Acc:MGI:2146836]
ENSMUSG00000001323	Srr	2.04	1.858	3.503	1.739	1.72	1.738	1.793	2.519	2.452	2.372	2.195	2.704	5.324	5.189	6.102	5.094	5.078	5.093	5.138	5.628	5.588	5.541	5.429	5.73	0.49	1.40444	5.445	13.296	0.00269244	0.0449007	UP	11	74797185	74816774	-1	protein_coding	serine racemase [Source:MGI Symbol;Acc:MGI:1351636]
ENSMUSG00000048218	Amigo2	3.301	3.752	3.853	2.928	2.429	2.815	2.133	3.837	3.776	4.188	3.464	2.815	3.419	3.602	3.64	3.247	2.98	3.191	2.795	3.634	3.611	3.759	3.488	3.191	0.491	1.40542	3.408	18.572	0.000687153	0.0353618	UP	15	97142006	97145168	-1	protein_coding	adhesion molecule with Ig like domain 2 [Source:MGI Symbol;Acc:MGI:2145995]
ENSMUSG00000019467	Arhgef25	5.125	5.699	8.173	4.282	4.665	4.658	4.358	6.668	5.667	6.378	7.265	5.555	5.274	5.427	5.946	5.015	5.139	5.137	5.041	5.653	5.419	5.589	5.776	5.39	0.492	1.40639	5.429	19.373	0.000574218	0.0353618	UP	10	127018394	127025952	-1	protein_coding	Rho guanine nucleotide exchange factor (GEF) 25 [Source:MGI Symbol;Acc:MGI:1277173]
ENSMUSG00000026443	Lrrn2	0.753	0.755	1.27	0.629	0.674	0.691	0.628	1.134	0.799	0.911	0.922	0.846	5.495	5.497	6.247	5.235	5.335	5.371	5.234	6.084	5.579	5.768	5.785	5.662	0.494	1.40834	5.642	13.55	0.00252684	0.0440082	UP	1	132808011	132867743	1	protein_coding	leucine rich repeat protein 2, neuronal [Source:MGI Symbol;Acc:MGI:106037]
ENSMUSG00000022788	Fgd4	0.141	0.14	0.259	0.134	0.12	0.12	0.133	0.178	0.162	0.182	0.186	0.183	4.703	4.687	5.573	4.626	4.472	4.467	4.62	5.035	4.899	5.069	5.096	5.073	0.494	1.40834	4.895	12.764	0.00302355	0.0468969	UP	16	16234781	16418413	-1	protein_coding	FYVE, RhoGEF and PH domain containing 4 [Source:MGI Symbol;Acc:MGI:2183747]
ENSMUSG00000037852	Cpe	7.473	6.931	11.762	6.481	6.212	6.31	5.659	9.413	8.09	9.058	8.251	8.563	9.553	9.444	10.207	9.348	9.287	9.309	9.152	9.886	9.668	9.831	9.696	9.749	0.496	1.4103	9.624	18.051	0.0007742	0.0353618	UP	8	65045576	65146088	-1	protein_coding	carboxypeptidase E [Source:MGI Symbol;Acc:MGI:101932]
ENSMUSG00000027499	Pkia	0.927	0.994	1.191	0.855	0.71	0.744	0.625	1.172	0.893	1.166	1.044	0.897	6.19	6.291	6.551	6.074	5.805	5.874	5.623	6.529	6.137	6.521	6.362	6.143	0.497	1.41128	6.203	22.653	0.000287723	0.0333645	UP	3	7431729	7510426	1	protein_coding	protein kinase inhibitor, alpha [Source:MGI Symbol;Acc:MGI:104747]
ENSMUSG00000019889	Ptprk	0.085	0.085	0.137	0.073	0.076	0.07	0.07	0.099	0.099	0.111	0.102	0.099	5.477	5.477	6.166	5.255	5.318	5.195	5.2	5.693	5.695	5.864	5.732	5.689	0.497	1.41128	5.592	20.276	0.000471413	0.0353075	UP	10	27950816	28473393	1	protein_coding	protein tyrosine phosphatase, receptor type, K [Source:MGI Symbol;Acc:MGI:103310]
ENSMUSG00000029401	Rilpl2	0.401	0.445	0.603	0.35	0.365	0.359	0.288	0.445	0.487	0.437	0.454	0.578	2.621	2.769	3.201	2.425	2.486	2.461	2.149	2.766	2.895	2.742	2.797	3.141	0.497	1.41128	2.732	15.103	0.00158561	0.0386431	UP	5	124601328	124616429	-1	protein_coding	Rab interacting lysosomal protein-like 2 [Source:MGI Symbol;Acc:MGI:1933112]
ENSMUSG00000031278	Acsl4	0.921	0.892	1.479	0.861	0.761	0.766	0.707	1.28	0.919	1.029	1.091	1.142	6.064	6.018	6.746	5.968	5.79	5.798	5.683	6.538	6.061	6.224	6.308	6.374	0.499	1.41323	6.164	15.1	0.00165693	0.03919	UP	X	141100989	141173531	-1	protein_coding	acyl-CoA synthetase long-chain family member 4 [Source:MGI Symbol;Acc:MGI:1354713]
ENSMUSG00000038604	Ripor1	2.432	2.437	3.726	2.013	2.19	2.025	1.845	2.817	2.68	3.001	2.909	2.85	5.37	5.373	5.984	5.097	5.219	5.106	4.972	5.581	5.509	5.672	5.627	5.598	0.501	1.41519	5.453	23.63	0.00023718	0.0330952	UP	8	106331887	106348851	1	protein_coding	RHO family interacting cell polarization regulator 1 [Source:MGI Symbol;Acc:MGI:1922937]
ENSMUSG00000058589	Anks1b	0.127	0.116	0.21	0.103	0.107	0.101	0.114	0.132	0.16	0.139	0.143	0.176	7.126	6.995	7.85	6.818	6.875	6.802	6.968	7.182	7.459	7.257	7.294	7.599	0.502	1.41618	7.221	13.76	0.00236178	0.0430974	UP	10	89709371	90809162	1	protein_coding	ankyrin repeat and sterile alpha motif domain containing 1B [Source:MGI Symbol;Acc:MGI:1924781]
ENSMUSG00000049097	Ankrd34a	5.407	6.851	10.194	5.254	5.359	5.29	5.148	8.367	6.335	7.395	8.793	6.326	4.093	4.432	5.004	4.052	4.08	4.061	4.022	4.72	4.32	4.542	4.791	4.318	0.503	1.41716	4.406	12.419	0.0033266	0.0490394	UP	3	96503952	96507091	1	protein_coding	ankyrin repeat domain 34A [Source:MGI Symbol;Acc:MGI:3617846]
ENSMUSG00000103009	Gm4430	4.467	4.495	3.271	2.787	3.369	3.105	2.238	3.576	4.018	3.464	4.498	4.872	3.132	3.141	2.687	2.46	2.729	2.613	2.149	2.814	2.98	2.769	3.141	3.255	0.505	1.41912	2.856	13.359	0.00251671	0.0440082	UP	2	129039172	129041114	-1	TEC	predicted gene 4430 [Source:MGI Symbol;Acc:MGI:3782614]
ENSMUSG00000039257	Vstm2b	0.622	0.623	1.083	0.558	0.573	0.566	0.479	0.888	0.662	0.766	0.837	0.698	4.334	4.336	5.131	4.177	4.217	4.198	3.957	4.845	4.422	4.632	4.76	4.498	0.505	1.41912	4.495	12.842	0.00294177	0.0463026	UP	7	40547752	40580018	1	protein_coding	V-set and transmembrane domain containing 2B [Source:MGI Symbol;Acc:MGI:1914525]
ENSMUSG00000069662	Marcks	27.396	23.46	34.936	22.998	20.207	17.89	19.145	26.412	26.13	30.974	27.723	31.126	7.248	7.024	7.599	6.996	6.809	6.634	6.731	7.195	7.18	7.425	7.265	7.432	0.507	1.42109	7.156	24.562	0.000198189	0.0306453	UP	10	37009371	37014916	-1	protein_coding	myristoylated alanine rich protein kinase C substrate [Source:MGI Symbol;Acc:MGI:96907]
ENSMUSG00000033676	Gabrb3	0.299	0.294	0.486	0.275	0.23	0.258	0.245	0.386	0.309	0.385	0.37	0.337	6.933	6.911	7.635	6.817	6.556	6.72	6.648	7.304	6.985	7.3	7.241	7.107	0.507	1.42109	7.046	17.121	0.000963122	0.0353618	UP	7	57069440	57478550	1	protein_coding	gamma-aminobutyric acid (GABA) A receptor, subunit beta 3 [Source:MGI Symbol;Acc:MGI:95621]
ENSMUSG00000030030	1700003E16Rik	1.506	1.525	2.228	1.418	1.307	1.263	0.915	2.088	1.47	1.695	1.567	1.884	3.313	3.331	3.874	3.227	3.111	3.061	2.602	3.781	3.279	3.482	3.37	3.633	0.507	1.42109	3.375	12.723	0.00300245	0.0467071	UP	6	83133386	83139927	1	protein_coding	RIKEN cDNA 1700003E16 gene [Source:MGI Symbol;Acc:MGI:1919087]
ENSMUSG00000063659	Zbtb18	7.898	8.495	15.186	7.03	7.548	7.537	7.355	11.487	10.64	10.301	9.236	10.56	6.056	6.161	6.998	5.888	5.991	5.989	5.953	6.596	6.485	6.439	6.281	6.475	0.507	1.42109	6.313	12.953	0.00304678	0.0469861	UP	1	177269917	177278330	1	protein_coding	zinc finger and BTB domain containing 18 [Source:MGI Symbol;Acc:MGI:1353609]
ENSMUSG00000042750	Bex2	104.609	126.287	146.009	81.973	97.225	98.326	75.269	136.255	119.836	141.691	129.8	99.09	7.451	7.723	7.932	7.1	7.346	7.362	6.977	7.832	7.647	7.889	7.762	7.373	0.508	1.42208	7.563	20.284	0.00047063	0.0353075	UP	X	134967313	134968985	-1	protein_coding	brain expressed X-linked 2 [Source:MGI Symbol;Acc:MGI:1338017]
ENSMUSG00000062044	Lmtk3	4.988	5.317	8.198	4.742	4.6	4.208	3.754	6.589	5.144	6.752	7.152	5.077	6.671	6.763	7.387	6.598	6.554	6.426	6.261	7.072	6.715	7.107	7.19	6.696	0.508	1.42208	6.823	13.548	0.00254169	0.0441229	UP	7	45433162	45453568	1	protein_coding	lemur tyrosine kinase 3 [Source:MGI Symbol;Acc:MGI:3039582]
ENSMUSG00000027247	Arhgap1	1.344	1.213	2.231	1.157	1.142	1.128	1.045	1.957	1.474	1.54	1.424	1.539	4.92	4.773	5.65	4.705	4.686	4.669	4.558	5.461	5.054	5.116	5.004	5.115	0.508	1.42208	5.012	13.068	0.00282858	0.0456879	UP	2	91480205	91502671	1	protein_coding	Rho GTPase activating protein 1 [Source:MGI Symbol;Acc:MGI:2445003]
ENSMUSG00000017679	Ttpal	1.74	1.686	2.909	1.543	1.43	1.562	1.369	2.113	2.062	2.181	2.209	1.911	4.865	4.82	5.605	4.693	4.583	4.71	4.52	5.144	5.109	5.19	5.209	5	0.509	1.42306	4.986	16.98	0.000996084	0.0357053	UP	2	163444234	163460933	1	protein_coding	tocopherol (alpha) transfer protein-like [Source:MGI Symbol;Acc:MGI:1923330]
ENSMUSG00000028161	Ppp3ca	1.61	1.743	2.424	1.331	1.393	1.421	1.255	2.036	1.743	2.048	1.973	1.804	8.751	8.866	9.342	8.477	8.543	8.571	8.392	9.09	8.866	9.099	9.044	8.916	0.51	1.42405	8.856	27.123	0.000123721	0.0291526	UP	3	136375885	136643488	1	protein_coding	protein phosphatase 3, catalytic subunit, alpha isoform [Source:MGI Symbol;Acc:MGI:107164]
ENSMUSG00000062961	Ccdc177	1.855	2.118	3.323	1.62	1.799	1.83	1.543	2.833	2	2.711	2.383	2.145	3.601	3.791	4.438	3.408	3.557	3.582	3.338	4.208	3.709	4.145	3.96	3.809	0.511	1.42504	3.833	12.763	0.00296929	0.0465073	UP	12	80800817	80807461	-1	protein_coding	coiled-coil domain containing 177 [Source:MGI Symbol;Acc:MGI:2686414]
ENSMUSG00000063358	Mapk1	2.519	2.487	4.278	2.174	2.118	2.241	2.114	3.18	2.803	3.258	3.162	2.98	7.335	7.317	8.099	7.123	7.085	7.166	7.083	7.671	7.489	7.706	7.663	7.578	0.512	1.42603	7.475	17.82	0.000816876	0.0353618	UP	16	16801246	16865317	1	protein_coding	mitogen-activated protein kinase 1 [Source:MGI Symbol;Acc:MGI:1346858]
ENSMUSG00000027316	Gfra4	3.332	3.106	4.515	2.896	2.636	2.769	1.864	4.006	3.35	3.725	3.901	3.099	3.537	3.436	3.972	3.336	3.202	3.272	2.707	3.8	3.544	3.696	3.762	3.433	0.512	1.42603	3.509	15.341	0.00149233	0.0381388	UP	2	130881552	130885008	-1	protein_coding	glial cell line derived neurotrophic factor family receptor alpha 4 [Source:MGI Symbol;Acc:MGI:1341873]
ENSMUSG00000031834	Pik3r2	6.723	6.556	12.295	5.524	6.502	6.102	5.643	8.421	8.415	8.984	9.102	7.332	5.845	5.809	6.715	5.562	5.797	5.705	5.593	6.17	6.168	6.263	6.281	5.97	0.512	1.42603	6.028	12.553	0.00344781	0.0497661	UP	8	71220820	71229357	-1	protein_coding	phosphoinositide-3-kinase regulatory subunit 2 [Source:MGI Symbol;Acc:MGI:1098772]
ENSMUSG00000030685	Kctd13	1.597	1.345	2.27	1.082	1.378	1.263	1.123	1.774	1.647	1.76	1.779	1.66	4.746	4.499	5.252	4.187	4.534	4.409	4.241	4.897	4.791	4.886	4.901	4.802	0.513	1.42701	4.709	19.413	0.000569049	0.0353618	UP	7	126528051	126544803	1	protein_coding	potassium channel tetramerisation domain containing 13 [Source:MGI Symbol;Acc:MGI:1923739]
ENSMUSG00000038807	Rap1gap2	0.46	0.415	0.702	0.368	0.385	0.378	0.336	0.62	0.459	0.517	0.523	0.498	6.71	6.562	7.321	6.39	6.456	6.429	6.26	7.141	6.709	6.878	6.896	6.826	0.514	1.428	6.748	17.776	0.000828438	0.0353618	UP	11	74274182	74501741	-1	protein_coding	RAP1 GTPase activating protein 2 [Source:MGI Symbol;Acc:MGI:3028623]
ENSMUSG00000029364	Wsb2	3.773	3.627	6.455	3.201	3.194	3.41	3.071	5.088	4.274	4.756	4.489	4.33	6.33	6.273	7.104	6.093	6.09	6.184	6.033	6.761	6.51	6.664	6.58	6.528	0.514	1.428	6.463	16.2	0.00125294	0.0367019	UP	5	117495369	117516666	1	protein_coding	WD repeat and SOCS box-containing 2 [Source:MGI Symbol;Acc:MGI:2144041]
ENSMUSG00000054679	Srsf12	0.555	0.593	0.804	0.485	0.434	0.431	0.464	0.754	0.533	0.699	0.724	0.523	3.767	3.861	4.297	3.573	3.413	3.403	3.51	4.205	3.709	4.097	4.147	3.681	0.516	1.42998	3.838	17.561	0.00086775	0.0353618	UP	4	33208991	33233340	1	protein_coding	serine and arginine-rich splicing factor 12 [Source:MGI Symbol;Acc:MGI:2661424]
ENSMUSG00000027419	Pcsk2	0.371	0.382	0.621	0.329	0.326	0.333	0.289	0.492	0.399	0.459	0.461	0.467	6.649	6.69	7.392	6.473	6.461	6.493	6.286	7.056	6.755	6.956	6.963	6.979	0.517	1.43098	6.795	18.689	0.000669183	0.0353618	UP	2	143388076	143658205	1	protein_coding	proprotein convertase subtilisin/kexin type 2 [Source:MGI Symbol;Acc:MGI:97512]
ENSMUSG00000019966	Kitl	0.324	0.341	0.612	0.287	0.298	0.298	0.299	0.482	0.435	0.421	0.397	0.374	4.782	4.856	5.7	4.609	4.665	4.666	4.67	5.357	5.209	5.162	5.077	4.991	0.517	1.43098	5.016	13.173	0.00276684	0.0451917	UP	10	99851492	99936278	1	protein_coding	kit ligand [Source:MGI Symbol;Acc:MGI:96974]
ENSMUSG00000002459	Rgs20	0.049	0.052	0.081	0.039	0.05	0.041	0.038	0.061	0.059	0.058	0.064	0.059	2.98	3.084	3.714	2.669	3.022	2.741	2.638	3.299	3.264	3.238	3.365	3.255	0.518	1.43197	3.137	15.955	0.00127887	0.0367227	UP	1	4979799	5140508	-1	protein_coding	regulator of G-protein signaling 20 [Source:MGI Symbol;Acc:MGI:1929866]
ENSMUSG00000030223	Ptpro	0.15	0.146	0.264	0.142	0.121	0.124	0.131	0.182	0.189	0.182	0.189	0.183	4.987	4.953	5.801	4.906	4.675	4.717	4.797	5.263	5.322	5.264	5.32	5.277	0.518	1.43197	5.142	15.897	0.00131851	0.0369992	UP	6	137229317	137440231	1	protein_coding	protein tyrosine phosphatase, receptor type, O [Source:MGI Symbol;Acc:MGI:1097152]
ENSMUSG00000042249	Grk3	0.44	0.435	0.709	0.444	0.335	0.342	0.346	0.584	0.475	0.562	0.586	0.413	5.538	5.519	6.224	5.549	5.146	5.172	5.192	5.943	5.648	5.888	5.949	5.445	0.518	1.43197	5.639	13.042	0.00298831	0.0466447	UP	5	113058348	113163657	-1	protein_coding	G protein-coupled receptor kinase 3 [Source:MGI Symbol;Acc:MGI:87941]
ENSMUSG00000070705	Eid2b	5.931	6.069	8.195	5.13	4.966	4.745	3.828	7.438	6.933	7.214	6.792	5.02	3.388	3.421	3.851	3.18	3.134	3.069	2.763	3.712	3.611	3.668	3.582	3.15	0.52	1.43396	3.41	17.136	0.000959649	0.0353618	UP	7	27977164	27978914	1	protein_coding	EP300 interacting inhibitor of differentiation 2B [Source:MGI Symbol;Acc:MGI:1924095]
ENSMUSG00000073514	Dok6	0.046	0.056	0.082	0.042	0.047	0.042	0.04	0.06	0.057	0.061	0.066	0.06	4.446	4.708	5.268	4.314	4.46	4.298	4.217	4.829	4.74	4.837	4.963	4.821	0.52	1.43396	4.69	18.781	0.000655374	0.0353618	UP	18	89310548	89787652	-1	protein_coding	docking protein 6 [Source:MGI Symbol;Acc:MGI:3639495]
ENSMUSG00000020627	Klhl29	0.109	0.126	0.178	0.102	0.099	0.1	0.083	0.153	0.113	0.16	0.141	0.12	5.031	5.241	5.736	4.933	4.891	4.897	4.64	5.515	5.084	5.582	5.398	5.166	0.52	1.43396	5.211	16.5	0.0011361	0.0360829	UP	12	5127472	5425682	-1	protein_coding	kelch-like 29 [Source:MGI Symbol;Acc:MGI:2683857]
ENSMUSG00000049100	Pcdh10	3.013	3.256	4.967	2.692	2.647	2.57	2.506	4.2	3.483	3.829	3.756	3.383	7.43	7.542	8.151	7.268	7.244	7.201	7.165	7.909	7.64	7.776	7.748	7.598	0.521	1.43495	7.587	21.304	0.000379221	0.034776	UP	3	45332833	45390058	1	protein_coding	protocadherin 10 [Source:MGI Symbol;Acc:MGI:1338042]
ENSMUSG00000042766	Trim46	1.883	2.04	3.269	1.721	1.802	1.657	1.471	2.442	2.05	2.567	2.709	2.143	4.519	4.635	5.313	4.39	4.457	4.336	4.165	4.893	4.641	4.965	5.042	4.705	0.521	1.43495	4.708	15.197	0.00154798	0.0383951	UP	3	89141484	89153616	-1	protein_coding	tripartite motif-containing 46 [Source:MGI Symbol;Acc:MGI:2673000]
ENSMUSG00000053799	Exoc6	0.178	0.165	0.271	0.132	0.147	0.141	0.146	0.195	0.195	0.207	0.237	0.182	4.566	4.458	5.174	4.142	4.298	4.239	4.279	4.697	4.698	4.788	4.982	4.598	0.523	1.43694	4.608	19.309	0.000582326	0.0353618	UP	19	37509327	37672507	1	protein_coding	exocyst complex component 6 [Source:MGI Symbol;Acc:MGI:1351611]
ENSMUSG00000042348	Arl15	0.036	0.034	0.065	0.033	0.032	0.03	0.028	0.048	0.043	0.037	0.046	0.049	3.726	3.62	4.56	3.583	3.557	3.478	3.381	4.12	3.968	3.768	4.057	4.151	0.524	1.43794	3.87	12.375	0.00337172	0.0493888	UP	13	113931041	114293997	1	protein_coding	ADP-ribosylation factor-like 15 [Source:MGI Symbol;Acc:MGI:2442308]
ENSMUSG00000063531	Sema3e	0.077	0.076	0.115	0.07	0.062	0.06	0.055	0.093	0.081	0.11	0.085	0.074	4.158	4.136	4.737	4.021	3.842	3.797	3.692	4.428	4.242	4.67	4.31	4.099	0.525	1.43893	4.212	16.791	0.00104242	0.0357461	UP	5	14075290	14306703	1	protein_coding	sema domain, immunoglobulin domain (Ig), short basic domain, secreted, (semaphorin) 3E [Source:MGI Symbol;Acc:MGI:1340034]
ENSMUSG00000097961	Gm27000	5.315	7.28	8.054	5.414	4.111	4.417	5.047	7.274	5.986	7.16	7.446	6.243	2.189	2.635	2.779	2.215	1.826	1.927	2.115	2.634	2.357	2.611	2.667	2.417	0.527	1.44093	2.395	15.847	0.00131374	0.0369992	UP	X	87803077	87803918	-1	lncRNA	predicted gene, 27000 [Source:MGI Symbol;Acc:MGI:5504115]
ENSMUSG00000043671	Dpy19l3	0.324	0.361	0.597	0.34	0.276	0.274	0.288	0.453	0.396	0.4	0.47	0.396	4.495	4.65	5.373	4.562	4.266	4.255	4.324	4.977	4.783	4.798	5.03	4.783	0.527	1.44093	4.729	14.697	0.00176846	0.0399372	UP	7	35384590	35453879	-1	protein_coding	dpy-19-like 3 (C. elegans) [Source:MGI Symbol;Acc:MGI:2443952]
ENSMUSG00000046417	Lrrc75a	0.124	0.1	0.149	0.076	0.093	0.099	0.075	0.155	0.12	0.125	0.107	0.111	2.461	2.149	2.718	1.764	2.054	2.142	1.749	2.776	2.413	2.467	2.25	2.3	0.527	1.44093	2.303	13.192	0.00263466	0.0447218	UP	11	62495710	62539349	-1	protein_coding	leucine rich repeat containing 75A [Source:MGI Symbol;Acc:MGI:2682293]
ENSMUSG00000025198	Erlin1	0.256	0.259	0.387	0.218	0.198	0.212	0.201	0.252	0.254	0.35	0.333	0.301	3.168	3.189	3.764	2.943	2.808	2.902	2.827	3.15	3.162	3.62	3.548	3.405	0.528	1.44193	3.24	16.761	0.00104986	0.0357461	UP	19	44023383	44058224	-1	protein_coding	ER lipid raft associated 1 [Source:MGI Symbol;Acc:MGI:2387613]
ENSMUSG00000038702	Dsel	3.267	3.137	5.103	2.785	2.578	2.608	2.624	4.566	3.223	3.708	4.132	3.446	4.35	4.292	4.991	4.121	4.01	4.027	4.036	4.831	4.331	4.532	4.688	4.427	0.529	1.44293	4.421	17.154	0.000955468	0.0353618	UP	1	111786432	111792648	-1	protein_coding	dermatan sulfate epimerase-like [Source:MGI Symbol;Acc:MGI:2442948]
ENSMUSG00000038976	Ppp1r9b	29.788	29.064	48.634	23.918	26.974	25.076	23.077	41.743	32.49	33.344	34.77	36.043	8.885	8.849	9.592	8.568	8.741	8.636	8.516	9.371	9.01	9.047	9.108	9.16	0.529	1.44293	8.991	18.088	0.00076763	0.0353618	UP	11	94881861	94897725	1	protein_coding	protein phosphatase 1, regulatory subunit 9B [Source:MGI Symbol;Acc:MGI:2387581]
ENSMUSG00000029838	Ptn	2.605	2.522	4.058	2.137	2.306	1.893	2.139	2.507	3.134	2.758	2.906	3.96	7.956	7.909	8.595	7.67	7.78	7.495	7.672	7.901	8.223	8.038	8.114	8.56	0.529	1.44293	8.031	14.487	0.00196818	0.0405966	UP	6	36691864	36787155	-1	protein_coding	pleiotrophin [Source:MGI Symbol;Acc:MGI:97804]
ENSMUSG00000003949	Hlf	0.891	0.866	1.372	0.852	0.676	0.705	0.643	0.939	0.906	1.193	1.128	1.014	5.601	5.559	6.222	5.536	5.202	5.264	5.132	5.676	5.624	6.021	5.94	5.786	0.53	1.44393	5.665	17.471	0.000922004	0.0353618	UP	11	90227362	90281721	-1	protein_coding	hepatic leukemia factor [Source:MGI Symbol;Acc:MGI:96108]
ENSMUSG00000087143	A830082K12Rik	0.118	0.136	0.211	0.112	0.113	0.104	0.097	0.166	0.144	0.179	0.142	0.14	3.28	3.481	4.111	3.207	3.216	3.099	2.993	3.762	3.557	3.87	3.543	3.52	0.533	1.44693	3.506	15.514	0.0014282	0.0372461	UP	13	78346136	78427510	1	lncRNA	RIKEN cDNA A830082K12 gene [Source:MGI Symbol;Acc:MGI:2443527]
ENSMUSG00000031302	Nlgn3	1.646	1.557	2.46	1.47	1.296	1.225	1.202	1.881	1.787	1.925	2.016	1.769	5.465	5.386	6.044	5.303	5.121	5.04	5.014	5.658	5.584	5.691	5.757	5.57	0.534	1.44794	5.5	24.313	0.00020785	0.0307341	UP	X	100342774	100369569	1	protein_coding	neuroligin 3 [Source:MGI Symbol;Acc:MGI:2444609]
ENSMUSG00000056553	Ptprn2	0.192	0.206	0.329	0.165	0.178	0.179	0.147	0.283	0.199	0.253	0.261	0.213	7.252	7.35	8.027	7.027	7.137	7.148	6.864	7.808	7.299	7.645	7.69	7.399	0.534	1.44794	7.425	14.882	0.00178128	0.0400301	UP	12	116449340	117240469	1	protein_coding	protein tyrosine phosphatase, receptor type, N polypeptide 2 [Source:MGI Symbol;Acc:MGI:107418]
ENSMUSG00000002957	Ap2a2	2.266	2.235	3.678	1.989	1.908	1.934	1.67	2.967	2.487	2.785	2.836	2.485	7.328	7.308	8.026	7.14	7.079	7.099	6.887	7.716	7.461	7.625	7.651	7.46	0.535	1.44894	7.432	19.883	0.000513372	0.0353618	UP	7	141142086	141212924	1	protein_coding	adaptor-related protein complex 2, alpha 2 subunit [Source:MGI Symbol;Acc:MGI:101920]
ENSMUSG00000022240	Ctnnd2	0.199	0.195	0.339	0.167	0.175	0.17	0.16	0.247	0.224	0.252	0.257	0.234	7.417	7.384	8.184	7.165	7.232	7.185	7.096	7.727	7.586	7.757	7.785	7.648	0.536	1.44995	7.548	18.975	0.000627458	0.0353618	UP	15	30172739	31029487	1	protein_coding	catenin (cadherin associated protein), delta 2 [Source:MGI Symbol;Acc:MGI:1195966]
ENSMUSG00000029840	Mtpn	2.7	2.497	4.517	2.354	2.169	2.255	2.114	3.51	2.87	3.512	3.078	3.113	6.388	6.275	7.13	6.19	6.072	6.129	6.036	6.766	6.476	6.767	6.577	6.593	0.536	1.44995	6.486	16.876	0.00107367	0.0357461	UP	6	35485841	35516823	-1	protein_coding	myotrophin [Source:MGI Symbol;Acc:MGI:99445]
ENSMUSG00000020015	Cdk17	0.722	0.701	1.314	0.643	0.627	0.649	0.584	0.92	0.889	0.902	0.869	0.942	6.262	6.22	7.125	6.096	6.058	6.11	5.957	6.612	6.562	6.583	6.53	6.646	0.536	1.44995	6.434	15.574	0.0015146	0.0381388	UP	10	92996737	93102933	1	protein_coding	cyclin-dependent kinase 17 [Source:MGI Symbol;Acc:MGI:97517]
ENSMUSG00000011382	Dhdh	0.327	0.325	0.364	0.289	0.215	0.235	0.192	0.39	0.311	0.329	0.304	0.365	2.566	2.554	2.718	2.39	1.971	2.099	1.813	2.814	2.492	2.571	2.463	2.72	0.539	1.45297	2.461	18.946	0.000631497	0.0353618	UP	7	45120411	45138229	-1	protein_coding	dihydrodiol dehydrogenase (dimeric) [Source:MGI Symbol;Acc:MGI:1919005]
ENSMUSG00000041571	Selenow	24.47	22.913	40.355	18.201	21.258	21.657	18.795	28.675	28.331	28.774	27.155	32.398	6.991	6.896	7.712	6.564	6.788	6.815	6.61	7.219	7.202	7.224	7.141	7.395	0.544	1.45801	7.083	18.344	0.000739001	0.0353618	UP	7	15651133	15656327	-1	protein_coding	selenoprotein W [Source:MGI Symbol;Acc:MGI:1100878]
ENSMUSG00000038351	Sgsm2	1.189	1.258	1.73	1.012	0.986	1.009	0.8	1.573	1.244	1.439	1.423	1.257	5.831	5.912	6.371	5.598	5.562	5.595	5.261	6.234	5.896	6.106	6.089	5.911	0.545	1.45902	5.895	26.36	0.000141903	0.0306329	UP	11	74740087	74787886	-1	protein_coding	small G protein signaling modulator 2 [Source:MGI Symbol;Acc:MGI:2144695]
ENSMUSG00000028545	Bend5	0.125	0.166	0.187	0.112	0.123	0.117	0.084	0.16	0.188	0.176	0.157	0.111	2.529	2.928	3.095	2.366	2.498	2.427	1.953	2.879	3.104	3.011	2.846	2.359	0.545	1.45902	2.707	12.246	0.00343802	0.0497313	UP	4	111272203	111317495	1	protein_coding	BEN domain containing 5 [Source:MGI Symbol;Acc:MGI:1914871]
ENSMUSG00000086119	Gm2415	0.101	0.111	0.175	0.094	0.086	0.094	0.076	0.13	0.115	0.112	0.132	0.149	1.912	2.047	2.687	1.817	1.687	1.806	1.511	2.271	2.093	2.056	2.285	2.458	0.545	1.45902	2.088	12.233	0.00345067	0.0497661	UP	9	118719143	118755523	-1	lncRNA	predicted gene 2415 [Source:MGI Symbol;Acc:MGI:3780582]
ENSMUSG00000025986	Slc39a10	0.846	0.945	1.663	0.779	0.772	0.826	0.757	1.359	1.115	1.131	1.068	1.041	6.174	6.335	7.149	6.056	6.044	6.14	6.015	6.858	6.573	6.594	6.511	6.475	0.548	1.46206	6.452	13.789	0.00248796	0.0437112	UP	1	46846704	46932012	-1	protein_coding	solute carrier family 39 (zinc transporter), member 10 [Source:MGI Symbol;Acc:MGI:1914515]
ENSMUSG00000007989	Fzd3	0.948	0.862	1.408	0.803	0.745	0.695	0.674	1.119	1.028	1.042	1.067	1.075	5.867	5.729	6.436	5.626	5.52	5.419	5.375	6.105	5.983	6.003	6.036	6.048	0.551	1.4651	5.878	26.549	0.000137143	0.0302744	UP	14	65429898	65499912	-1	protein_coding	frizzled class receptor 3 [Source:MGI Symbol;Acc:MGI:108476]
ENSMUSG00000052040	Klf13	2.084	1.702	3.453	1.666	1.682	1.575	1.632	2.157	2.428	2.662	2.018	2.707	6.776	6.485	7.504	6.454	6.468	6.373	6.425	6.826	6.997	7.129	6.73	7.154	0.551	1.4651	6.819	13.231	0.00288985	0.0458997	UP	7	63536099	63588663	-1	protein_coding	Kruppel-like factor 13 [Source:MGI Symbol;Acc:MGI:1354948]
ENSMUSG00000031841	Cdh13	0.048	0.047	0.082	0.043	0.037	0.044	0.036	0.071	0.05	0.065	0.06	0.048	5.653	5.627	6.412	5.485	5.284	5.512	5.249	6.214	5.7	6.075	5.965	5.657	0.554	1.46815	5.779	13.536	0.00269399	0.0449007	UP	8	119010472	120051660	1	protein_coding	cadherin 13 [Source:MGI Symbol;Acc:MGI:99551]
ENSMUSG00000028519	Dab1	0.048	0.049	0.096	0.041	0.044	0.043	0.046	0.066	0.064	0.063	0.062	0.064	5.759	5.79	6.758	5.526	5.642	5.612	5.687	6.221	6.162	6.145	6.127	6.172	0.554	1.46815	6.01	13.474	0.00274159	0.0451111	UP	4	103476556	104602041	1	protein_coding	disabled 1 [Source:MGI Symbol;Acc:MGI:108554]
ENSMUSG00000003411	Rab3b	0.279	0.29	0.458	0.211	0.222	0.237	0.259	0.369	0.313	0.383	0.331	0.303	4.17	4.227	4.884	3.767	3.842	3.939	4.062	4.574	4.335	4.627	4.419	4.292	0.555	1.46917	4.297	19.441	0.000565638	0.0353618	UP	4	108736260	108800521	1	protein_coding	RAB3B, member RAS oncogene family [Source:MGI Symbol;Acc:MGI:1917158]
ENSMUSG00000003974	Grm3	0.18	0.177	0.331	0.139	0.165	0.153	0.165	0.224	0.201	0.23	0.225	0.258	5.437	5.41	6.312	5.059	5.308	5.196	5.306	5.75	5.594	5.784	5.755	5.952	0.556	1.47019	5.614	14.428	0.00209764	0.0416799	UP	5	9535541	9775170	-1	protein_coding	glutamate receptor, metabotropic 3 [Source:MGI Symbol;Acc:MGI:1351340]
ENSMUSG00000050751	Pgbd5	0.785	0.749	1.471	0.613	0.723	0.727	0.647	1.039	0.871	0.941	1.135	0.981	5.795	5.728	6.7	5.439	5.677	5.683	5.517	6.199	5.944	6.056	6.327	6.115	0.556	1.47019	5.976	12.675	0.00344585	0.0497661	UP	8	125095788	125166397	-1	protein_coding	piggyBac transposable element derived 5 [Source:MGI Symbol;Acc:MGI:2429955]
ENSMUSG00000031374	Zfp92	0.296	0.332	0.322	0.263	0.203	0.243	0.145	0.364	0.271	0.31	0.346	0.277	2.379	2.544	2.498	2.215	1.845	2.099	1.375	2.676	2.254	2.445	2.602	2.284	0.557	1.47121	2.309	13.404	0.00248613	0.0437112	UP	X	72454702	72471991	1	protein_coding	zinc finger protein 92 [Source:MGI Symbol;Acc:MGI:108094]
ENSMUSG00000020577	Tspan13	1.828	1.887	3.449	1.669	1.584	1.661	1.534	2.599	2.112	2.565	2.454	2.117	5.677	5.723	6.592	5.546	5.47	5.539	5.424	6.184	5.885	6.165	6.101	5.889	0.559	1.47325	5.892	14.705	0.00197201	0.0405966	UP	12	36064556	36092499	-1	protein_coding	tetraspanin 13 [Source:MGI Symbol;Acc:MGI:1913359]
ENSMUSG00000054728	Phactr1	0.438	0.426	0.807	0.348	0.384	0.37	0.402	0.577	0.516	0.523	0.534	0.613	7.649	7.608	8.531	7.316	7.461	7.403	7.525	8.047	7.885	7.905	7.934	8.133	0.56	1.47427	7.825	15.251	0.00165426	0.03919	UP	13	42834099	43292002	1	protein_coding	phosphatase and actin regulator 1 [Source:MGI Symbol;Acc:MGI:2659021]
ENSMUSG00000087403	Kantr	0.17	0.143	0.226	0.138	0.118	0.113	0.115	0.148	0.167	0.205	0.173	0.197	2.326	2.086	2.729	2.03	1.807	1.751	1.771	2.126	2.299	2.591	2.355	2.538	0.562	1.47631	2.235	15.794	0.00133135	0.0371011	UP	X	151077824	151110491	-1	protein_coding	Kdm5c adjacent non-coding transcript [Source:MGI Symbol;Acc:MGI:1920247]
ENSMUSG00000022332	Khdrbs3	0.338	0.36	0.597	0.273	0.311	0.307	0.274	0.512	0.331	0.44	0.462	0.406	5.806	5.896	6.624	5.499	5.684	5.667	5.505	6.402	5.774	6.185	6.254	6.069	0.563	1.47734	5.99	14.692	0.00198092	0.0406211	UP	15	68800269	68973060	1	protein_coding	KH domain containing, RNA binding, signal transduction associated 3 [Source:MGI Symbol;Acc:MGI:1313312]
ENSMUSG00000030077	Chl1	0.556	0.581	0.868	0.513	0.458	0.452	0.381	0.769	0.546	0.751	0.662	0.601	7.06	7.123	7.701	6.944	6.779	6.76	6.514	7.526	7.033	7.493	7.311	7.171	0.564	1.47836	7.156	18.779	0.000681507	0.0353618	UP	6	103487547	103727172	1	protein_coding	cell adhesion molecule L1-like [Source:MGI Symbol;Acc:MGI:1098266]
ENSMUSG00000031099	Smarca1	0.571	0.637	0.911	0.49	0.474	0.501	0.442	0.866	0.637	0.815	0.69	0.515	5.581	5.738	6.252	5.36	5.313	5.392	5.212	6.18	5.737	6.092	5.852	5.431	0.564	1.47836	5.72	15.935	0.00142153	0.0372461	UP	X	46898245	46981851	-1	protein_coding	SWI/SNF related, matrix associated, actin dependent regulator of chromatin, subfamily a, member 1 [Source:MGI Symbol;Acc:MGI:1935127]
ENSMUSG00000021721	Htr1a	2.457	2.596	3.472	2.177	1.852	2.087	1.52	2.973	2.472	3.171	3.396	2.096	3.459	3.538	3.955	3.286	3.055	3.225	2.774	3.732	3.468	3.824	3.923	3.232	0.566	1.48041	3.498	15.628	0.00138802	0.0372461	UP	13	105580147	105584630	1	protein_coding	5-hydroxytryptamine (serotonin) receptor 1A [Source:MGI Symbol;Acc:MGI:96273]
ENSMUSG00000056832	Ttc26	0.133	0.106	0.182	0.104	0.082	0.098	0.092	0.118	0.171	0.124	0.154	0.128	2.638	2.322	3.087	2.292	1.954	2.212	2.115	2.464	2.999	2.541	2.846	2.589	0.566	1.48041	2.544	13.829	0.00221515	0.0423548	UP	6	38358404	38404582	1	protein_coding	tetratricopeptide repeat domain 26 [Source:MGI Symbol;Acc:MGI:2444853]
ENSMUSG00000020684	Rasl10b	6.309	6.405	11.147	5.597	5.563	5.482	4.735	8.916	7.208	7.365	7.876	8.137	6.232	6.254	7.053	6.06	6.051	6.03	5.819	6.731	6.424	6.455	6.552	6.599	0.567	1.48144	6.395	17.87	0.000872464	0.0353618	UP	11	83299963	83311865	1	protein_coding	RAS-like, family 10, member B [Source:MGI Symbol;Acc:MGI:2685575]
ENSMUSG00000020737	Jpt1	1.161	1.052	1.881	0.893	0.864	1.031	0.88	1.372	1.141	1.151	1.667	1.453	4.312	4.17	5.006	3.935	3.888	4.142	3.914	4.552	4.287	4.299	4.832	4.634	0.567	1.48144	4.374	14.585	0.00188762	0.0403	UP	11	115388179	115405213	-1	protein_coding	Jupiter microtubule associated homolog 1 [Source:MGI Symbol;Acc:MGI:1096361]
ENSMUSG00000046329	Slc25a23	8.767	8.414	13.555	7.241	7.209	6.786	6.332	11.023	8.852	10.217	10.537	10.386	7.147	7.087	7.775	6.871	6.865	6.777	6.678	7.477	7.161	7.367	7.412	7.391	0.568	1.48247	7.202	25.167	0.000176811	0.0306453	UP	17	57350711	57366863	-1	protein_coding	solute carrier family 25 (mitochondrial carrier; phosphate carrier), member 23 [Source:MGI Symbol;Acc:MGI:1914222]
ENSMUSG00000022205	Sub1	4.993	5.177	7.752	4.168	4.134	4.064	3.684	6.245	5.625	5.978	6.374	5.52	6.289	6.341	6.923	6.029	6.017	5.993	5.851	6.612	6.461	6.549	6.641	6.434	0.57	1.48452	6.378	30.34	7.13485e-05	0.0229585	UP	15	11981425	11997069	-1	protein_coding	SUB1 homolog, transcriptional regulator [Source:MGI Symbol;Acc:MGI:104811]
ENSMUSG00000032965	Ift57	0.26	0.261	0.459	0.221	0.222	0.212	0.22	0.349	0.311	0.314	0.338	0.308	4.108	4.111	4.922	3.873	3.879	3.815	3.869	4.529	4.363	4.376	4.484	4.352	0.57	1.48452	4.261	19.47	0.000561949	0.0353618	UP	16	49519596	49585489	1	protein_coding	intraflagellar transport 57 [Source:MGI Symbol;Acc:MGI:1921166]
ENSMUSG00000045994	B3gat1	2.963	2.51	5.1	2.509	2.397	2.303	2.23	3.375	3.406	3.383	3.327	3.968	6.445	6.206	7.228	6.205	6.14	6.082	6.036	6.632	6.646	6.636	6.612	6.866	0.57	1.48452	6.52	15.294	0.00168236	0.03919	UP	9	26645024	26674397	1	protein_coding	beta-1,3-glucuronyltransferase 1 (glucuronosyltransferase P) [Source:MGI Symbol;Acc:MGI:1924148]
ENSMUSG00000069171	Nr2f1	2.582	2.369	4.21	2.326	1.976	1.994	1.878	3.425	2.67	3.046	3.066	2.926	4.804	4.68	5.508	4.654	4.419	4.432	4.346	5.21	4.852	5.042	5.051	4.984	0.571	1.48555	4.871	18.455	0.000705642	0.0353618	UP	13	78337092	78347876	-1	protein_coding	nuclear receptor subfamily 2, group F, member 1 [Source:MGI Symbol;Acc:MGI:1352451]
ENSMUSG00000024211	Grm8	0.017	0.018	0.026	0.014	0.014	0.015	0.012	0.021	0.019	0.023	0.02	0.018	3.864	3.979	4.487	3.583	3.557	3.703	3.381	4.216	4.04	4.305	4.104	3.942	0.572	1.48658	3.965	24.986	0.000182914	0.0306453	UP	6	27275118	28135177	-1	protein_coding	glutamate receptor, metabotropic 8 [Source:MGI Symbol;Acc:MGI:1351345]
ENSMUSG00000054939	Zfp174	0.597	0.391	0.499	0.337	0.302	0.391	0.295	0.487	0.546	0.497	0.495	0.434	2.812	2.209	2.556	1.999	1.845	2.212	1.813	2.523	2.685	2.551	2.544	2.359	0.573	1.48761	2.377	19.051	0.000616788	0.0353618	UP	16	3665132	3676744	1	protein_coding	zinc finger protein 174 [Source:MGI Symbol;Acc:MGI:2686600]
ENSMUSG00000050555	Hyls1	0.388	0.458	0.463	0.314	0.346	0.265	0.246	0.355	0.494	0.447	0.446	0.445	1.926	2.161	2.178	1.63	1.768	1.391	1.287	1.804	2.269	2.126	2.123	2.121	0.576	1.49071	1.932	18.031	0.000777864	0.0353618	UP	9	35472116	35481694	-1	protein_coding	HYLS1, centriolar and ciliogenesis associated [Source:MGI Symbol;Acc:MGI:1924082]
ENSMUSG00000037703	Lzts3	4.114	4.563	7.595	3.711	3.845	3.693	3.254	6.301	4.441	5.576	6.029	4.649	5.36	5.509	6.243	5.212	5.263	5.205	5.023	5.974	5.471	5.798	5.911	5.536	0.576	1.49071	5.587	14.666	0.00199845	0.0407624	UP	2	130474759	130484723	-1	protein_coding	leucine zipper, putative tumor suppressor family member 3 [Source:MGI Symbol;Acc:MGI:2656976]
ENSMUSG00000039735	Fnbp1l	0.68	0.661	1.172	0.528	0.629	0.534	0.548	0.806	0.733	0.67	1.064	0.9	5.786	5.744	6.57	5.422	5.674	5.438	5.475	6.03	5.895	5.763	6.43	6.189	0.577	1.49174	5.915	13.283	0.00294032	0.0463026	UP	3	122332368	122413364	-1	protein_coding	formin binding protein 1-like [Source:MGI Symbol;Acc:MGI:1925642]
ENSMUSG00000066829	Zfp810	0.281	0.287	0.441	0.224	0.209	0.231	0.233	0.307	0.323	0.357	0.351	0.33	3.132	3.165	3.779	2.808	2.709	2.85	2.868	3.258	3.33	3.477	3.451	3.361	0.578	1.49278	3.216	24.52	0.000199772	0.0306453	UP	9	22188044	22218944	-1	protein_coding	zinc finger protein 810 [Source:MGI Symbol;Acc:MGI:2384563]
ENSMUSG00000031028	Tub	1.131	1.172	1.728	0.921	0.948	0.947	0.776	1.539	1.134	1.44	1.342	1.241	6.574	6.625	7.184	6.277	6.318	6.317	6.03	7.018	6.577	6.921	6.82	6.707	0.579	1.49381	6.651	24.638	0.000195348	0.0306453	UP	7	108549545	108633667	1	protein_coding	tubby bipartite transcription factor [Source:MGI Symbol;Acc:MGI:2651573]
ENSMUSG00000030811	Fbxl19	0.986	1.041	1.699	0.859	0.852	0.806	0.794	1.167	1.155	1.151	1.406	1.297	4.625	4.703	5.408	4.428	4.416	4.336	4.313	4.868	4.852	4.847	5.135	5.019	0.579	1.49381	4.784	21.253	0.000383217	0.034776	UP	7	127343715	127368655	1	protein_coding	F-box and leucine-rich repeat protein 19 [Source:MGI Symbol;Acc:MGI:3039600]
ENSMUSG00000056258	Kcnq3	0.381	0.356	0.642	0.289	0.313	0.313	0.311	0.503	0.393	0.448	0.465	0.476	6.837	6.737	7.59	6.438	6.554	6.553	6.546	7.239	6.883	7.07	7.123	7.159	0.579	1.49381	6.934	19.457	0.000592052	0.0353618	UP	15	65858236	66158491	-1	protein_coding	potassium voltage-gated channel, subfamily Q, member 3 [Source:MGI Symbol;Acc:MGI:1336181]
ENSMUSG00000045349	Sh2d5	1.754	2.054	2.842	1.706	1.471	1.507	1.231	2.546	1.575	2.455	2.412	2.05	4.267	4.494	4.961	4.227	4.015	4.05	3.759	4.803	4.113	4.75	4.725	4.491	0.58	1.49485	4.432	15.417	0.00152336	0.0381388	UP	4	137977714	137988643	1	protein_coding	SH2 domain containing 5 [Source:MGI Symbol;Acc:MGI:2446215]
ENSMUSG00000036902	Neto2	0.728	0.642	1.224	0.594	0.573	0.594	0.541	0.912	0.711	0.931	0.805	0.937	5.553	5.371	6.301	5.258	5.208	5.259	5.126	5.876	5.519	5.906	5.697	5.916	0.581	1.49589	5.625	16.436	0.00126467	0.0367227	UP	8	86363217	86427553	-1	protein_coding	neuropilin (NRP) and tolloid (TLL)-like 2 [Source:MGI Symbol;Acc:MGI:1921763]
ENSMUSG00000022103	Gfra2	0.224	0.214	0.32	0.201	0.17	0.172	0.128	0.315	0.255	0.283	0.215	0.185	4.334	4.267	4.847	4.177	3.937	3.96	3.535	4.824	4.52	4.67	4.275	4.064	0.581	1.49589	4.332	13.375	0.00268486	0.0449007	UP	14	71127560	71217278	1	protein_coding	glial cell line derived neurotrophic factor family receptor alpha 2 [Source:MGI Symbol;Acc:MGI:1195462]
ENSMUSG00000052572	Dlg2	0.166	0.161	0.294	0.144	0.136	0.14	0.13	0.234	0.174	0.216	0.208	0.196	7.815	7.77	8.644	7.612	7.525	7.567	7.466	8.311	7.888	8.197	8.146	8.054	0.586	1.50108	7.959	17.231	0.00101568	0.0357461	UP	7	90125880	92098455	1	protein_coding	discs large MAGUK scaffold protein 2 [Source:MGI Symbol;Acc:MGI:1344351]
ENSMUSG00000043857	Mgat5b	0.475	0.496	0.757	0.473	0.393	0.365	0.294	0.688	0.463	0.582	0.604	0.516	5.018	5.082	5.691	5.014	4.748	4.639	4.328	5.553	4.982	5.313	5.365	5.139	0.586	1.50108	5.119	14.897	0.00184073	0.0402264	UP	11	116809689	116877774	1	protein_coding	mannoside acetylglucosaminyltransferase 5, isoenzyme B [Source:MGI Symbol;Acc:MGI:3606200]
ENSMUSG00000018076	Med13l	0.427	0.375	0.739	0.355	0.35	0.327	0.326	0.493	0.534	0.524	0.482	0.511	6.452	6.265	7.243	6.183	6.164	6.069	6.061	6.659	6.775	6.746	6.626	6.711	0.589	1.5042	6.538	18.191	0.000823682	0.0353618	UP	5	118698744	118903503	1	protein_coding	mediator complex subunit 13-like [Source:MGI Symbol;Acc:MGI:2670178]
ENSMUSG00000025314	Ptprj	0.483	0.451	0.895	0.41	0.406	0.407	0.389	0.592	0.592	0.615	0.587	0.634	6.19	6.092	7.079	5.952	5.939	5.942	5.879	6.482	6.483	6.538	6.47	6.58	0.589	1.5042	6.346	16.831	0.00115816	0.0360829	UP	2	90260098	90410991	-1	protein_coding	protein tyrosine phosphatase, receptor type, J [Source:MGI Symbol;Acc:MGI:104574]
ENSMUSG00000026241	Nppc	1.363	1.13	1.201	0.963	0.873	0.745	0.693	1.257	1.2	1.242	1.323	1.154	2.566	2.3	2.386	2.074	1.936	1.713	1.611	2.452	2.385	2.434	2.524	2.33	0.59	1.50525	2.258	25.59	0.000163415	0.0306453	UP	1	86594013	86598293	-1	protein_coding	natriuretic peptide type C [Source:MGI Symbol;Acc:MGI:97369]
ENSMUSG00000052560	Cpne8	0.087	0.08	0.135	0.07	0.067	0.067	0.062	0.117	0.083	0.099	0.102	0.099	4.063	3.955	4.704	3.758	3.704	3.693	3.585	4.5	4.009	4.253	4.298	4.261	0.591	1.50629	4.105	21.303	0.000379286	0.034776	UP	15	90371685	90563635	-1	protein_coding	copine VIII [Source:MGI Symbol;Acc:MGI:1914121]
ENSMUSG00000044071	Tafa2	0.035	0.038	0.071	0.035	0.033	0.033	0.026	0.049	0.047	0.048	0.049	0.045	4.083	4.185	5.094	4.085	3.977	3.976	3.622	4.563	4.488	4.514	4.542	4.423	0.591	1.50629	4.344	13.667	0.00249356	0.0437137	UP	10	123099901	123577109	1	protein_coding	TAFA chemokine like family member 2 [Source:MGI Symbol;Acc:MGI:2143691]
ENSMUSG00000043432	Leng9	1.648	1.322	2.109	1.135	1.14	1.155	1.019	1.609	1.556	1.621	1.93	1.649	2.05	1.739	2.399	1.526	1.532	1.55	1.375	2.016	1.969	2.027	2.274	2.051	0.593	1.50838	1.91	18.751	0.000659822	0.0353618	UP	7	4150914	4153373	-1	protein_coding	leukocyte receptor cluster (LRC) member 9 [Source:MGI Symbol;Acc:MGI:2444509]
ENSMUSG00000055692	Tmem191c	2.46	3.022	4.268	1.915	2.306	2.302	2.03	3.18	2.914	3.53	3.604	2.919	4.099	4.394	4.89	3.74	4.006	4.004	3.823	4.467	4.342	4.618	4.647	4.344	0.598	1.51362	4.321	22.562	0.000293056	0.0333645	UP	16	17093941	17101093	1	protein_coding	transmembrane protein 191C [Source:MGI Symbol;Acc:MGI:107238]
ENSMUSG00000038248	Sobp	0.284	0.27	0.514	0.226	0.246	0.241	0.223	0.327	0.337	0.394	0.352	0.357	5.612	5.543	6.469	5.282	5.408	5.377	5.265	5.815	5.859	6.084	5.92	5.941	0.598	1.51362	5.758	17.783	0.00092458	0.0353618	UP	10	42878496	43050526	-1	protein_coding	sine oculis binding protein [Source:MGI Symbol;Acc:MGI:1924427]
ENSMUSG00000009406	Elk1	0.896	0.977	1.683	0.853	0.755	0.746	0.749	1.315	1.17	1.064	1.2	1.117	3.955	4.08	4.861	3.885	3.709	3.693	3.698	4.506	4.338	4.202	4.375	4.272	0.601	1.51677	4.174	18.579	0.000686058	0.0353618	UP	X	20799634	20816847	-1	protein_coding	ELK1, member of ETS oncogene family [Source:MGI Symbol;Acc:MGI:101833]
ENSMUSG00000038860	Garnl3	0.251	0.24	0.451	0.218	0.198	0.2	0.206	0.299	0.305	0.32	0.335	0.296	5.194	5.127	6.038	4.988	4.849	4.868	4.912	5.446	5.472	5.545	5.607	5.429	0.602	1.51782	5.333	19.255	0.000640969	0.0353618	UP	2	32876236	33021666	-1	protein_coding	GTPase activating RANGAP domain-like 3 [Source:MGI Symbol;Acc:MGI:2139309]
ENSMUSG00000034675	Dbn1	8.19	8.474	15.648	7.085	7.361	7.51	6.29	12.879	9.32	11.135	11.611	8.59	6.911	6.96	7.844	6.702	6.757	6.786	6.53	7.564	7.097	7.354	7.414	6.98	0.603	1.51887	7.126	13.282	0.00294103	0.0463026	UP	13	55621242	55635924	-1	protein_coding	drebrin 1 [Source:MGI Symbol;Acc:MGI:1931838]
ENSMUSG00000051379	Flrt3	0.861	0.77	1.15	0.65	0.557	0.68	0.54	1.161	0.771	0.935	0.926	0.817	4.152	3.993	4.568	3.749	3.528	3.815	3.484	4.583	3.995	4.272	4.257	4.077	0.605	1.52098	4.08	22.747	0.000282362	0.0333645	UP	2	140492834	140513389	-1	protein_coding	fibronectin leucine rich transmembrane protein 3 [Source:MGI Symbol;Acc:MGI:1918686]
ENSMUSG00000044465	Fam160a2	1.768	1.768	2.983	1.583	1.447	1.394	1.259	2.571	2.082	2.004	2.29	1.846	5.675	5.674	6.429	5.516	5.386	5.332	5.186	6.214	5.91	5.855	6.047	5.737	0.606	1.52203	5.791	19.231	0.000662493	0.0353618	UP	7	105020418	105049261	-1	protein_coding	family with sequence similarity 160, member A2 [Source:MGI Symbol;Acc:MGI:1921599]
ENSMUSG00000006373	Pgrmc1	12.458	13.254	20.417	10.862	10.368	10.652	8.392	18.386	11.772	17.844	15.934	12.75	6.617	6.706	7.329	6.42	6.353	6.391	6.048	7.178	6.536	7.135	6.972	6.651	0.608	1.52414	6.743	15.804	0.00151544	0.0381388	UP	X	35861859	35869732	1	protein_coding	progesterone receptor membrane component 1 [Source:MGI Symbol;Acc:MGI:1858305]
ENSMUSG00000070822	Zscan18	0.472	0.45	0.539	0.381	0.304	0.307	0.282	0.585	0.416	0.549	0.469	0.407	4.076	4.007	4.266	3.767	3.444	3.461	3.338	4.384	3.896	4.293	4.067	3.862	0.609	1.5252	3.943	28.353	9.97359e-05	0.0274881	UP	7	12502017	12537562	-1	protein_coding	zinc finger and SCAN domain containing 18 [Source:MGI Symbol;Acc:MGI:3643810]
ENSMUSG00000026640	Plxna2	0.611	0.595	1.006	0.505	0.493	0.513	0.414	0.856	0.688	0.772	0.711	0.636	6.924	6.885	7.643	6.649	6.615	6.672	6.364	7.41	7.096	7.262	7.144	6.981	0.609	1.5252	7.013	20.955	0.000433694	0.0352745	UP	1	194300526	194499177	1	protein_coding	plexin A2 [Source:MGI Symbol;Acc:MGI:107684]
ENSMUSG00000033361	Prrg3	2.675	2.829	4.136	2.556	1.93	2.22	1.666	3.68	2.956	3.508	3.042	2.734	4.76	4.841	5.387	4.695	4.291	4.492	4.08	5.219	4.904	5.15	4.945	4.791	0.609	1.5252	4.84	19.763	0.000532519	0.0353618	UP	X	71006230	71016328	1	protein_coding	proline rich Gla (G-carboxyglutamic acid) 3 (transmembrane) [Source:MGI Symbol;Acc:MGI:2685214]
ENSMUSG00000046269	Usp27x	1.605	1.361	2.287	1.075	1.231	1.276	0.977	2.091	1.371	1.596	2.093	1.518	2.888	2.652	3.393	2.318	2.51	2.561	2.182	3.264	2.662	2.879	3.266	2.808	0.609	1.5252	2.829	14.616	0.00179829	0.0401548	UP	X	7237513	7242069	-1	protein_coding	ubiquitin specific peptidase 27, X chromosome [Source:MGI Symbol;Acc:MGI:1859645]
ENSMUSG00000103707	Pcdha6	0.015	0.021	0.019	0.009	0.014	0.013	0.013	0.016	0.019	0.018	0.023	0.015	1.775	2.221	2.102	0.984	1.666	1.529	1.511	1.878	2.093	1.997	2.343	1.772	0.609	1.5252	1.866	14.026	0.00210119	0.0416799	UP	18	37100684	37320710	1	protein_coding	protocadherin alpha 6 [Source:MGI Symbol;Acc:MGI:1298367]
ENSMUSG00000001419	Mef2d	2.708	2.644	5.046	2.379	2.357	2.263	2.038	4.099	3.028	3.766	3.628	2.696	6.332	6.298	7.229	6.145	6.132	6.073	5.922	6.929	6.493	6.807	6.754	6.326	0.611	1.52732	6.505	13.376	0.00290198	0.0459721	UP	3	88049679	88079393	1	protein_coding	myocyte enhancer factor 2D [Source:MGI Symbol;Acc:MGI:99533]
ENSMUSG00000058013	Septin11	0.794	0.837	1.561	0.714	0.692	0.715	0.648	1.122	1.058	1.07	1.145	0.878	6.045	6.12	7.019	5.89	5.847	5.893	5.752	6.543	6.458	6.474	6.572	6.189	0.612	1.52838	6.282	15.924	0.00149184	0.0381388	UP	5	93241296	93324306	1	protein_coding	septin 11 [Source:MGI Symbol;Acc:MGI:1277214]
ENSMUSG00000033174	Mgll	0.675	0.506	0.98	0.523	0.452	0.456	0.441	0.721	0.818	0.667	0.657	0.707	6.135	5.719	6.672	5.767	5.556	5.569	5.522	6.229	6.411	6.118	6.095	6.202	0.613	1.52944	6.043	20.703	0.000475454	0.0353075	UP	6	88701394	88805342	1	protein_coding	monoglyceride lipase [Source:MGI Symbol;Acc:MGI:1346042]
ENSMUSG00000058756	Thra	12.849	12.295	22.109	10.611	10.823	10.098	9.525	17.811	13.5	15.94	16.306	14.75	8.51	8.447	9.293	8.234	8.263	8.163	8.078	8.981	8.581	8.821	8.854	8.709	0.613	1.52944	8.622	20.162	0.000512784	0.0353618	UP	11	98631464	98659832	1	protein_coding	thyroid hormone receptor alpha [Source:MGI Symbol;Acc:MGI:98742]
ENSMUSG00000028634	Hivep3	0.15	0.13	0.275	0.121	0.125	0.113	0.121	0.186	0.179	0.183	0.168	0.201	5.922	5.723	6.8	5.614	5.665	5.52	5.616	6.231	6.183	6.207	6.085	6.344	0.614	1.5305	6.041	15.683	0.00159654	0.0386431	UP	4	119590981	119995242	1	protein_coding	human immunodeficiency virus type I enhancer binding protein 3 [Source:MGI Symbol;Acc:MGI:106589]
ENSMUSG00000017314	Mpp2	1.749	1.626	3.175	1.503	1.488	1.357	1.326	2.722	2.066	2.159	1.975	1.908	5.786	5.681	6.645	5.567	5.553	5.42	5.388	6.423	6.026	6.09	5.961	5.911	0.614	1.5305	5.921	14.701	0.00205382	0.0412933	UP	11	101947841	101979341	-1	protein_coding	membrane protein, palmitoylated 2 (MAGUK p55 subfamily member 2) [Source:MGI Symbol;Acc:MGI:1858257]
ENSMUSG00000041444	Arhgap32	1.319	1.284	2.738	1.125	1.144	1.161	1.191	1.96	1.662	1.925	1.648	1.608	7.651	7.612	8.704	7.422	7.446	7.467	7.503	8.222	7.985	8.196	7.972	7.936	0.614	1.5305	7.896	12.992	0.00319066	0.0479898	UP	9	32027432	32179742	1	protein_coding	Rho GTPase activating protein 32 [Source:MGI Symbol;Acc:MGI:2450166]
ENSMUSG00000057897	Camk2b	2.714	2.811	4.846	2.352	2.316	2.317	2.013	4.019	3.004	3.598	3.626	2.949	8.037	8.087	8.873	7.83	7.808	7.809	7.606	8.603	8.183	8.443	8.454	8.156	0.615	1.53156	8.204	18.33	0.000797981	0.0353618	UP	11	5919644	6016362	-1	protein_coding	calcium/calmodulin-dependent protein kinase II, beta [Source:MGI Symbol;Acc:MGI:88257]
ENSMUSG00000038602	Slc35f1	0.099	0.097	0.185	0.091	0.082	0.08	0.076	0.12	0.12	0.158	0.129	0.103	5.377	5.358	6.288	5.261	5.113	5.086	5.009	5.658	5.656	6.062	5.763	5.446	0.616	1.53262	5.559	13.849	0.00255749	0.0442535	UP	10	52566629	52987718	1	protein_coding	solute carrier family 35, member F1 [Source:MGI Symbol;Acc:MGI:2139810]
ENSMUSG00000047446	Arl4a	0.685	0.696	1.206	0.605	0.594	0.52	0.515	0.981	0.93	0.873	0.741	0.75	4.486	4.509	5.299	4.308	4.28	4.091	4.076	5.003	4.926	4.835	4.598	4.616	0.618	1.53475	4.631	18.523	0.000716956	0.0353618	UP	12	40055446	40088024	-1	protein_coding	ADP-ribosylation factor-like 4A [Source:MGI Symbol;Acc:MGI:99437]
ENSMUSG00000022206	Npr3	0.117	0.112	0.204	0.069	0.104	0.094	0.107	0.147	0.15	0.138	0.154	0.121	2.967	2.899	3.754	2.201	2.789	2.644	2.827	3.285	3.316	3.199	3.353	3.008	0.618	1.53475	3.069	14.101	0.00206003	0.0412933	UP	15	11839982	11907373	-1	protein_coding	natriuretic peptide receptor 3 [Source:MGI Symbol;Acc:MGI:97373]
ENSMUSG00000026220	Slc16a14	0.158	0.141	0.248	0.134	0.113	0.112	0.114	0.195	0.184	0.129	0.194	0.206	2.236	2.073	2.874	1.999	1.768	1.751	1.771	2.534	2.453	1.951	2.524	2.613	0.618	1.53475	2.257	13.679	0.00230674	0.0430578	UP	1	84883619	84912855	-1	protein_coding	solute carrier family 16 (monocarboxylic acid transporters), member 14 [Source:MGI Symbol;Acc:MGI:1919031]
ENSMUSG00000022197	Pdzd2	0.132	0.12	0.204	0.109	0.099	0.098	0.088	0.167	0.145	0.147	0.163	0.134	5.655	5.52	6.279	5.37	5.24	5.227	5.076	5.993	5.787	5.81	5.957	5.672	0.62	1.53688	5.674	25.963	0.000154408	0.0306453	UP	15	12359797	12740010	-1	protein_coding	PDZ domain containing 2 [Source:MGI Symbol;Acc:MGI:1922394]
ENSMUSG00000068735	Trp53i11	2.047	2.229	3.169	1.768	1.697	1.654	1.299	3.052	2.203	2.653	2.579	1.869	4.867	4.989	5.496	4.656	4.597	4.561	4.213	5.442	4.973	5.24	5.199	4.736	0.625	1.54221	4.961	19.081	0.000648563	0.0353618	UP	2	93017893	93032104	1	protein_coding	transformation related protein 53 inducible protein 11 [Source:MGI Symbol;Acc:MGI:2670995]
ENSMUSG00000041180	Hectd2	0.174	0.163	0.322	0.165	0.133	0.135	0.131	0.255	0.183	0.243	0.192	0.211	3.541	3.446	4.425	3.465	3.157	3.184	3.135	4.089	3.617	4.022	3.684	3.82	0.626	1.54328	3.685	13.732	0.0024461	0.0436595	UP	19	36532039	36598535	1	protein_coding	HECT domain E3 ubiquitin protein ligase 2 [Source:MGI Symbol;Acc:MGI:2442663]
ENSMUSG00000076431	Sox4	4.994	4.541	9.569	4.399	4.347	3.765	3.861	5.939	6.542	5.033	6.972	7.016	4.587	4.45	5.522	4.404	4.387	4.181	4.217	4.836	4.975	4.598	5.067	5.076	0.627	1.54435	4.746	13.089	0.00302929	0.0468969	UP	13	29132902	29137696	-1	protein_coding	SRY (sex determining region Y)-box 4 [Source:MGI Symbol;Acc:MGI:98366]
ENSMUSG00000031847	1700030J22Rik	0.712	0.779	1.048	0.619	0.474	0.611	0.475	0.982	0.65	0.856	0.86	0.86	2.756	2.884	3.307	2.558	2.179	2.539	2.182	3.215	2.628	3.018	3.026	3.026	0.628	1.54542	2.819	20.258	0.000473327	0.0353075	UP	8	117696333	117705698	-1	protein_coding	RIKEN cDNA 1700030J22 gene [Source:MGI Symbol;Acc:MGI:1916778]
ENSMUSG00000009394	Syn2	1.151	1.254	1.995	0.976	0.962	0.997	0.857	1.743	1.065	1.588	1.6	1.324	7.404	7.528	8.197	7.166	7.146	7.197	6.979	8.003	7.293	7.869	7.879	7.606	0.628	1.54542	7.572	17.048	0.00111243	0.035929	UP	6	115111863	115258967	1	protein_coding	synapsin II [Source:MGI Symbol;Acc:MGI:103020]
ENSMUSG00000028518	Prkaa2	0.301	0.291	0.572	0.231	0.245	0.255	0.262	0.381	0.372	0.372	0.377	0.416	4.596	4.549	5.518	4.214	4.301	4.354	4.396	4.935	4.902	4.898	4.92	5.062	0.634	1.55186	4.769	18.32	0.000768181	0.0353618	UP	4	104887071	104967087	-1	protein_coding	protein kinase, AMP-activated, alpha 2 catalytic subunit [Source:MGI Symbol;Acc:MGI:1336173]
ENSMUSG00000055745	Rtl6	6.849	6.38	11.275	5.902	5.09	5.175	4.796	9.968	6.326	7.855	8.284	8.2	4.926	4.824	5.643	4.712	4.499	4.523	4.413	5.466	4.811	5.123	5.199	5.185	0.635	1.55294	4.993	18.121	0.0008337	0.0353618	UP	15	84437599	84442024	-1	protein_coding	retrotransposon Gag like 6 [Source:MGI Symbol;Acc:MGI:2675858]
ENSMUSG00000035236	Scai	0.361	0.33	0.657	0.33	0.279	0.272	0.268	0.526	0.39	0.458	0.483	0.369	5.491	5.365	6.356	5.366	5.123	5.087	5.063	6.034	5.605	5.836	5.912	5.523	0.635	1.55294	5.617	14.417	0.00222431	0.0424287	UP	2	38956226	39080746	-1	protein_coding	suppressor of cancer cell invasion [Source:MGI Symbol;Acc:MGI:2443716]
ENSMUSG00000000416	Cttnbp2	0.373	0.352	0.671	0.334	0.279	0.282	0.292	0.429	0.459	0.479	0.53	0.404	5.792	5.707	6.639	5.634	5.376	5.389	5.438	5.994	6.092	6.154	6.299	5.909	0.639	1.55725	5.918	17.999	0.000920655	0.0353618	UP	6	18366477	18514842	-1	protein_coding	cortactin binding protein 2 [Source:MGI Symbol;Acc:MGI:1353467]
ENSMUSG00000035934	Pknox2	0.081	0.089	0.139	0.078	0.069	0.062	0.053	0.112	0.082	0.12	0.107	0.088	4.384	4.513	5.157	4.329	4.161	4.007	3.77	4.852	4.405	4.953	4.779	4.505	0.639	1.55725	4.536	16.921	0.00109241	0.0357461	UP	9	36802278	37058703	-1	protein_coding	Pbx/knotted 1 homeobox 2 [Source:MGI Symbol;Acc:MGI:2445415]
ENSMUSG00000040543	Pitpnm3	0.642	0.662	0.976	0.578	0.5	0.461	0.399	0.904	0.625	0.726	0.815	0.71	5.826	5.87	6.43	5.676	5.466	5.35	5.14	6.319	5.787	6.003	6.171	5.971	0.644	1.56266	5.88	23.267	0.000283538	0.0333645	UP	11	71938354	72026604	-1	protein_coding	PITPNM family member 3 [Source:MGI Symbol;Acc:MGI:2685726]
ENSMUSG00000040855	Reps2	0.356	0.379	0.76	0.323	0.313	0.318	0.312	0.527	0.415	0.507	0.507	0.511	6.369	6.456	7.461	6.226	6.183	6.207	6.176	6.932	6.59	6.876	6.876	6.888	0.645	1.56374	6.658	14.897	0.00196865	0.0405966	UP	X	161194950	161426645	-1	protein_coding	RALBP1 associated Eps domain containing protein 2 [Source:MGI Symbol;Acc:MGI:2663511]
ENSMUSG00000024548	Setbp1	0.103	0.094	0.183	0.083	0.077	0.085	0.077	0.129	0.119	0.142	0.125	0.113	5.213	5.085	6.037	4.9	4.802	4.933	4.787	5.538	5.422	5.67	5.487	5.345	0.646	1.56482	5.317	19.973	0.000570595	0.0353618	UP	18	78793595	79152606	-1	protein_coding	SET binding protein 1 [Source:MGI Symbol;Acc:MGI:1933199]
ENSMUSG00000046761	Fam83h	0.226	0.194	0.317	0.175	0.176	0.142	0.127	0.254	0.236	0.22	0.298	0.204	1.623	1.411	2.102	1.268	1.278	0.976	0.829	1.785	1.682	1.583	2.013	1.481	0.647	1.56591	1.55	14.24	0.00198504	0.0406211	UP	15	75872942	75886185	-1	protein_coding	family with sequence similarity 83, member H [Source:MGI Symbol;Acc:MGI:2145900]
ENSMUSG00000050663	Trhde	0.03	0.032	0.049	0.024	0.026	0.023	0.022	0.045	0.026	0.039	0.041	0.034	3.597	3.702	4.324	3.317	3.381	3.212	3.135	4.19	3.421	3.969	4.05	3.782	0.648	1.56699	3.724	18.218	0.000764746	0.0353618	UP	10	114234726	114638212	-1	protein_coding	TRH-degrading enzyme [Source:MGI Symbol;Acc:MGI:2384311]
ENSMUSG00000035781	R3hdm4	7.72	7.305	15.083	6.443	6.606	6.411	5.965	10.307	9.775	9.042	9.798	10.729	5.749	5.669	6.714	5.488	5.524	5.481	5.377	6.165	6.089	5.976	6.092	6.223	0.649	1.56808	5.931	16.805	0.00123748	0.0366525	UP	10	79745886	79757042	-1	protein_coding	R3H domain containing 4 [Source:MGI Symbol;Acc:MGI:1924814]
ENSMUSG00000041272	Tox	0.034	0.032	0.054	0.029	0.024	0.025	0.024	0.055	0.033	0.04	0.035	0.036	3.377	3.287	4.059	3.16	2.874	2.952	2.868	4.073	3.337	3.625	3.43	3.46	0.649	1.56808	3.428	15.874	0.0013152	0.0369992	UP	4	6686353	6991557	-1	protein_coding	thymocyte selection-associated high mobility group box [Source:MGI Symbol;Acc:MGI:2181659]
ENSMUSG00000037902	Sirpa	2.833	2.775	5.585	2.587	2.375	2.326	2.176	4.461	3.031	4.333	3.479	3.215	6.803	6.773	7.782	6.673	6.549	6.519	6.423	7.458	6.901	7.416	7.1	6.986	0.65	1.56917	7.008	13.072	0.00320541	0.0480637	UP	2	129434755	129474148	1	protein_coding	signal-regulatory protein alpha [Source:MGI Symbol;Acc:MGI:108563]
ENSMUSG00000047013	Fbxo41	1.739	1.794	3.152	1.56	1.46	1.42	1.21	2.564	1.856	2.348	2.505	1.795	5.863	5.908	6.72	5.707	5.611	5.571	5.341	6.423	5.957	6.296	6.389	5.909	0.651	1.57026	6.028	16.331	0.00138791	0.0372461	UP	6	85446556	85479976	-1	protein_coding	F-box protein 41 [Source:MGI Symbol;Acc:MGI:1261912]
ENSMUSG00000052516	Robo2	0.213	0.205	0.37	0.173	0.167	0.177	0.149	0.288	0.237	0.292	0.266	0.222	6.791	6.734	7.589	6.487	6.442	6.525	6.275	7.225	6.943	7.244	7.113	6.854	0.652	1.57135	6.901	20.719	0.000483918	0.0353618	UP	16	73688727	74208713	-1	protein_coding	roundabout guidance receptor 2 [Source:MGI Symbol;Acc:MGI:1890110]
ENSMUSG00000035486	Plk5	0.621	0.536	0.641	0.438	0.424	0.392	0.261	0.83	0.513	0.593	0.614	0.42	2.51	2.3	2.556	2.014	1.971	1.859	1.287	2.923	2.239	2.445	2.494	1.957	0.652	1.57135	2.271	12.987	0.00278914	0.0454171	UP	10	80192293	80201323	1	protein_coding	polo like kinase 5 [Source:MGI Symbol;Acc:MGI:3026984]
ENSMUSG00000070304	Scn2b	12.585	14.877	19.152	11.51	9.64	10.271	8.073	20.198	12.193	16.748	16.701	11.786	7.274	7.515	7.879	7.145	6.889	6.981	6.634	7.956	7.228	7.686	7.682	7.179	0.653	1.57243	7.39	17.343	0.00106029	0.0357461	UP	9	45029080	45041368	1	protein_coding	sodium channel, voltage-gated, type II, beta [Source:MGI Symbol;Acc:MGI:106921]
ENSMUSG00000028005	Gucy1b1	1.342	1.288	2.623	1.155	1.077	1.151	1.039	1.915	1.539	1.948	1.665	1.6	5.842	5.783	6.808	5.626	5.526	5.621	5.473	6.354	6.04	6.379	6.153	6.096	0.654	1.57352	6.03	16.014	0.00150403	0.0381388	UP	3	81939313	81981996	-1	protein_coding	guanylate cyclase 1, soluble, beta 1 [Source:MGI Symbol;Acc:MGI:1860604]
ENSMUSG00000015143	Actn1	0.422	0.408	0.793	0.368	0.344	0.359	0.297	0.556	0.393	0.594	0.574	0.566	5.295	5.245	6.203	5.097	5	5.061	4.789	5.693	5.193	5.786	5.739	5.717	0.654	1.57352	5.459	14.583	0.00214554	0.0417715	UP	12	80214321	80307145	-1	protein_coding	actinin, alpha 1 [Source:MGI Symbol;Acc:MGI:2137706]
ENSMUSG00000064247	Plcxd1	0.924	1.168	1.257	0.933	0.632	0.665	0.581	1.407	0.791	1.374	0.973	0.99	2.49	2.824	2.928	2.504	1.954	2.023	1.834	3.088	2.269	3.055	2.564	2.589	0.658	1.57789	2.568	13.701	0.00229292	0.0429546	UP	5	110247835	110253819	1	protein_coding	phosphatidylinositol-specific phospholipase C, X domain containing 1 [Source:MGI Symbol;Acc:MGI:2685422]
ENSMUSG00000046791	Riox1	1.777	2.321	3.665	1.648	1.734	1.677	1.439	3.276	2.662	2.497	2.466	1.884	2.089	2.467	3.118	1.983	2.054	2.008	1.792	2.958	2.662	2.571	2.554	2.172	0.658	1.57789	2.426	12.869	0.00288178	0.0458993	UP	12	83997382	83999725	1	protein_coding	ribosomal oxygenase 1 [Source:MGI Symbol;Acc:MGI:1919202]
ENSMUSG00000019906	Lin7a	0.258	0.245	0.476	0.233	0.191	0.205	0.191	0.314	0.281	0.399	0.354	0.269	5.312	5.232	6.19	5.161	4.879	4.976	4.88	5.59	5.434	5.936	5.765	5.367	0.661	1.58118	5.45	15.18	0.00184441	0.0402264	UP	10	107107547	107257335	1	protein_coding	lin-7 homolog A (C. elegans) [Source:MGI Symbol;Acc:MGI:2135609]
ENSMUSG00000035863	Palm	4.066	3.643	6.986	3.009	3.372	3.179	2.766	5.607	4.103	5.053	5.225	4.342	6.797	6.639	7.577	6.363	6.527	6.442	6.242	7.26	6.81	7.11	7.158	6.891	0.662	1.58227	6.871	18.913	0.00074232	0.0353618	UP	10	79629406	79656730	1	protein_coding	paralemmin [Source:MGI Symbol;Acc:MGI:1261814]
ENSMUSG00000022208	Jph4	8.904	9.496	17.719	7.655	8.046	7.335	7.333	14.948	8.793	12	13.401	10.829	6.493	6.586	7.485	6.275	6.347	6.213	6.213	7.24	6.475	6.923	7.082	6.775	0.662	1.58227	6.736	13.54	0.00285057	0.0458239	UP	14	55344283	55354392	-1	protein_coding	junctophilin 4 [Source:MGI Symbol;Acc:MGI:2443113]
ENSMUSG00000030270	Cpne9	0.684	0.486	0.767	0.429	0.437	0.459	0.3	0.763	0.399	0.577	0.713	0.767	4.003	3.514	4.168	3.336	3.361	3.432	2.827	4.161	3.233	3.759	4.064	4.168	0.663	1.58337	3.731	13.259	0.00287418	0.0458239	UP	6	113259268	113282588	1	protein_coding	copine family member IX [Source:MGI Symbol;Acc:MGI:2443052]
ENSMUSG00000031932	Gpr83	0.591	0.536	0.967	0.39	0.499	0.446	0.411	0.683	0.747	0.703	0.577	0.742	2.664	2.525	3.367	2.074	2.425	2.265	2.149	2.87	2.999	2.911	2.63	2.989	0.665	1.58557	2.703	19.113	0.000608299	0.0353618	UP	9	14771506	14782085	1	protein_coding	G protein-coupled receptor 83 [Source:MGI Symbol;Acc:MGI:95712]
ENSMUSG00000002006	Pdzd4	2.063	2.176	3.526	1.825	1.74	1.624	1.31	3.198	2.5	2.781	2.53	1.86	6.029	6.106	6.802	5.852	5.784	5.685	5.375	6.661	6.306	6.459	6.323	5.88	0.666	1.58667	6.161	16.466	0.00135365	0.0371011	UP	X	72836965	72868575	-1	protein_coding	PDZ domain containing 4 [Source:MGI Symbol;Acc:MGI:2443483]
ENSMUSG00000045659	Plekha7	0.1	0.096	0.164	0.082	0.074	0.079	0.064	0.118	0.15	0.124	0.112	0.091	4.209	4.152	4.924	3.935	3.775	3.885	3.585	4.455	4.798	4.522	4.372	4.073	0.667	1.58777	4.277	18.555	0.000744052	0.0353618	UP	7	115722720	115907611	-1	protein_coding	pleckstrin homology domain containing, family A member 7 [Source:MGI Symbol;Acc:MGI:2445094]
ENSMUSG00000030020	Prickle2	0.403	0.36	0.745	0.306	0.332	0.315	0.307	0.519	0.42	0.533	0.441	0.583	7.08	6.915	7.966	6.682	6.801	6.726	6.686	7.443	7.14	7.482	7.209	7.611	0.667	1.58777	7.201	16.308	0.00138858	0.0372461	UP	6	92347889	92683136	-1	protein_coding	prickle planar cell polarity protein 2 [Source:MGI Symbol;Acc:MGI:1925144]
ENSMUSG00000037216	Lipt1	0.616	0.455	0.499	0.373	0.302	0.37	0.273	0.645	0.538	0.583	0.444	0.417	1.513	1.09	1.221	0.818	0.53	0.807	0.396	1.578	1.325	1.435	1.059	0.971	0.667	1.58777	1.11	14.352	0.0019271	0.0405673	UP	1	37910819	37915309	1	protein_coding	lipoyltransferase 1 [Source:MGI Symbol;Acc:MGI:3645211]
ENSMUSG00000059401	Mamld1	0.19	0.189	0.353	0.154	0.157	0.155	0.143	0.24	0.218	0.255	0.247	0.246	4.334	4.328	5.225	4.033	4.064	4.046	3.928	4.674	4.536	4.757	4.714	4.708	0.668	1.58887	4.495	22.316	0.000314425	0.0333645	UP	X	70093846	70199662	1	protein_coding	mastermind-like domain containing 1 [Source:MGI Symbol;Acc:MGI:3045303]
ENSMUSG00000030657	Xylt1	0.164	0.164	0.341	0.127	0.146	0.138	0.144	0.22	0.214	0.23	0.229	0.207	5.586	5.585	6.641	5.221	5.421	5.339	5.4	6.01	5.97	6.074	6.067	5.925	0.671	1.59218	5.826	16.451	0.00136694	0.0371228	UP	7	116980214	117272803	1	protein_coding	xylosyltransferase 1 [Source:MGI Symbol;Acc:MGI:2451073]
ENSMUSG00000030729	Pgm2l1	3.394	3.568	7.008	2.754	2.854	3.083	2.959	5.668	3.708	4.424	5.18	4.162	7.45	7.522	8.495	7.148	7.2	7.311	7.251	8.189	7.577	7.832	8.059	7.744	0.671	1.59218	7.709	14.083	0.00245178	0.0436616	UP	7	99876601	99928075	1	protein_coding	phosphoglucomutase 2-like 1 [Source:MGI Symbol;Acc:MGI:1918224]
ENSMUSG00000042700	Sipa1l1	0.519	0.503	1.004	0.406	0.421	0.456	0.404	0.596	0.641	0.659	0.728	0.721	7.194	7.149	8.145	6.84	6.89	7.005	6.831	7.393	7.498	7.538	7.682	7.666	0.672	1.59328	7.374	18.555	0.000804846	0.0353618	UP	12	82216094	82498560	1	protein_coding	signal-induced proliferation-associated 1 like 1 [Source:MGI Symbol;Acc:MGI:2443679]
ENSMUSG00000031642	Sh3rf1	0.162	0.173	0.339	0.142	0.141	0.138	0.138	0.214	0.205	0.23	0.225	0.237	4.804	4.904	5.869	4.616	4.605	4.579	4.577	5.205	5.143	5.308	5.28	5.356	0.673	1.59438	5.075	18.039	0.000893446	0.0353618	UP	8	61676906	61849105	1	protein_coding	SH3 domain containing ring finger 1 [Source:MGI Symbol;Acc:MGI:1913066]
ENSMUSG00000003378	Grik5	1.122	1.146	2.173	0.932	0.994	0.938	0.83	1.777	1.239	1.55	1.523	1.262	6.134	6.164	7.086	5.866	5.96	5.876	5.699	6.797	6.276	6.599	6.574	6.303	0.674	1.59549	6.335	16.349	0.00139666	0.0372461	UP	7	24709274	24771771	-1	protein_coding	glutamate receptor, ionotropic, kainate 5 (gamma 2) [Source:MGI Symbol;Acc:MGI:95818]
ENSMUSG00000030374	Strn4	3.989	4.007	7.305	3.086	3.484	3.028	3.116	5.643	5.114	5.257	5.244	4.061	6.644	6.65	7.516	6.273	6.448	6.246	6.288	7.144	7.002	7.041	7.038	6.669	0.676	1.5977	6.799	20.588	0.000513642	0.0353618	UP	7	16549814	16574856	1	protein_coding	striatin, calmodulin binding protein 4 [Source:MGI Symbol;Acc:MGI:2142346]
ENSMUSG00000073557	Ppp1r12b	0.376	0.381	0.776	0.327	0.308	0.31	0.324	0.542	0.454	0.557	0.487	0.489	6.245	6.264	7.287	6.044	5.955	5.968	6.031	6.769	6.515	6.81	6.615	6.621	0.677	1.59881	6.484	17.028	0.00118365	0.0360829	UP	1	134682396	134883680	-1	protein_coding	protein phosphatase 1, regulatory subunit 12B [Source:MGI Symbol;Acc:MGI:1916417]
ENSMUSG00000049583	Grm5	0.255	0.245	0.429	0.234	0.184	0.194	0.158	0.365	0.246	0.334	0.35	0.244	7.137	7.08	7.884	7.013	6.664	6.743	6.448	7.653	7.082	7.523	7.592	7.069	0.678	1.59992	7.217	15.588	0.0016708	0.03919	UP	7	87233376	87784115	1	protein_coding	glutamate receptor, metabotropic 5 [Source:MGI Symbol;Acc:MGI:1351342]
ENSMUSG00000059842	Zfp341	0.141	0.109	0.213	0.101	0.106	0.098	0.078	0.14	0.14	0.118	0.188	0.178	2.27	1.909	2.855	1.8	1.864	1.751	1.431	2.257	2.254	2.012	2.676	2.601	0.678	1.59992	2.197	13.468	0.00244251	0.0436595	UP	2	154455217	154488741	1	protein_coding	zinc finger protein 341 [Source:MGI Symbol;Acc:MGI:2682937]
ENSMUSG00000029406	Pitpnm2	0.561	0.544	1.252	0.512	0.493	0.497	0.443	0.826	0.798	0.722	0.777	0.742	6.202	6.156	7.36	6.069	6.016	6.027	5.861	6.76	6.71	6.566	6.671	6.606	0.678	1.59992	6.48	13.276	0.00311179	0.0474858	UP	5	124256753	124387823	-1	protein_coding	phosphatidylinositol transfer protein, membrane-associated 2 [Source:MGI Symbol;Acc:MGI:1336192]
ENSMUSG00000063626	Unc5d	0.051	0.068	0.094	0.045	0.045	0.047	0.04	0.08	0.065	0.071	0.084	0.054	4.876	5.282	5.751	4.693	4.689	4.751	4.517	5.515	5.217	5.343	5.595	4.95	0.68	1.60214	5.151	21.172	0.000441094	0.0353075	UP	8	29136745	29709664	-1	protein_coding	unc-5 netrin receptor D [Source:MGI Symbol;Acc:MGI:2389364]
ENSMUSG00000048616	Nog	2.035	2.209	3.833	1.42	1.545	1.909	1.781	3.285	2.407	2.966	2.26	2.363	1.822	1.937	2.718	1.318	1.436	1.732	1.635	2.499	2.059	2.354	1.97	2.033	0.681	1.60325	2.015	13.652	0.00232392	0.0430974	UP	11	89191464	89193158	-1	protein_coding	noggin [Source:MGI Symbol;Acc:MGI:104327]
ENSMUSG00000040373	Cacng5	0.376	0.361	0.425	0.275	0.276	0.232	0.176	0.466	0.307	0.439	0.389	0.323	3.934	3.875	4.111	3.487	3.493	3.246	2.847	4.244	3.647	4.159	3.982	3.716	0.684	1.60659	3.779	24.726	0.000192112	0.0306453	UP	11	107765431	107805881	-1	protein_coding	calcium channel, voltage-dependent, gamma subunit 5 [Source:MGI Symbol;Acc:MGI:2157946]
ENSMUSG00000086181	C230034O21Rik	0.404	0.304	0.485	0.295	0.3	0.227	0.149	0.339	0.39	0.388	0.466	0.353	2.49	2.086	2.749	2.045	2.07	1.674	1.094	2.243	2.44	2.434	2.694	2.3	0.684	1.60659	2.255	13.577	0.00237125	0.0430974	UP	3	38928719	38942408	-1	lncRNA	RIKEN cDNA C230034O21 gene [Source:MGI Symbol;Acc:MGI:2441892]
ENSMUSG00000022978	Mis18a	0.267	0.224	0.375	0.18	0.196	0.151	0.183	0.273	0.324	0.251	0.266	0.315	1.168	0.928	1.644	0.631	0.746	0.392	0.652	1.199	1.436	1.086	1.165	1.398	0.686	1.60882	1.078	15.653	0.00137917	0.0372461	UP	16	90516200	90524292	-1	protein_coding	MIS18 kinetochore protein A [Source:MGI Symbol;Acc:MGI:1913828]
ENSMUSG00000020886	Dlg4	8.603	8.905	16.574	7.204	7.321	7.332	6.249	13.707	9.116	11.709	11.653	10.29	7.936	7.985	8.881	7.68	7.703	7.705	7.474	8.607	8.019	8.38	8.373	8.194	0.688	1.61105	8.136	17.489	0.00105236	0.0357461	UP	11	69907768	69938348	1	protein_coding	discs large MAGUK scaffold protein 4 [Source:MGI Symbol;Acc:MGI:1277959]
ENSMUSG00000026344	Lypd1	1.07	1.065	1.548	0.878	0.807	0.723	0.615	1.592	0.887	1.236	1.397	1.014	5.608	5.6	6.139	5.323	5.2	5.042	4.81	6.18	5.337	5.815	5.992	5.53	0.698	1.62225	5.607	18.566	0.000836786	0.0353618	UP	1	125795359	125840838	-1	protein_coding	Ly6/Plaur domain containing 1 [Source:MGI Symbol;Acc:MGI:1919835]
ENSMUSG00000041115	Iqsec2	0.874	0.871	1.798	0.682	0.781	0.738	0.688	1.128	1.201	1.208	1.093	1.202	6.146	6.141	7.186	5.789	5.985	5.903	5.802	6.515	6.605	6.614	6.469	6.606	0.698	1.62225	6.372	18.193	0.000914981	0.0353618	UP	X	150927264	151008232	1	protein_coding	IQ motif and Sec7 domain 2 [Source:MGI Symbol;Acc:MGI:3528396]
ENSMUSG00000039530	NA	0.341	0.313	0.55	0.253	0.25	0.273	0.207	0.47	0.348	0.384	0.439	0.353	5.767	5.643	6.453	5.339	5.32	5.445	5.048	6.228	5.796	5.937	6.128	5.816	0.7	1.6245	5.797	23.835	0.000269351	0.0333645	UP	NA	NA	NA	NA	NA	NA
ENSMUSG00000030411	Nova2	1.32	1.314	2.811	1.093	1.14	1.104	1.106	2.022	1.413	1.876	2.022	1.656	5.704	5.698	6.794	5.432	5.493	5.447	5.45	6.318	5.803	6.21	6.319	6.031	0.7	1.6245	5.957	14.123	0.00251873	0.0440082	UP	7	18659813	18699244	1	protein_coding	NOVA alternative splicing regulator 2 [Source:MGI Symbol;Acc:MGI:104296]
ENSMUSG00000041670	Rims1	0.277	0.301	0.594	0.234	0.24	0.251	0.229	0.396	0.36	0.422	0.409	0.346	7.171	7.289	8.271	6.928	6.964	7.027	6.896	7.687	7.549	7.777	7.732	7.49	0.702	1.62676	7.458	17.918	0.000961359	0.0353618	UP	1	22356475	22845203	-1	protein_coding	regulating synaptic membrane exocytosis 1 [Source:MGI Symbol;Acc:MGI:2152971]
ENSMUSG00000078591	Hs3st4	0.032	0.038	0.07	0.03	0.029	0.03	0.025	0.059	0.035	0.043	0.047	0.047	3.751	3.983	4.865	3.634	3.602	3.649	3.409	4.615	3.877	4.182	4.298	4.295	0.702	1.62676	4.079	14.173	0.00232788	0.0430974	UP	7	123582092	123998212	1	protein_coding	heparan sulfate (glucosamine) 3-O-sulfotransferase 4 [Source:MGI Symbol;Acc:MGI:1333792]
ENSMUSG00000054976	Nyap2	0.138	0.128	0.225	0.122	0.096	0.097	0.085	0.186	0.14	0.207	0.164	0.115	5.196	5.084	5.896	5.014	4.675	4.684	4.494	5.624	5.217	5.78	5.444	4.931	0.705	1.63014	5.234	15.204	0.00186891	0.0402494	UP	1	81054667	81319479	1	protein_coding	neuronal tyrosine-phophorylated phosphoinositide 3-kinase adaptor 2 [Source:MGI Symbol;Acc:MGI:2443135]
ENSMUSG00000079481	Nhsl2	0.164	0.156	0.27	0.145	0.114	0.114	0.107	0.222	0.172	0.22	0.217	0.146	5.316	5.249	6.036	5.142	4.792	4.797	4.698	5.751	5.386	5.738	5.724	5.147	0.706	1.63127	5.374	18.935	0.000770062	0.0353618	UP	X	100892991	101135661	1	protein_coding	NHS-like 2 [Source:MGI Symbol;Acc:MGI:3645090]
ENSMUSG00000051435	Fhad1	0.05	0.051	0.048	0.04	0.03	0.032	0.018	0.053	0.049	0.059	0.05	0.032	2.647	2.687	2.59	2.33	1.936	2.039	1.194	2.737	2.628	2.895	2.667	2.033	0.707	1.63241	2.435	13.541	0.00239494	0.0432554	UP	4	141617749	141742393	-1	protein_coding	forkhead-associated (FHA) phosphopeptide binding domain 1 [Source:MGI Symbol;Acc:MGI:1920323]
ENSMUSG00000030465	Psd3	0.384	0.377	0.826	0.309	0.323	0.307	0.345	0.517	0.507	0.505	0.508	0.572	7.65	7.623	8.754	7.336	7.403	7.327	7.496	8.08	8.051	8.045	8.054	8.224	0.708	1.63354	7.9	16.453	0.0013634	0.0371228	UP	8	68141734	68664679	-1	protein_coding	pleckstrin and Sec7 domain containing 3 [Source:MGI Symbol;Acc:MGI:1918215]
ENSMUSG00000037315	Jade3	0.049	0.038	0.073	0.031	0.031	0.031	0.038	0.055	0.051	0.052	0.054	0.054	2.247	1.894	2.808	1.569	1.6	1.572	1.875	2.39	2.299	2.319	2.377	2.359	0.711	1.63694	2.158	21.257	0.000382939	0.034776	UP	X	20291927	20386178	1	protein_coding	jade family PHD finger 3 [Source:MGI Symbol;Acc:MGI:2148019]
ENSMUSG00000024112	Cacna1h	0.651	0.501	0.996	0.509	0.432	0.402	0.395	0.915	0.674	0.761	0.632	0.57	5.28	4.902	5.892	4.925	4.689	4.585	4.558	5.769	5.328	5.503	5.237	5.087	0.713	1.63921	5.208	17.606	0.00103782	0.0357461	UP	17	25593259	25652757	-1	protein_coding	calcium channel, voltage-dependent, T type, alpha 1H subunit [Source:MGI Symbol;Acc:MGI:1928842]
ENSMUSG00000021360	Gcnt2	0.058	0.082	0.128	0.064	0.054	0.054	0.044	0.117	0.079	0.097	0.083	0.066	2.566	3.064	3.709	2.717	2.474	2.473	2.182	3.574	3.017	3.306	3.081	2.764	0.713	1.63921	2.981	12.812	0.00301274	0.0468217	UP	13	41013230	41114368	1	protein_coding	glucosaminyl (N-acetyl) transferase 2, I-branching enzyme [Source:MGI Symbol;Acc:MGI:1100870]
ENSMUSG00000056211	R3hdm1	0.748	0.749	1.759	0.679	0.627	0.614	0.694	0.933	1.166	1.08	1.143	1.009	6.652	6.654	7.886	6.513	6.398	6.37	6.546	6.971	7.293	7.183	7.265	7.084	0.715	1.64148	6.972	13.04	0.00334926	0.0492793	UP	1	128031038	128165473	1	protein_coding	R3H domain containing 1 [Source:MGI Symbol;Acc:MGI:2448514]
ENSMUSG00000058897	Col25a1	0.087	0.097	0.132	0.062	0.069	0.065	0.059	0.12	0.091	0.11	0.112	0.091	5.35	5.504	5.952	4.86	5.023	4.931	4.803	5.821	5.415	5.688	5.711	5.418	0.717	1.64376	5.421	41.288	1.43194e-05	0.00674824	UP	3	129925150	130393526	1	protein_coding	collagen, type XXV, alpha 1 [Source:MGI Symbol;Acc:MGI:1924268]
ENSMUSG00000021700	Rab3c	1.201	1.279	2.12	1.025	0.924	0.946	0.828	1.865	1.211	1.737	1.624	1.208	8.085	8.176	8.905	7.856	7.706	7.741	7.549	8.72	8.098	8.618	8.52	8.094	0.718	1.6449	8.233	19.42	0.000684305	0.0353618	UP	13	110190721	110417530	-1	protein_coding	RAB3C, member RAS oncogene family [Source:MGI Symbol;Acc:MGI:1914545]
ENSMUSG00000028360	Slc44a5	0.021	0.023	0.042	0.022	0.017	0.013	0.016	0.026	0.027	0.028	0.035	0.024	2.656	2.777	3.656	2.707	2.36	2.039	2.291	2.975	3.017	3.055	3.381	2.871	0.721	1.64832	2.882	14.85	0.00169253	0.03919	UP	3	153679073	153977359	1	protein_coding	solute carrier family 44, member 5 [Source:MGI Symbol;Acc:MGI:3035141]
ENSMUSG00000021303	Gng4	0.642	0.626	0.985	0.461	0.472	0.469	0.412	0.777	0.536	0.862	0.821	0.745	4.819	4.783	5.435	4.345	4.378	4.367	4.181	5.095	4.561	5.243	5.173	5.033	0.724	1.65176	4.839	27.512	0.00011739	0.028731	UP	13	13958644	14002481	1	protein_coding	guanine nucleotide binding protein (G protein), gamma 4 [Source:MGI Symbol;Acc:MGI:102703]
ENSMUSG00000020083	Fam241b	0.147	0.181	0.25	0.121	0.11	0.13	0.103	0.236	0.155	0.18	0.21	0.173	2.441	2.736	3.194	2.16	2.022	2.265	1.934	3.112	2.518	2.724	2.946	2.673	0.724	1.65176	2.615	22.301	0.000308889	0.0333645	UP	10	61943434	61979699	-1	protein_coding	family with sequence similarity 241, member B [Source:MGI Symbol;Acc:MGI:1917144]
ENSMUSG00000063760	Rnf217	0.168	0.15	0.306	0.126	0.122	0.121	0.13	0.231	0.187	0.244	0.189	0.178	4.287	4.124	5.155	3.881	3.828	3.815	3.924	4.747	4.442	4.828	4.461	4.373	0.728	1.65634	4.384	19.374	0.000652099	0.0353618	UP	10	31369189	31485180	-1	protein_coding	ring finger protein 217 [Source:MGI Symbol;Acc:MGI:3610311]
ENSMUSG00000058656	Samd12	0.011	0.01	0.02	0.008	0.008	0.009	0.008	0.014	0.01	0.015	0.012	0.016	2.326	2.111	3.157	1.936	1.826	1.944	1.771	2.634	2.223	2.706	2.431	2.85	0.732	1.66094	2.389	15.759	0.00134308	0.0371011	UP	15	53317206	53765933	-1	protein_coding	sterile alpha motif domain containing 12 [Source:MGI Symbol;Acc:MGI:2444518]
ENSMUSG00000016150	Tenm1	0.066	0.084	0.14	0.063	0.055	0.059	0.056	0.118	0.08	0.111	0.107	0.067	5.906	6.252	6.981	5.831	5.622	5.725	5.648	6.736	6.179	6.647	6.592	5.916	0.74	1.67018	6.241	14.664	0.00222803	0.0424491	UP	X	41616743	42518003	-1	protein_coding	teneurin transmembrane protein 1 [Source:MGI Symbol;Acc:MGI:1345185]
ENSMUSG00000061911	Myt1l	0.483	0.529	0.912	0.407	0.382	0.407	0.334	0.788	0.556	0.73	0.671	0.453	7.577	7.708	8.492	7.33	7.239	7.329	7.046	8.282	7.779	8.172	8.049	7.483	0.742	1.67249	7.775	17.324	0.00113087	0.0360829	UP	12	29578383	29973212	1	protein_coding	myelin transcription factor 1-like [Source:MGI Symbol;Acc:MGI:1100511]
ENSMUSG00000042523	Dnal1	1.246	1.169	2.387	1.014	0.96	0.967	0.855	1.72	1.453	1.696	1.613	1.433	5.371	5.279	6.307	5.074	4.996	5.005	4.829	5.835	5.591	5.814	5.742	5.571	0.743	1.67365	5.513	21.389	0.000465568	0.0353075	UP	12	84161140	84194272	1	protein_coding	dynein, axonemal, light chain 1 [Source:MGI Symbol;Acc:MGI:1921462]
ENSMUSG00000032482	Cspg5	4.334	4.43	8.459	3.191	3.578	3.667	3.2	6.576	5.103	5.476	5.684	5.621	6.349	6.381	7.313	5.908	6.073	6.109	5.912	6.95	6.585	6.686	6.74	6.724	0.744	1.67481	6.539	22.69	0.000354169	0.034776	UP	9	110072851	110091644	1	protein_coding	chondroitin sulfate proteoglycan 5 [Source:MGI Symbol;Acc:MGI:1352747]
ENSMUSG00000071073	Lrrc73	2.501	2.435	4.863	1.881	1.972	2.136	1.704	3.46	3.211	3.216	3.722	2.475	2.994	2.956	3.946	2.589	2.656	2.769	2.448	3.458	3.352	3.353	3.563	2.979	0.748	1.67946	3.155	18.093	0.000766753	0.0353618	UP	17	46564457	46568241	1	protein_coding	leucine rich repeat containing 73 [Source:MGI Symbol;Acc:MGI:2684934]
ENSMUSG00000040631	Dok4	0.736	0.608	1.211	0.443	0.549	0.517	0.503	0.923	0.874	0.824	0.989	0.603	3.216	2.942	3.928	2.493	2.798	2.713	2.673	3.54	3.461	3.377	3.638	2.931	0.749	1.68063	3.208	18.941	0.000632239	0.0353618	UP	8	95590456	95602958	-1	protein_coding	docking protein 4 [Source:MGI Symbol;Acc:MGI:2148865]
ENSMUSG00000056069	Otulinl	0.215	0.173	0.376	0.141	0.15	0.16	0.149	0.28	0.329	0.276	0.184	0.189	2.529	2.221	3.327	1.936	2.022	2.113	2.009	2.906	3.137	2.887	2.309	2.345	0.749	1.68063	2.552	13.024	0.0027603	0.045177	UP	15	27655155	27681665	-1	protein_coding	OTU deubiquitinase with linear linkage specificity like [Source:MGI Symbol;Acc:MGI:2687281]
ENSMUSG00000034685	Fam171a2	2.262	2.278	4.23	1.581	1.764	1.883	1.692	2.747	2.183	2.868	3.474	3.255	4.603	4.613	5.503	4.088	4.245	4.339	4.185	4.882	4.551	4.944	5.22	5.126	0.751	1.68296	4.757	19.825	0.000606023	0.0353618	UP	11	102327807	102338508	-1	protein_coding	family with sequence similarity 171, member A2 [Source:MGI Symbol;Acc:MGI:2448496]
ENSMUSG00000051853	Arf3	7.707	8.026	16.159	6.198	6.742	6.325	5.84	11.641	8.47	11.877	11.591	9.163	7.625	7.683	8.692	7.31	7.432	7.339	7.225	8.219	7.761	8.248	8.213	7.874	0.753	1.68529	7.871	17.373	0.00112654	0.0360829	UP	15	98634515	98661095	-1	protein_coding	ADP-ribosylation factor 3 [Source:MGI Symbol;Acc:MGI:99432]
ENSMUSG00000043557	Mdga1	0.112	0.126	0.188	0.086	0.092	0.082	0.074	0.165	0.101	0.153	0.171	0.116	4.007	4.167	4.742	3.629	3.719	3.561	3.416	4.557	3.857	4.447	4.612	4.055	0.756	1.6888	4.128	21.921	0.000374042	0.034776	UP	17	30046923	30189061	-1	protein_coding	MAM domain containing glycosylphosphatidylinositol anchor 1 [Source:MGI Symbol;Acc:MGI:1922012]
ENSMUSG00000031561	Tenm3	0.267	0.22	0.489	0.187	0.204	0.2	0.173	0.34	0.306	0.373	0.266	0.325	7.366	7.084	8.235	6.853	6.975	6.95	6.738	7.712	7.56	7.846	7.358	7.649	0.757	1.68997	7.428	18.992	0.000777422	0.0353618	UP	8	48680717	49296986	-1	protein_coding	teneurin transmembrane protein 3 [Source:MGI Symbol;Acc:MGI:1345183]
ENSMUSG00000032120	C2cd2l	4.478	4.645	10.266	3.744	3.861	3.908	3.647	7.115	5.673	6.258	7.015	5.83	5.631	5.684	6.827	5.373	5.418	5.435	5.336	6.298	5.972	6.113	6.278	6.011	0.757	1.68997	5.937	15.916	0.00165016	0.03919	UP	9	44220534	44231582	-1	protein_coding	C2 calcium-dependent domain containing 2-like [Source:MGI Symbol;Acc:MGI:1919014]
ENSMUSG00000020431	Adcy1	1.682	1.759	3.558	1.447	1.411	1.393	1.228	2.502	2.119	2.426	2.474	2.014	7.596	7.661	8.677	7.38	7.344	7.325	7.143	8.169	7.93	8.125	8.153	7.856	0.758	1.69114	7.847	19.52	0.000689721	0.0353618	UP	11	7013489	7128506	1	protein_coding	adenylate cyclase 1 [Source:MGI Symbol;Acc:MGI:99677]
ENSMUSG00000031778	Cx3cl1	14.178	14.409	32.231	12.591	12.002	12.236	10.784	24.274	15.444	21.887	20.686	18.039	7.207	7.231	8.392	7.036	6.967	6.995	6.813	7.983	7.331	7.834	7.752	7.555	0.759	1.69232	7.502	13.662	0.00286946	0.0458239	UP	8	95498637	95509055	1	protein_coding	chemokine (C-X3-C motif) ligand 1 [Source:MGI Symbol;Acc:MGI:1097153]
ENSMUSG00000033007	Asic4	0.187	0.177	0.367	0.147	0.152	0.152	0.116	0.264	0.257	0.259	0.21	0.207	2.189	2.111	3.149	1.852	1.9	1.894	1.511	2.676	2.639	2.65	2.355	2.33	0.761	1.69466	2.338	16.44	0.0011349	0.0360829	UP	1	75427080	75450987	1	protein_coding	acid-sensing (proton-gated) ion channel family member 4 [Source:MGI Symbol;Acc:MGI:2652846]
ENSMUSG00000050071	Bex1	26.771	32.471	34.043	18.089	21.104	20.22	13.738	34.117	26.495	41.499	34.27	18.892	5.37	5.648	5.716	4.805	5.027	4.966	4.41	5.719	5.355	6.001	5.725	4.868	0.764	1.69819	5.372	17.579	0.00109629	0.0357461	UP	X	135114721	135116262	-1	protein_coding	brain expressed X-linked 1 [Source:MGI Symbol;Acc:MGI:1328321]
ENSMUSG00000006356	Crip2	3.846	3.17	7.1	2.347	3.174	2.662	2.775	5.795	4.327	4.618	3.807	4.676	4.347	4.07	5.229	3.639	4.072	3.819	3.879	4.937	4.517	4.61	4.333	4.628	0.768	1.70291	4.412	16.606	0.00130368	0.0369715	UP	12	113103856	113109126	1	protein_coding	cysteine rich protein 2 [Source:MGI Symbol;Acc:MGI:1915587]
ENSMUSG00000031837	Necab2	0.861	0.659	1.166	0.519	0.552	0.561	0.462	1.113	0.722	0.907	0.769	0.947	4.486	4.102	4.922	3.758	3.847	3.872	3.592	4.854	4.234	4.56	4.324	4.622	0.769	1.70409	4.325	28.161	0.000107287	0.0277268	UP	8	120173458	120199379	1	protein_coding	N-terminal EF-hand calcium binding protein 2 [Source:MGI Symbol;Acc:MGI:2152211]
ENSMUSG00000029245	Epha5	0.194	0.206	0.438	0.153	0.169	0.168	0.161	0.281	0.23	0.304	0.271	0.296	6.139	6.225	7.313	5.794	5.937	5.935	5.871	6.673	6.382	6.784	6.621	6.746	0.769	1.70409	6.44	17.257	0.00120135	0.0363192	UP	5	84202620	84565241	-1	protein_coding	Eph receptor A5 [Source:MGI Symbol;Acc:MGI:99654]
ENSMUSG00000005506	Celf1	0.84	0.8	1.721	0.694	0.673	0.642	0.598	1.153	1.033	1.247	1.15	0.951	6.057	5.986	7.09	5.781	5.736	5.67	5.567	6.513	6.355	6.625	6.509	6.236	0.77	1.70527	6.247	19.141	0.000778629	0.0353618	UP	2	90770727	90849842	1	protein_coding	CUGBP, Elav-like family member 1 [Source:MGI Symbol;Acc:MGI:1342295]
ENSMUSG00000035561	Aldh1b1	0.699	0.955	1.331	0.592	0.603	0.572	0.55	1.055	0.758	0.751	1.308	1.071	1.997	2.438	2.91	1.764	1.788	1.713	1.658	2.579	2.11	2.098	2.885	2.601	0.773	1.70882	2.279	17.211	0.000942608	0.0353618	UP	4	45799022	45804604	1	protein_coding	aldehyde dehydrogenase 1 family, member B1 [Source:MGI Symbol;Acc:MGI:1919785]
ENSMUSG00000035184	Fam124a	0.198	0.175	0.364	0.164	0.14	0.145	0.119	0.238	0.224	0.26	0.237	0.25	3.398	3.219	4.27	3.125	2.901	2.952	2.673	3.661	3.575	3.786	3.652	3.733	0.774	1.71	3.477	22.281	0.000318732	0.0335772	UP	14	62793186	62845935	1	protein_coding	family with sequence similarity 124, member A [Source:MGI Symbol;Acc:MGI:3645930]
ENSMUSG00000089706	B230216N24Rik	0.144	0.112	0.243	0.11	0.106	0.074	0.092	0.144	0.152	0.197	0.179	0.139	1.969	1.62	2.708	1.589	1.532	1.039	1.347	1.966	2.041	2.412	2.274	1.918	0.775	1.71119	1.939	15.043	0.0016101	0.0388639	UP	1	97958841	97985405	-1	lncRNA	RIKEN cDNA B230216N24 gene [Source:MGI Symbol;Acc:MGI:1925853]
ENSMUSG00000060780	Lrrtm1	0.878	0.911	1.847	0.626	0.767	0.735	0.674	1.371	1.067	1.482	1.096	0.974	3.739	3.791	4.806	3.254	3.546	3.484	3.36	4.378	4.018	4.49	4.057	3.888	0.78	1.71713	3.975	16.57	0.00130672	0.0369923	UP	6	77219672	77234774	1	protein_coding	leucine rich repeat transmembrane neuronal 1 [Source:MGI Symbol;Acc:MGI:2389173]
ENSMUSG00000033965	Slc16a2	0.118	0.093	0.221	0.08	0.095	0.076	0.083	0.148	0.128	0.144	0.102	0.19	3.883	3.552	4.784	3.323	3.568	3.252	3.381	4.216	4.004	4.169	3.684	4.573	0.78	1.71713	3.946	13.492	0.00289176	0.0458997	UP	X	102741020	102865589	-1	protein_coding	solute carrier family 16 (monocarboxylic acid transporters), member 2 [Source:MGI Symbol;Acc:MGI:1203732]
ENSMUSG00000036095	Dgkb	0.08	0.083	0.162	0.067	0.059	0.063	0.059	0.111	0.098	0.132	0.113	0.081	5.909	5.959	6.929	5.659	5.484	5.574	5.487	6.391	6.213	6.634	6.416	5.925	0.787	1.72548	6.122	18.567	0.000900601	0.0353618	UP	12	37867725	38684238	1	protein_coding	diacylglycerol kinase, beta [Source:MGI Symbol;Acc:MGI:2442474]
ENSMUSG00000024589	Nedd4l	0.21	0.207	0.403	0.176	0.156	0.142	0.155	0.287	0.252	0.303	0.267	0.243	6.114	6.1	7.058	5.859	5.693	5.555	5.677	6.57	6.379	6.645	6.463	6.327	0.788	1.72668	6.27	24.762	0.000247066	0.0330952	UP	18	65020776	65350899	1	protein_coding	neural precursor cell expressed, developmentally down-regulated gene 4-like [Source:MGI Symbol;Acc:MGI:1933754]
ENSMUSG00000028541	B4galt2	0.876	0.94	2.065	0.83	0.706	0.765	0.654	1.157	1.384	1.331	1.385	1.089	3.65	3.751	4.881	3.573	3.341	3.455	3.232	4.049	4.305	4.25	4.307	3.962	0.789	1.72788	3.974	15.793	0.00159123	0.0386431	UP	4	117726457	117740684	-1	protein_coding	UDP-Gal:betaGlcNAc beta 1,4- galactosyltransferase, polypeptide 2 [Source:MGI Symbol;Acc:MGI:1858493]
ENSMUSG00000040037	Negr1	0.127	0.131	0.255	0.11	0.092	0.098	0.094	0.177	0.147	0.201	0.183	0.139	6.586	6.629	7.587	6.372	6.117	6.206	6.152	7.063	6.791	7.248	7.114	6.713	0.79	1.72907	6.786	20.476	0.000579663	0.0353618	UP	3	156267431	157022082	1	protein_coding	neuronal growth regulator 1 [Source:MGI Symbol;Acc:MGI:2444846]
ENSMUSG00000042155	Klhl23	1.672	1.678	3.348	1.387	1.309	1.296	1.137	2.095	2.013	2.665	2.501	1.774	4.625	4.63	5.624	4.357	4.273	4.259	4.071	4.95	4.892	5.296	5.204	4.711	0.79	1.72907	4.814	19.18	0.000730988	0.0353618	UP	2	69652288	69666995	1	protein_coding	kelch-like 23 [Source:MGI Symbol;Acc:MGI:2683536]
ENSMUSG00000024256	Adcyap1	2.868	2.456	3.405	2.047	1.695	1.788	1.181	3.702	1.81	3.39	3.428	2.169	4.127	3.905	4.374	3.644	3.374	3.45	2.858	4.494	3.468	4.368	4.383	3.727	0.79	1.72907	3.929	15.328	0.00178757	0.040059	UP	17	93506445	93513965	1	protein_coding	adenylate cyclase activating polypeptide 1 [Source:MGI Symbol;Acc:MGI:105094]
ENSMUSG00000050321	Neto1	0.265	0.246	0.602	0.207	0.214	0.225	0.203	0.346	0.343	0.425	0.394	0.316	4.827	4.724	6.01	4.473	4.52	4.595	4.448	5.214	5.199	5.51	5.399	5.085	0.79	1.72907	5.08	15.047	0.00201202	0.0408676	UP	18	86413077	86524843	1	protein_coding	neuropilin (NRP) and tolloid (TLL)-like 1 [Source:MGI Symbol;Acc:MGI:2180216]
ENSMUSG00000028126	Pip5k1a	0.313	0.305	0.615	0.262	0.226	0.228	0.229	0.499	0.374	0.438	0.443	0.282	3.93	3.894	4.899	3.673	3.462	3.473	3.484	4.599	4.187	4.411	4.429	3.782	0.791	1.73027	4.095	16.9	0.0012188	0.0365708	UP	3	94965841	95014241	-1	protein_coding	phosphatidylinositol-4-phosphate 5-kinase, type 1 alpha [Source:MGI Symbol;Acc:MGI:107929]
ENSMUSG00000015843	Rxrg	0.153	0.137	0.206	0.081	0.109	0.111	0.076	0.136	0.166	0.218	0.181	0.116	2.681	2.516	3.103	1.782	2.193	2.226	1.682	2.511	2.794	3.179	2.916	2.284	0.799	1.73989	2.562	19.217	0.000594391	0.0353618	UP	1	167425953	167467192	1	protein_coding	retinoid X receptor gamma [Source:MGI Symbol;Acc:MGI:98216]
ENSMUSG00000018474	Chd3	14.783	16.032	28.113	12.015	11.876	11.331	9.831	25.711	15.317	21.021	21.28	14.735	8.594	8.711	9.521	8.295	8.278	8.21	8.006	9.392	8.645	9.102	9.119	8.589	0.801	1.74231	8.782	18.396	0.000912729	0.0353618	UP	11	69234099	69260232	-1	protein_coding	chromodomain helicase DNA binding protein 3 [Source:MGI Symbol;Acc:MGI:1344395]
ENSMUSG00000027797	Dclk1	0.948	0.92	2.217	0.738	0.768	0.787	0.805	1.424	1.065	1.389	1.482	1.358	8.137	8.093	9.362	7.775	7.833	7.867	7.9	8.723	8.304	8.687	8.78	8.654	0.802	1.74352	8.425	15.328	0.00190151	0.0403363	UP	3	55149785	55446489	1	protein_coding	doublecortin-like kinase 1 [Source:MGI Symbol;Acc:MGI:1330861]
ENSMUSG00000003469	Phyhip	6.852	7.828	16.816	6.006	6.131	6.234	5.543	13.958	8.126	9.665	11.475	8.876	6.284	6.475	7.578	6.094	6.123	6.147	5.978	7.309	6.529	6.779	7.027	6.657	0.805	1.74715	6.67	13.056	0.0034846	0.0499603	UP	14	70694916	70706272	1	protein_coding	phytanoyl-CoA hydroxylase interacting protein [Source:MGI Symbol;Acc:MGI:1860417]
ENSMUSG00000063430	Wscd2	0.277	0.262	0.53	0.218	0.202	0.208	0.181	0.441	0.302	0.379	0.357	0.286	4.786	4.705	5.721	4.442	4.332	4.379	4.177	5.458	4.914	5.237	5.153	4.832	0.807	1.74957	4.919	20.086	0.000609921	0.0353618	UP	5	113638199	113727786	1	protein_coding	WSC domain containing 2 [Source:MGI Symbol;Acc:MGI:2445030]
ENSMUSG00000044770	Scml4	0.028	0.033	0.037	0.024	0.018	0.02	0.012	0.033	0.029	0.034	0.036	0.03	1.551	1.787	1.918	1.318	0.934	1.039	0.396	1.785	1.589	1.805	1.879	1.634	0.813	1.75686	1.534	22.967	0.000270236	0.0333645	UP	10	42736366	42836776	1	protein_coding	Scm polycomb group protein like 4 [Source:MGI Symbol;Acc:MGI:2446140]
ENSMUSG00000038738	Shank1	5.531	6.227	12.258	4.704	4.802	4.374	4.26	9.764	6.208	7.578	8.856	7.348	8.121	8.292	9.269	7.887	7.917	7.782	7.745	8.941	8.288	8.575	8.8	8.531	0.814	1.75808	8.424	18.305	0.000942827	0.0353618	UP	7	43959677	44009996	1	protein_coding	SH3 and multiple ankyrin repeat domains 1 [Source:MGI Symbol;Acc:MGI:3613677]
ENSMUSG00000020728	Cep112	0.018	0.016	0.023	0.01	0.011	0.013	0.009	0.014	0.022	0.021	0.021	0.017	2.952	2.831	3.354	2.146	2.307	2.517	1.972	2.623	3.248	3.179	3.174	2.941	0.815	1.7593	2.834	29.876	7.70434e-05	0.0237397	UP	11	108316018	108751441	1	protein_coding	centrosomal protein 112 [Source:MGI Symbol;Acc:MGI:1923673]
ENSMUSG00000053164	Gpr21	0.763	0.673	1.236	0.583	0.47	0.46	0.479	0.711	0.837	1.001	1.027	0.779	1.743	1.566	2.424	1.367	1.069	1.039	1.094	1.643	1.873	2.126	2.162	1.772	0.815	1.7593	1.723	20.276	0.0004715	0.0353075	UP	2	37406344	37410615	1	protein_coding	G protein-coupled receptor 21 [Source:MGI Symbol;Acc:MGI:2441890]
ENSMUSG00000075012	Fjx1	6.675	5.814	13.598	4.647	5.414	4.631	4.946	7.355	6.315	7.913	9.676	11.93	4.392	4.194	5.416	3.873	4.092	3.868	3.962	4.532	4.313	4.637	4.926	5.228	0.818	1.76296	4.542	13.376	0.00307181	0.0471904	UP	2	102279711	102282844	-1	protein_coding	four jointed box 1 [Source:MGI Symbol;Acc:MGI:1341907]
ENSMUSG00000052155	Acvr2a	0.229	0.215	0.424	0.185	0.159	0.166	0.139	0.349	0.292	0.315	0.277	0.199	4.361	4.27	5.243	4.052	3.833	3.898	3.646	4.965	4.71	4.818	4.633	4.155	0.824	1.77031	4.461	19.277	0.000722902	0.0353618	UP	2	48704121	48793281	1	protein_coding	activin receptor IIA [Source:MGI Symbol;Acc:MGI:102806]
ENSMUSG00000006476	Nsmf	11.81	10.763	27.8	9.023	9.952	9.446	9.105	14.868	15.482	15.021	18.414	18.768	6.655	6.521	7.889	6.267	6.408	6.333	6.28	6.987	7.045	7.002	7.295	7.323	0.824	1.77031	6.921	14.94	0.00213385	0.0416799	UP	2	24944367	24952893	1	protein_coding	NMDA receptor synaptonuclear signaling and neuronal migration factor [Source:MGI Symbol;Acc:MGI:1861755]
ENSMUSG00000090071	Cdk5r2	23.41	23.665	51.94	18.789	18.754	18.57	17.856	31.645	26.503	33.349	38.29	33.332	6.035	6.051	7.184	5.719	5.716	5.702	5.645	6.47	6.214	6.545	6.745	6.545	0.825	1.77154	6.294	18.753	0.000879899	0.0353618	UP	1	74894093	74896891	1	protein_coding	cyclin-dependent kinase 5, regulatory subunit 2 (p39) [Source:MGI Symbol;Acc:MGI:1330828]
ENSMUSG00000034731	Dgkh	0.154	0.138	0.273	0.13	0.102	0.102	0.088	0.217	0.118	0.241	0.2	0.159	4.582	4.43	5.411	4.348	3.989	3.992	3.791	5.083	4.199	5.231	4.963	4.634	0.828	1.77522	4.644	14.532	0.00227963	0.0428472	UP	14	78796190	78970216	-1	protein_coding	diacylglycerol kinase, eta [Source:MGI Symbol;Acc:MGI:2444188]
ENSMUSG00000022623	Shank3	1.25	1.225	2.774	1.031	1.014	0.97	0.887	2.092	1.602	1.692	1.769	1.481	6.246	6.217	7.395	5.969	5.944	5.88	5.752	6.988	6.604	6.682	6.746	6.49	0.83	1.77769	6.491	17.983	0.00104578	0.0357461	UP	15	89383826	89444464	1	protein_coding	SH3 and multiple ankyrin repeat domains 3 [Source:MGI Symbol;Acc:MGI:1930016]
ENSMUSG00000026614	Slc30a10	0.754	0.638	1.158	0.512	0.47	0.506	0.408	0.912	0.753	0.934	0.978	0.631	3.404	3.165	4.018	2.852	2.729	2.833	2.527	3.676	3.401	3.71	3.775	3.15	0.832	1.78015	3.341	27.333	0.000119207	0.028731	UP	1	185187045	185200959	1	protein_coding	solute carrier family 30, member 10 [Source:MGI Symbol;Acc:MGI:2685058]
ENSMUSG00000072214	Septin5	14.842	15.318	34.77	11.68	12.678	12.9	11.093	25.344	14.848	23.438	22.145	21.493	6.915	6.961	8.143	6.57	6.688	6.713	6.496	7.687	6.916	7.574	7.492	7.449	0.832	1.78015	7.224	14.583	0.00234327	0.0430974	UP	16	18439252	18448704	-1	protein_coding	septin 5 [Source:MGI Symbol;Acc:MGI:1195461]
ENSMUSG00000026163	Sphkap	0.669	0.707	1.365	0.597	0.493	0.508	0.449	1.236	0.67	1.035	0.944	0.672	6.689	6.769	7.717	6.524	6.249	6.292	6.115	7.574	6.691	7.318	7.186	6.695	0.834	1.78262	6.908	14.716	0.00227457	0.0428472	UP	1	83231860	83385921	-1	protein_coding	SPHK1 interactor, AKAP domain containing [Source:MGI Symbol;Acc:MGI:1924879]
ENSMUSG00000040972	Igsf21	0.077	0.077	0.191	0.064	0.062	0.064	0.065	0.143	0.121	0.095	0.088	0.12	4.083	4.099	5.394	3.817	3.784	3.819	3.849	4.982	4.737	4.391	4.283	4.722	0.837	1.78633	4.423	13.224	0.00321579	0.0481204	UP	4	139754157	139974095	-1	protein_coding	immunoglobulin superfamily, member 21 [Source:MGI Symbol;Acc:MGI:2681842]
ENSMUSG00000056486	Chn1	0.832	0.865	2.162	0.697	0.712	0.758	0.68	1.318	1.045	1.462	1.293	1.203	7.1	7.155	8.476	6.844	6.875	6.966	6.808	7.762	7.427	7.912	7.735	7.63	0.838	1.78757	7.483	14.238	0.00256322	0.044257	UP	2	73441004	73605690	-1	protein_coding	chimerin 1 [Source:MGI Symbol;Acc:MGI:1915674]
ENSMUSG00000052373	Mpp3	0.673	0.746	1.112	0.54	0.488	0.51	0.344	1.142	0.629	0.963	0.896	0.577	4.284	4.432	5.006	3.967	3.823	3.885	3.323	5.043	4.187	4.798	4.695	4.064	0.839	1.78881	4.378	17.239	0.00116633	0.0360829	UP	11	101890478	101919287	-1	protein_coding	membrane protein, palmitoylated 3 (MAGUK p55 subfamily member 3) [Source:MGI Symbol;Acc:MGI:1328354]
ENSMUSG00000037788	Vopp1	0.19	0.176	0.392	0.151	0.141	0.146	0.12	0.303	0.228	0.249	0.264	0.201	4.212	4.108	5.258	3.89	3.784	3.841	3.554	4.888	4.475	4.605	4.688	4.295	0.842	1.79253	4.383	18.635	0.00084203	0.0353618	UP	6	57704792	57802144	-1	protein_coding	vesicular, overexpressed in cancer, prosurvival protein 1 [Source:MGI Symbol;Acc:MGI:2141658]
ENSMUSG00000063229	Ldha	3.049	3.039	7.252	2.337	2.513	2.625	2.356	5.145	3.39	4.604	4.538	4.25	5.434	5.43	6.683	5.051	5.156	5.219	5.063	6.188	5.587	6.028	6.007	5.913	0.842	1.79253	5.735	15.489	0.00190705	0.0403363	UP	7	46490899	46505051	1	protein_coding	lactate dehydrogenase A [Source:MGI Symbol;Acc:MGI:96759]
ENSMUSG00000004031	Brinp2	0.449	0.44	0.992	0.321	0.367	0.37	0.333	0.765	0.578	0.772	0.564	0.434	5.643	5.615	6.785	5.159	5.353	5.363	5.212	6.41	6.007	6.424	5.97	5.595	0.844	1.79502	5.887	14.158	0.00266976	0.0447932	UP	1	158072839	158183896	-1	protein_coding	bone morphogenic protein/retinoic acid inducible neural-specific 2 [Source:MGI Symbol;Acc:MGI:2443333]
ENSMUSG00000020882	Cacnb1	1.983	2.128	4.26	1.459	1.691	1.659	1.402	3.494	2.112	2.741	3.611	1.963	5.419	5.52	6.52	4.977	5.189	5.162	4.919	6.234	5.509	5.885	6.282	5.404	0.844	1.79502	5.679	13.866	0.00286748	0.0458239	UP	11	97892334	97913860	-1	protein_coding	calcium channel, voltage-dependent, beta 1 subunit [Source:MGI Symbol;Acc:MGI:102522]
ENSMUSG00000031119	Gpc4	0.062	0.076	0.144	0.052	0.055	0.049	0.052	0.098	0.091	0.098	0.083	0.095	2.819	3.109	4.027	2.578	2.634	2.473	2.565	3.464	3.366	3.466	3.236	3.426	0.845	1.79626	3.172	23.301	0.000252954	0.0332909	UP	X	51141898	51254129	-1	protein_coding	glypican 4 [Source:MGI Symbol;Acc:MGI:104902]
ENSMUSG00000029471	Camkk2	1.049	1.094	2.486	0.889	0.833	0.876	0.8	1.819	1.306	1.45	1.618	1.414	5.664	5.724	6.907	5.426	5.332	5.404	5.274	6.457	5.979	6.13	6.288	6.094	0.847	1.79876	5.976	17.404	0.00121037	0.036502	UP	5	122869233	122917472	-1	protein_coding	calcium/calmodulin-dependent protein kinase kinase 2, beta [Source:MGI Symbol;Acc:MGI:2444812]
ENSMUSG00000020297	Nsg2	2.72	2.632	4.933	2.064	1.966	2.037	1.554	4.628	2.33	3.808	3.758	2.617	7.32	7.273	8.179	6.923	6.852	6.904	6.514	8.087	7.097	7.806	7.787	7.265	0.847	1.79876	7.423	16.107	0.00161296	0.0388639	UP	11	31950463	32009202	1	protein_coding	neuron specific gene family member 2 [Source:MGI Symbol;Acc:MGI:1202070]
ENSMUSG00000036972	Zic4	0.129	0.143	0.26	0.142	0.09	0.086	0.066	0.142	0.194	0.208	0.169	0.145	1.837	1.979	2.827	1.968	1.332	1.266	0.909	1.966	2.413	2.51	2.213	1.995	0.848	1.8	2.027	13.681	0.0023054	0.0430578	UP	9	91244466	91271401	1	protein_coding	zinc finger protein of the cerebellum 4 [Source:MGI Symbol;Acc:MGI:107201]
ENSMUSG00000035285	Nat14	3.791	4.112	8.126	3.144	3.028	3.038	2.61	6.333	3.499	5.62	7.085	4.015	3.508	3.625	4.602	3.241	3.187	3.191	2.975	4.244	3.394	4.072	4.405	3.59	0.848	1.8	3.765	13.615	0.00286396	0.0458239	UP	7	4925027	4928005	1	protein_coding	N-acetyltransferase 14 [Source:MGI Symbol;Acc:MGI:3039561]
ENSMUSG00000019943	Atp2b1	1.846	1.854	4.269	1.546	1.403	1.428	1.472	2.73	2.211	3.164	2.63	2.371	7.679	7.686	8.888	7.423	7.284	7.309	7.352	8.244	7.939	8.456	8.19	8.041	0.849	1.80125	7.961	17.738	0.00109798	0.0357461	UP	10	98750268	98862005	1	protein_coding	ATPase, Ca++ transporting, plasma membrane 1 [Source:MGI Symbol;Acc:MGI:104653]
ENSMUSG00000043301	Kcnj6	0.074	0.08	0.154	0.056	0.056	0.062	0.052	0.139	0.078	0.116	0.104	0.073	4.198	4.311	5.259	3.808	3.804	3.96	3.709	5.11	4.276	4.855	4.699	4.184	0.849	1.80125	4.438	15.533	0.00178416	0.0400387	UP	16	94549495	94798560	-1	protein_coding	potassium inwardly-rectifying channel, subfamily J, member 6 [Source:MGI Symbol;Acc:MGI:104781]
ENSMUSG00000036298	Slc2a13	0.166	0.155	0.314	0.142	0.112	0.113	0.098	0.215	0.183	0.248	0.221	0.178	5.668	5.572	6.586	5.443	5.1	5.113	4.914	6.036	5.808	6.244	6.08	5.771	0.851	1.80375	5.774	22.191	0.000432155	0.0352745	UP	15	91151899	91457464	-1	protein_coding	solute carrier family 2 (facilitated glucose transporter), member 13 [Source:MGI Symbol;Acc:MGI:2146030]
ENSMUSG00000004187	Kifc2	12.992	13.612	30.366	10.699	10.805	10.909	9.395	17.784	19.904	21.052	22.66	12.633	6.618	6.685	7.842	6.338	6.353	6.366	6.151	7.071	7.233	7.314	7.42	6.578	0.852	1.805	6.925	14.64	0.00233929	0.0430974	UP	15	76544058	76552396	1	protein_coding	kinesin family member C2 [Source:MGI Symbol;Acc:MGI:109187]
ENSMUSG00000052534	Pbx1	0.204	0.197	0.498	0.164	0.168	0.164	0.161	0.27	0.302	0.35	0.252	0.299	5.998	5.951	7.286	5.687	5.715	5.681	5.656	6.402	6.562	6.778	6.304	6.551	0.854	1.80751	6.305	15.501	0.00191043	0.0403363	UP	1	167946933	168259839	-1	protein_coding	pre B cell leukemia homeobox 1 [Source:MGI Symbol;Acc:MGI:97495]
ENSMUSG00000036923	Stox1	0.032	0.035	0.054	0.026	0.021	0.022	0.02	0.057	0.041	0.032	0.046	0.025	1.168	1.304	1.882	0.853	0.576	0.655	0.504	1.966	1.489	1.142	1.678	0.809	0.857	1.81127	1.253	14.289	0.00195965	0.0405966	UP	10	62494822	62561907	-1	protein_coding	storkhead box 1 [Source:MGI Symbol;Acc:MGI:2684909]
ENSMUSG00000021559	Dapk1	0.246	0.254	0.491	0.216	0.182	0.176	0.151	0.382	0.277	0.396	0.371	0.215	5.314	5.36	6.308	5.124	4.877	4.833	4.614	5.947	5.482	5.998	5.904	5.119	0.859	1.81378	5.498	16.047	0.00166537	0.03919	UP	13	60749761	60911005	1	protein_coding	death associated protein kinase 1 [Source:MGI Symbol;Acc:MGI:1916885]
ENSMUSG00000033805	Ephx4	0.144	0.148	0.394	0.11	0.113	0.134	0.135	0.243	0.203	0.179	0.262	0.219	2.01	2.047	3.437	1.63	1.666	1.91	1.915	2.747	2.492	2.319	2.854	2.601	0.861	1.8163	2.4	12.657	0.00313701	0.0476369	UP	5	107550602	107577901	1	protein_coding	epoxide hydrolase 4 [Source:MGI Symbol;Acc:MGI:2686228]
ENSMUSG00000031137	Fgf13	0.102	0.101	0.178	0.076	0.07	0.078	0.055	0.179	0.087	0.138	0.141	0.09	5.691	5.678	6.497	5.266	5.158	5.306	4.808	6.504	5.471	6.132	6.154	5.512	0.863	1.81882	5.775	15.401	0.00197139	0.0405966	UP	X	58107505	58613431	-1	protein_coding	fibroblast growth factor 13 [Source:MGI Symbol;Acc:MGI:109178]
ENSMUSG00000035274	Tpbg	4.203	4.363	5.273	2.986	2.487	2.973	1.668	5.715	3.414	6.461	4.742	2.689	4.298	4.352	4.624	3.808	3.546	3.801	2.975	4.74	4	4.916	4.472	3.657	0.864	1.82008	4.198	14.462	0.00234055	0.0430974	UP	9	85724433	85729093	1	protein_coding	trophoblast glycoprotein [Source:MGI Symbol;Acc:MGI:1341264]
ENSMUSG00000046721	Rpl14-ps1	4.474	3.304	3.941	2.24	2.222	2.279	1.804	6.138	4.247	3.758	3.181	2.153	1.588	1.165	1.41	0.631	0.62	0.655	0.339	2.032	1.515	1.344	1.113	0.577	0.864	1.82008	1.172	13.436	0.00246426	0.0437112	UP	7	44974389	44975041	1	processed_pseudogene	ribosomal protein L14, pseudogene 1 [Source:MGI Symbol;Acc:MGI:3710579]
ENSMUSG00000029121	Crmp1	1.365	1.322	2.748	1.082	1.004	1.021	0.845	2.065	1.413	2.162	1.926	1.421	6.1	6.054	7.109	5.766	5.658	5.682	5.409	6.697	6.15	6.763	6.597	6.158	0.867	1.82387	6.266	18.905	0.000868866	0.0353618	UP	5	37399284	37449477	1	protein_coding	collapsin response mediator protein 1 [Source:MGI Symbol;Acc:MGI:107793]
ENSMUSG00000050965	Prkca	0.206	0.192	0.444	0.149	0.161	0.158	0.143	0.29	0.245	0.309	0.258	0.284	6.406	6.3	7.511	5.935	6.048	6.018	5.874	6.897	6.654	6.986	6.727	6.864	0.868	1.82513	6.602	21.217	0.000530894	0.0353618	UP	11	107824213	108234754	-1	protein_coding	protein kinase C, alpha [Source:MGI Symbol;Acc:MGI:97595]
ENSMUSG00000039058	Ak5	0.261	0.286	0.581	0.19	0.221	0.223	0.186	0.471	0.286	0.358	0.42	0.333	5.75	5.882	6.902	5.29	5.508	5.524	5.259	6.6	5.877	6.202	6.432	6.099	0.869	1.8264	6.033	18.073	0.00104952	0.0357461	UP	3	152168452	152373997	-1	protein_coding	adenylate kinase 5 [Source:MGI Symbol;Acc:MGI:2677491]
ENSMUSG00000052889	Prkcb	0.43	0.441	0.987	0.359	0.333	0.349	0.302	0.675	0.556	0.649	0.658	0.515	7.216	7.252	8.415	6.955	6.847	6.914	6.706	7.867	7.586	7.81	7.831	7.476	0.871	1.82893	7.493	19.648	0.000726706	0.0353618	UP	7	121887974	122233625	1	protein_coding	protein kinase C, beta [Source:MGI Symbol;Acc:MGI:97596]
ENSMUSG00000033966	Cdkl4	0.137	0.128	0.247	0.102	0.08	0.117	0.069	0.207	0.142	0.212	0.176	0.101	2.49	2.386	3.327	2.074	1.728	2.265	1.511	3.073	2.543	3.112	2.846	2.051	0.872	1.8302	2.552	13.721	0.00236176	0.0430974	UP	17	80830979	80885242	-1	protein_coding	cyclin-dependent kinase-like 4 [Source:MGI Symbol;Acc:MGI:3587025]
ENSMUSG00000058248	Kcnh1	0.097	0.092	0.24	0.089	0.075	0.077	0.066	0.168	0.126	0.136	0.129	0.141	4.96	4.882	6.259	4.838	4.583	4.631	4.407	5.749	5.33	5.445	5.362	5.492	0.873	1.83147	5.259	14.639	0.00235632	0.0430974	UP	1	191873082	192192467	1	protein_coding	potassium voltage-gated channel, subfamily H (eag-related), member 1 [Source:MGI Symbol;Acc:MGI:1341721]
ENSMUSG00000074480	Mex3a	0.345	0.315	0.737	0.286	0.244	0.243	0.233	0.552	0.537	0.351	0.306	0.56	1.676	1.547	2.749	1.414	1.192	1.185	1.128	2.338	2.299	1.698	1.506	2.359	0.873	1.83147	1.851	12.749	0.00298087	0.0465975	UP	3	88439702	88448703	1	protein_coding	mex3 RNA binding family member A [Source:MGI Symbol;Acc:MGI:1919890]
ENSMUSG00000045534	Kcna5	1.47	1.215	1.91	0.886	0.653	1.008	0.751	1.752	1.179	2.09	1.297	1.254	2.102	1.834	2.474	1.391	0.969	1.572	1.161	2.351	1.791	2.601	1.925	1.878	0.88	1.84038	1.919	20.371	0.000461968	0.0353075	UP	6	126509514	126512375	-1	protein_coding	potassium voltage-gated channel, shaker-related subfamily, member 5 [Source:MGI Symbol;Acc:MGI:96662]
ENSMUSG00000000881	Dlg3	1.279	1.284	2.856	1.054	0.98	1.004	0.843	2.104	1.418	1.973	1.878	1.549	6.02	6.026	7.178	5.742	5.637	5.671	5.421	6.738	6.169	6.645	6.574	6.296	0.885	1.84676	6.268	18.543	0.000950593	0.0353618	UP	X	99811328	99862016	1	protein_coding	discs large MAGUK scaffold protein 3 [Source:MGI Symbol;Acc:MGI:1888986]
ENSMUSG00000027004	Frzb	0.396	0.269	0.417	0.196	0.183	0.241	0.155	0.316	0.233	0.306	0.418	0.532	3.83	3.276	3.901	2.826	2.729	3.121	2.488	3.506	3.07	3.461	3.907	4.253	0.893	1.85703	3.457	18.66	0.000802279	0.0353618	UP	2	80242314	80277969	-1	protein_coding	frizzled-related protein [Source:MGI Symbol;Acc:MGI:892032]
ENSMUSG00000046593	Tmem215	0.6	0.614	0.805	0.405	0.468	0.324	0.236	0.867	0.535	0.541	0.704	0.677	1.623	1.655	2.038	1.075	1.278	0.77	0.339	2.141	1.463	1.479	1.847	1.794	0.893	1.85703	1.54	19.94	0.00050696	0.0353618	UP	4	40472180	40477168	1	protein_coding	transmembrane protein 215 [Source:MGI Symbol;Acc:MGI:2444167]
ENSMUSG00000040794	C1qtnf4	5.709	6.198	11.776	4.567	4.307	4.59	3.365	8.943	7.079	8.608	7.806	6.497	4.74	4.858	5.782	4.419	4.335	4.426	3.981	5.386	5.049	5.331	5.19	4.926	0.894	1.85832	4.953	24.67	0.000253923	0.0332909	UP	2	90716204	90720869	1	protein_coding	C1q and tumor necrosis factor related protein 4 [Source:MGI Symbol;Acc:MGI:1914695]
ENSMUSG00000024268	Celf4	0.604	0.656	1.154	0.486	0.447	0.441	0.358	1.091	0.58	0.92	0.866	0.567	7.383	7.503	8.318	7.071	6.949	6.931	6.63	8.237	7.326	7.99	7.903	7.293	0.894	1.85832	7.557	17.555	0.00117132	0.0360829	UP	18	25610689	25887214	-1	protein_coding	CUGBP, Elav-like family member 4 [Source:MGI Symbol;Acc:MGI:1932407]
ENSMUSG00000032368	Zic1	4.305	4.675	6.568	3.369	2.67	2.864	2.157	5.69	4.669	5.673	5.994	3.715	5.065	5.183	5.673	4.712	4.378	4.478	4.071	5.466	5.181	5.462	5.541	4.852	0.899	1.86477	5.084	33.26	5.6131e-05	0.0195519	UP	9	91240111	91247863	-1	protein_coding	zinc finger protein of the cerebellum 1 [Source:MGI Symbol;Acc:MGI:106683]
ENSMUSG00000001985	Grik3	0.2	0.219	0.418	0.169	0.143	0.153	0.127	0.312	0.191	0.329	0.286	0.265	5.483	5.615	6.546	5.245	5	5.099	4.834	6.125	5.422	6.201	6.002	5.889	0.905	1.87254	5.713	20.763	0.000596346	0.0353618	UP	4	125384493	125607966	1	protein_coding	glutamate receptor, ionotropic, kainate 3 [Source:MGI Symbol;Acc:MGI:95816]
ENSMUSG00000046447	Camk2n1	32.888	31.632	68.78	24.489	23.126	24.758	21.832	49.543	37.17	52.728	43.423	37.202	7.578	7.522	8.643	7.153	7.071	7.169	6.988	8.169	7.755	8.259	7.979	7.756	0.907	1.87514	7.76	22.531	0.000406916	0.034776	UP	4	138181625	138187434	1	protein_coding	calcium/calmodulin-dependent protein kinase II inhibitor 1 [Source:MGI Symbol;Acc:MGI:1913509]
ENSMUSG00000026207	Speg	0.741	0.733	1.644	0.568	0.567	0.527	0.542	1.055	1.239	1.167	1.057	0.636	5.404	5.388	6.552	5.021	5.019	4.914	4.953	5.913	6.144	6.059	5.915	5.185	0.908	1.87644	5.64	15.906	0.00177001	0.0399372	UP	1	75351941	75408964	1	protein_coding	SPEG complex locus [Source:MGI Symbol;Acc:MGI:109282]
ENSMUSG00000032511	Scn5a	0.025	0.028	0.037	0.023	0.013	0.013	0.013	0.037	0.03	0.029	0.03	0.021	1.329	1.471	1.845	1.215	0.382	0.439	0.451	1.86	1.565	1.5	1.566	1.081	0.912	1.88165	1.312	18.887	0.000639912	0.0353618	UP	9	119312474	119408082	-1	protein_coding	sodium channel, voltage-gated, type V, alpha [Source:MGI Symbol;Acc:MGI:98251]
ENSMUSG00000036894	Rap2b	3.285	3.166	7.662	2.34	2.717	2.464	2.379	5.099	4.736	3.613	4.34	5.396	4.486	4.432	5.704	3.998	4.213	4.073	4.022	5.118	5.012	4.622	4.886	5.199	0.912	1.88165	4.744	18.092	0.00100369	0.0357461	UP	3	61269059	61275851	1	protein_coding	RAP2B, member of RAS oncogene family [Source:MGI Symbol;Acc:MGI:1921262]
ENSMUSG00000063160	Numbl	1.048	1.081	2.187	0.775	0.796	0.763	0.699	1.498	1.308	1.536	1.644	1.131	4.64	4.684	5.699	4.207	4.245	4.184	4.058	5.154	4.959	5.19	5.288	4.75	0.913	1.88296	4.842	25.587	0.000213619	0.0307693	UP	7	26957858	26981569	1	protein_coding	numb-like [Source:MGI Symbol;Acc:MGI:894702]
ENSMUSG00000036052	Dnajb5	2.132	2.383	5.871	1.868	1.877	1.837	1.671	3.312	3.866	2.947	3.748	3.078	4.363	4.523	5.821	4.173	4.18	4.149	4.013	4.996	5.219	4.828	5.174	4.891	0.913	1.88296	4.796	15.987	0.00164481	0.03919	UP	4	42949814	42959425	1	protein_coding	DnaJ heat shock protein family (Hsp40) member B5 [Source:MGI Symbol;Acc:MGI:1930018]
ENSMUSG00000032589	Bsn	3.497	3.934	8.702	2.665	3.081	2.969	2.674	7.338	3.757	5.442	5.86	4.372	8.367	8.537	9.682	7.975	8.184	8.131	7.98	9.436	8.47	9.004	9.111	8.689	0.913	1.88296	8.738	14.332	0.00256267	0.044257	UP	9	107973221	108067583	-1	protein_coding	bassoon [Source:MGI Symbol;Acc:MGI:1277955]
ENSMUSG00000030605	Mfge8	1.799	1.493	3.956	1.16	1.387	1.235	1.287	2.659	2.41	2.145	1.774	2.917	4.786	4.518	5.921	4.156	4.413	4.245	4.306	5.349	5.207	5.04	4.766	5.482	0.916	1.88688	4.951	15.973	0.00167467	0.03919	UP	7	78783516	78798808	-1	protein_coding	milk fat globule EGF and factor V/VIII domain containing [Source:MGI Symbol;Acc:MGI:102768]
ENSMUSG00000019256	Ahr	0.121	0.099	0.222	0.079	0.076	0.071	0.083	0.185	0.114	0.148	0.141	0.136	2.189	1.909	3.055	1.589	1.532	1.439	1.658	2.795	2.11	2.478	2.41	2.359	0.918	1.88949	2.213	21.238	0.000384479	0.034776	UP	12	35547973	35585037	-1	protein_coding	aryl-hydrocarbon receptor [Source:MGI Symbol;Acc:MGI:105043]
ENSMUSG00000040563	Plppr2	2.425	2.244	5.74	1.841	1.787	1.836	1.8	3.893	2.896	3.976	3.258	3.03	4.852	4.741	6.093	4.456	4.413	4.453	4.424	5.533	5.107	5.564	5.277	5.172	0.918	1.88949	5.106	17.556	0.00117114	0.0360829	UP	9	21848329	21860203	1	protein_coding	phospholipid phosphatase related 2 [Source:MGI Symbol;Acc:MGI:2384575]
ENSMUSG00000052726	Kcnt2	0.041	0.039	0.08	0.031	0.028	0.029	0.023	0.064	0.045	0.058	0.057	0.039	3.905	3.849	4.884	3.514	3.348	3.444	3.109	4.552	4.062	4.419	4.389	3.857	0.927	1.90132	4.038	22.22	0.000403466	0.034776	UP	1	140173896	140539805	1	protein_coding	potassium channel, subfamily T, member 2 [Source:MGI Symbol;Acc:MGI:3036273]
ENSMUSG00000062760	Shisal1	0.627	0.54	1.241	0.464	0.418	0.394	0.4	1.022	0.668	0.758	0.693	0.828	5.414	5.2	6.398	4.981	4.83	4.746	4.768	6.119	5.506	5.688	5.559	5.816	0.927	1.90132	5.512	21.824	0.000482903	0.0353618	UP	15	84263404	84331298	-1	protein_coding	shisa like 1 [Source:MGI Symbol;Acc:MGI:1919551]
ENSMUSG00000020173	Cobl	0.196	0.193	0.381	0.13	0.144	0.146	0.119	0.296	0.151	0.259	0.324	0.254	5.486	5.466	6.445	4.9	5.042	5.059	4.773	6.079	5.112	5.888	6.209	5.861	0.929	1.90396	5.627	18.079	0.00107948	0.0357461	UP	11	12186608	12414960	-1	protein_coding	cordon-bleu WH2 repeat [Source:MGI Symbol;Acc:MGI:105056]
ENSMUSG00000035357	Pdzrn3	0.084	0.057	0.157	0.048	0.057	0.053	0.05	0.104	0.096	0.1	0.062	0.131	4.264	3.706	5.169	3.454	3.704	3.613	3.51	4.571	4.455	4.519	3.821	4.906	0.929	1.90396	4.251	14.184	0.0025862	0.0444793	UP	6	101126570	101354858	-1	protein_coding	PDZ domain containing RING finger 3 [Source:MGI Symbol;Acc:MGI:1933157]
ENSMUSG00000072875	Gpr27	4.507	4.671	8.552	3.527	3.289	3.039	2.421	7.708	3.712	5.898	5.197	6.86	3.439	3.49	4.358	3.089	2.989	2.876	2.553	4.208	3.162	3.824	3.643	4.041	0.937	1.91454	3.573	19.088	0.000761953	0.0353618	UP	6	99669640	99672027	1	protein_coding	G protein-coupled receptor 27 [Source:MGI Symbol;Acc:MGI:1202299]
ENSMUSG00000006362	Cbfa2t3	0.108	0.103	0.249	0.093	0.074	0.085	0.063	0.195	0.148	0.138	0.121	0.149	3.015	2.949	4.209	2.799	2.474	2.674	2.245	3.861	3.461	3.359	3.174	3.474	0.938	1.91587	3.245	16.792	0.00123752	0.0366525	UP	8	123351880	123425848	-1	protein_coding	CBFA2/RUNX1 translocation partner 3 [Source:MGI Symbol;Acc:MGI:1338013]
ENSMUSG00000051375	Pcdh1	2.891	2.711	6.528	2.158	2.238	2.083	1.898	5.21	3.594	3.772	4.315	3.101	6.242	6.149	7.416	5.82	5.873	5.769	5.635	7.09	6.555	6.625	6.819	6.342	0.939	1.9172	6.464	17.821	0.00115157	0.0360829	UP	18	38318967	38345106	-1	protein_coding	protocadherin 1 [Source:MGI Symbol;Acc:MGI:104692]
ENSMUSG00000020607	Lratd1	5.556	5.415	12.186	4.461	4.105	3.958	3.468	8.683	6.26	9.785	8.222	5.247	4.629	4.592	5.76	4.314	4.195	4.142	3.952	5.272	4.801	5.444	5.193	4.547	0.939	1.9172	4.843	16.643	0.00142959	0.0372461	UP	12	14196831	14202055	-1	protein_coding	LRAT domain containing 1 [Source:MGI Symbol;Acc:MGI:2145011]
ENSMUSG00000028600	Podn	0.017	0.019	0.028	0.013	0.009	0.013	0.01	0.024	0.032	0.017	0.013	0.022	0.575	0.712	1.249	0.217	-0.341	0.186	-0.141	1.015	1.436	0.585	0.221	0.932	0.939	1.9172	0.642	13.407	0.00248375	0.0437112	UP	4	107871988	107953642	-1	protein_coding	podocan [Source:MGI Symbol;Acc:MGI:2674939]
ENSMUSG00000032297	Celf6	0.458	0.391	0.628	0.287	0.301	0.257	0.176	0.725	0.29	0.544	0.501	0.393	3.759	3.533	4.213	3.089	3.157	2.935	2.393	4.419	3.104	4.007	3.888	3.54	0.943	1.92252	3.611	16.927	0.00127664	0.0367227	UP	9	59485200	59514575	1	protein_coding	CUGBP, Elav-like family member 6 [Source:MGI Symbol;Acc:MGI:1923433]
ENSMUSG00000047261	Gap43	0.79	0.812	1.517	0.479	0.619	0.597	0.459	1.326	0.728	1.016	1.222	0.887	6.189	6.229	7.129	5.467	5.836	5.784	5.405	6.935	6.071	6.55	6.818	6.356	0.946	1.92652	6.329	21.443	0.000531687	0.0353618	UP	16	42068805	42161014	-1	protein_coding	growth associated protein 43 [Source:MGI Symbol;Acc:MGI:95639]
ENSMUSG00000020894	Vamp2	47.193	47.887	99.126	37.966	34.462	33.69	27.762	88.886	41.888	71.397	73.413	48.114	7.522	7.544	8.593	7.209	7.069	7.036	6.757	8.436	7.351	8.119	8.16	7.55	0.952	1.93455	7.725	15.337	0.00202858	0.0410404	UP	11	68979316	68983210	1	protein_coding	vesicle-associated membrane protein 2 [Source:MGI Symbol;Acc:MGI:1313277]
ENSMUSG00000051359	Ncald	0.243	0.251	0.594	0.174	0.184	0.201	0.185	0.462	0.328	0.393	0.363	0.249	6.698	6.741	7.985	6.215	6.297	6.426	6.302	7.621	7.128	7.391	7.274	6.733	0.953	1.93589	7.011	16.393	0.00158746	0.0386431	UP	15	37366419	37792814	-1	protein_coding	neurocalcin delta [Source:MGI Symbol;Acc:MGI:1196326]
ENSMUSG00000052135	Foxo6	0.153	0.108	0.293	0.07	0.106	0.075	0.119	0.197	0.176	0.17	0.193	0.144	1.676	1.189	2.59	0.591	1.162	0.694	1.317	2.032	1.873	1.822	1.999	1.585	0.955	1.93858	1.647	15.31	0.001504	0.0381388	UP	4	120124276	120144546	-1	protein_coding	forkhead box O6 [Source:MGI Symbol;Acc:MGI:2676586]
ENSMUSG00000030584	Dpf1	0.957	0.997	2.072	0.709	0.745	0.673	0.612	1.448	1.324	1.502	1.423	0.928	3.783	3.842	4.893	3.354	3.425	3.278	3.143	4.378	4.249	4.43	4.353	3.738	0.958	1.94261	4.004	22.782	0.000365457	0.034776	UP	7	29003376	29017668	1	protein_coding	D4, zinc and double PHD fingers family 1 [Source:MGI Symbol;Acc:MGI:1352748]
ENSMUSG00000037148	Arhgap10	0.023	0.025	0.061	0.017	0.018	0.02	0.019	0.044	0.042	0.035	0.023	0.035	2.638	2.785	4.031	2.228	2.265	2.461	2.365	3.563	3.5	3.231	2.667	3.24	0.958	1.94261	3.027	14.901	0.00194249	0.0405966	UP	8	77976995	78244582	-1	protein_coding	Rho GTPase activating protein 10 [Source:MGI Symbol;Acc:MGI:1925764]
ENSMUSG00000037465	Klf10	1.451	1.477	3.088	1.126	1.017	1.014	0.926	2.339	1.576	2.369	1.755	1.85	3.204	3.23	4.287	2.843	2.698	2.693	2.565	3.888	3.323	3.907	3.477	3.553	0.959	1.94396	3.402	23.739	0.000273171	0.0333645	UP	15	38291707	38300950	-1	protein_coding	Kruppel-like factor 10 [Source:MGI Symbol;Acc:MGI:1101353]
ENSMUSG00000045763	Basp1	3.871	4.517	8.036	2.781	2.953	3.006	2.514	6.203	3.908	6.775	6.209	4.242	7.611	7.833	8.664	7.134	7.221	7.246	6.989	8.291	7.625	8.418	8.292	7.743	0.959	1.94396	7.855	22.709	0.000405098	0.034776	UP	15	25363363	25413850	-1	protein_coding	brain abundant, membrane attached signal protein 1 [Source:MGI Symbol;Acc:MGI:1917600]
ENSMUSG00000032500	Dclk3	0.55	0.527	0.808	0.314	0.404	0.344	0.222	0.92	0.534	0.631	0.59	0.453	4.786	4.726	5.341	3.983	4.345	4.113	3.484	5.528	4.745	4.984	4.888	4.508	0.963	1.94936	4.72	22.484	0.000400487	0.034776	UP	9	111268149	111318186	1	protein_coding	doublecortin-like kinase 3 [Source:MGI Symbol;Acc:MGI:3039580]
ENSMUSG00000047844	Bex4	5.76	5.537	7.909	3.414	3.94	3.201	2.474	7.851	5.114	8.954	5.348	4.527	3.074	3.018	3.528	2.33	2.533	2.239	1.875	3.517	2.905	3.705	2.968	2.731	0.967	1.95477	2.967	24.488	0.000205061	0.0307341	UP	X	135039745	135041192	1	protein_coding	brain expressed X-linked 4 [Source:MGI Symbol;Acc:MGI:3606746]
ENSMUSG00000038026	Kcnj9	2.969	3.048	7.253	2.538	2.326	2.29	1.804	5.029	3.215	3.297	5.515	4.794	4.715	4.753	6.001	4.49	4.365	4.342	3.999	5.473	4.829	4.866	5.606	5.404	0.969	1.95748	5.021	14.902	0.00223999	0.0426263	UP	1	172148068	172156885	-1	protein_coding	potassium inwardly-rectifying channel, subfamily J, member 9 [Source:MGI Symbol;Acc:MGI:108007]
ENSMUSG00000042388	Dlgap3	1.146	1.126	2.855	0.822	0.935	0.89	0.797	2.065	1.375	1.61	1.566	1.799	6.282	6.257	7.598	5.803	5.989	5.917	5.759	7.131	6.544	6.772	6.732	6.932	0.975	1.96564	6.586	18.174	0.00107986	0.0357461	UP	4	127062997	127130815	1	protein_coding	DLG associated protein 3 [Source:MGI Symbol;Acc:MGI:3039563]
ENSMUSG00000053825	Ppfia2	0.141	0.139	0.315	0.109	0.098	0.104	0.092	0.25	0.143	0.274	0.196	0.129	6.032	6.014	7.191	5.661	5.514	5.596	5.412	6.858	6.056	6.989	6.508	5.901	0.977	1.96837	6.266	14.046	0.0028714	0.0458239	UP	10	106306200	106771813	1	protein_coding	protein tyrosine phosphatase, receptor type, f polypeptide (PTPRF), interacting protein (liprin), alpha 2 [Source:MGI Symbol;Acc:MGI:2443834]
ENSMUSG00000041708	Mpped1	0.429	0.407	1.143	0.328	0.343	0.359	0.279	0.675	0.627	0.61	0.682	0.616	5.087	5.011	6.499	4.702	4.765	4.833	4.468	5.74	5.634	5.594	5.755	5.609	0.985	1.97931	5.423	17.023	0.00139328	0.0372461	UP	15	83663668	83742695	1	protein_coding	metallophosphoesterase domain containing 1 [Source:MGI Symbol;Acc:MGI:106316]
ENSMUSG00000040896	Kcnd3	0.202	0.189	0.347	0.137	0.134	0.13	0.097	0.391	0.158	0.252	0.254	0.181	5.486	5.395	6.266	4.927	4.893	4.852	4.434	6.44	5.137	5.804	5.817	5.328	0.987	1.98206	5.516	16.324	0.00164384	0.03919	UP	3	105359646	105581318	1	protein_coding	potassium voltage-gated channel, Shal-related family, member 3 [Source:MGI Symbol;Acc:MGI:1928743]
ENSMUSG00000070867	Trabd2b	0.006	0.007	0.014	0.006	0.005	0.004	0.003	0.011	0.01	0.006	0.009	0.007	0.421	0.608	1.622	0.32	0.159	-0.122	-0.409	1.199	1.139	0.503	1.031	0.627	0.988	1.98343	0.697	13.197	0.00263134	0.0447218	UP	4	114263921	114472295	1	protein_coding	TraB domain containing 2B [Source:MGI Symbol;Acc:MGI:3650152]
ENSMUSG00000028456	Unc13b	0.087	0.083	0.213	0.065	0.066	0.063	0.061	0.094	0.168	0.117	0.155	0.096	4.167	4.105	5.455	3.745	3.77	3.708	3.657	4.285	5.118	4.593	4.996	4.314	0.992	1.98894	4.448	14.981	0.00217478	0.0418838	UP	4	43058953	43264871	1	protein_coding	unc-13 homolog B [Source:MGI Symbol;Acc:MGI:1342278]
ENSMUSG00000059149	Mfsd4a	0.343	0.333	0.78	0.275	0.228	0.238	0.219	0.609	0.354	0.474	0.477	0.479	3.965	3.923	5.146	3.649	3.381	3.438	3.323	4.789	4.009	4.43	4.437	4.444	1.001	2.00139	4.188	20.539	0.000606777	0.0353618	UP	1	131950544	131995800	-1	protein_coding	major facilitator superfamily domain containing 4A [Source:MGI Symbol;Acc:MGI:2442786]
ENSMUSG00000085151	1110018N20Rik	0.194	0.258	0.58	0.167	0.182	0.138	0.174	0.358	0.331	0.263	0.369	0.317	-0.178	0.197	1.305	-0.367	-0.258	-0.607	-0.314	0.642	0.534	0.224	0.682	0.473	1.002	2.00277	0.292	12.585	0.0031217	0.0475465	UP	2	167030622	167034728	1	lncRNA	RIKEN cDNA 1110018N20 gene [Source:MGI Symbol;Acc:MGI:1915753]
ENSMUSG00000033981	Gria2	1.732	1.797	4.245	1.409	1.243	1.265	1.195	2.772	2.393	3.218	2.82	1.631	7.717	7.769	9.01	7.419	7.239	7.264	7.181	8.395	8.183	8.61	8.42	7.63	1.011	2.01531	8.024	17.148	0.00135306	0.0371011	UP	3	80588757	80710142	-1	protein_coding	glutamate receptor, ionotropic, AMPA2 (alpha 2) [Source:MGI Symbol;Acc:MGI:95809]
ENSMUSG00000019831	Wasf1	1.141	1.1	2.815	0.84	0.833	0.82	0.805	1.656	1.429	1.927	1.641	1.619	5.977	5.923	7.278	5.536	5.523	5.501	5.473	6.513	6.301	6.732	6.499	6.481	1.014	2.0195	6.256	21.553	0.00054245	0.0353618	UP	10	40759471	40814566	1	protein_coding	WASP family, member 1 [Source:MGI Symbol;Acc:MGI:1890563]
ENSMUSG00000052837	Junb	1.476	1.384	4.204	1.319	1.203	1.032	1.002	2.173	2.913	2.423	1.752	2.149	2.664	2.572	4.161	2.504	2.373	2.157	2.115	3.215	3.635	3.371	2.908	3.199	1.015	2.0209	3.036	13.82	0.0026429	0.0447218	UP	8	85701113	85705347	-1	protein_coding	jun B proto-oncogene [Source:MGI Symbol;Acc:MGI:96647]
ENSMUSG00000035268	Pkig	0.296	0.264	0.615	0.205	0.205	0.193	0.162	0.316	0.406	0.398	0.403	0.401	4.334	4.167	5.384	3.803	3.809	3.718	3.47	4.428	4.785	4.757	4.777	4.77	1.016	2.0223	4.453	27.456	0.000159707	0.0306453	UP	2	163500306	163568078	1	protein_coding	protein kinase inhibitor, gamma [Source:MGI Symbol;Acc:MGI:1343086]
ENSMUSG00000021541	Trpc7	0.025	0.027	0.042	0.016	0.018	0.015	0.012	0.037	0.023	0.036	0.044	0.015	1.659	1.772	2.386	1.075	1.221	0.911	0.604	2.229	1.54	2.153	2.442	0.932	1.023	2.03214	1.707	14.967	0.00164192	0.03919	UP	13	56920926	57043806	-1	protein_coding	transient receptor potential cation channel, subfamily C, member 7 [Source:MGI Symbol;Acc:MGI:1349470]
ENSMUSG00000067889	Sptbn2	8.832	9.762	24.002	6.602	7.384	7.155	6.412	17.313	12.68	14.848	13.932	11.091	8.506	8.65	9.948	8.086	8.247	8.202	8.044	9.477	9.027	9.255	9.163	8.834	1.029	2.04061	8.907	18.829	0.000938426	0.0353618	UP	19	4761195	4802388	1	protein_coding	spectrin beta, non-erythrocytic 2 [Source:MGI Symbol;Acc:MGI:1313261]
ENSMUSG00000009569	Mrtfb	0.586	0.615	1.474	0.442	0.442	0.442	0.406	0.991	0.721	0.974	1.001	0.711	6.563	6.631	7.892	6.155	6.157	6.155	6.032	7.32	6.86	7.294	7.334	6.841	1.03	2.04202	6.886	20.659	0.000647495	0.0353618	UP	16	13074345	13235393	1	protein_coding	myocardin related transcription factor B [Source:MGI Symbol;Acc:MGI:3050795]
ENSMUSG00000031285	Dcx	0.212	0.193	0.526	0.168	0.148	0.142	0.14	0.308	0.284	0.313	0.316	0.292	4.047	3.909	5.351	3.712	3.528	3.467	3.45	4.583	4.465	4.603	4.617	4.505	1.03	2.04202	4.301	21.186	0.00053976	0.0353618	UP	X	142638838	142716307	-1	protein_coding	doublecortin [Source:MGI Symbol;Acc:MGI:1277171]
ENSMUSG00000063632	Sox11	2.047	1.746	4.12	1.225	1.434	1.294	1.132	2.768	2.635	2.329	2.573	2.652	4.096	3.868	5.101	3.36	3.585	3.438	3.248	4.529	4.459	4.281	4.424	4.468	1.035	2.04911	4.174	30.653	9.27145e-05	0.0270103	UP	12	27384263	27392573	-1	protein_coding	SRY (sex determining region Y)-box 11 [Source:MGI Symbol;Acc:MGI:98359]
ENSMUSG00000040536	Necab1	0.204	0.213	0.34	0.137	0.121	0.133	0.101	0.351	0.184	0.255	0.267	0.201	5.336	5.396	6.07	4.765	4.583	4.715	4.321	6.119	5.189	5.658	5.724	5.317	1.036	2.05053	5.37	30.934	9.91721e-05	0.0274881	UP	4	14952245	15149794	-1	protein_coding	N-terminal EF-hand calcium binding protein 1 [Source:MGI Symbol;Acc:MGI:1916602]
ENSMUSG00000041923	Nol4	0.084	0.089	0.197	0.065	0.058	0.063	0.052	0.133	0.101	0.135	0.137	0.101	4.871	4.958	6.103	4.501	4.342	4.461	4.181	5.533	5.145	5.561	5.578	5.137	1.039	2.0548	5.143	24.199	0.000314368	0.0333645	UP	18	22826238	23174710	-1	protein_coding	nucleolar protein 4 [Source:MGI Symbol;Acc:MGI:2441684]
ENSMUSG00000034686	Prr7	0.784	0.787	1.913	0.594	0.578	0.585	0.466	1.035	0.867	1.126	1.634	1.029	2.819	2.824	4.095	2.425	2.386	2.403	2.081	3.215	2.962	3.336	3.869	3.208	1.042	2.05908	3.093	17.903	0.000967714	0.0353618	UP	13	55612080	55620967	1	protein_coding	proline rich 7 (synaptic) [Source:MGI Symbol;Acc:MGI:3487246]
ENSMUSG00000105867	Gm42517	6.953	7.654	15.473	5.074	4.633	5.071	4.423	14.459	7.966	9.549	10.435	6.909	1.759	1.894	2.892	1.318	1.192	1.317	1.128	2.795	1.95	2.206	2.332	1.75	1.044	2.06194	1.995	19.318	0.000581199	0.0353618	UP	5	108513939	108515788	-1	protein_coding	predicted gene 42517 [Source:MGI Symbol;Acc:MGI:5662654]
ENSMUSG00000071855	Ccdc112	0.326	0.267	0.582	0.179	0.176	0.183	0.211	0.42	0.321	0.509	0.401	0.281	3.291	3.005	4.123	2.437	2.412	2.473	2.673	3.655	3.271	3.93	3.587	3.08	1.052	2.0734	3.272	26.582	0.00016123	0.0306453	UP	18	46415218	46444995	-1	protein_coding	coiled-coil domain containing 112 [Source:MGI Symbol;Acc:MGI:1918800]
ENSMUSG00000073073	Gm8098	0.099	0.125	0.154	0.063	0.043	0.064	0.071	0.12	0.128	0.108	0.153	0.112	0.461	0.777	1.068	-0.145	-0.623	-0.122	0.013	0.724	0.807	0.585	1.059	0.627	1.052	2.0734	0.522	25.635	0.000162065	0.0306453	UP	11	30217464	30230491	1	lncRNA	predicted gene 8098 [Source:MGI Symbol;Acc:MGI:3645749]
ENSMUSG00000048240	Gng7	0.363	0.343	0.988	0.258	0.289	0.258	0.269	0.545	0.748	0.575	0.396	0.507	4.596	4.513	6.036	4.107	4.266	4.106	4.165	5.18	5.636	5.257	4.721	5.076	1.054	2.07628	4.94	15.138	0.0021622	0.0418838	UP	10	80784458	80850779	-1	protein_coding	guanine nucleotide binding protein (G protein), gamma 7 [Source:MGI Symbol;Acc:MGI:95787]
ENSMUSG00000020599	Rgs9	0.154	0.149	0.273	0.115	0.096	0.09	0.065	0.231	0.113	0.252	0.198	0.155	3.494	3.451	4.318	3.081	2.818	2.732	2.276	4.081	3.061	4.205	3.861	3.507	1.056	2.07916	3.533	19.498	0.000739401	0.0353618	UP	11	109116181	109188955	-1	protein_coding	regulator of G-protein signaling 9 [Source:MGI Symbol;Acc:MGI:1338824]
ENSMUSG00000046999	1110032F04Rik	1.294	1.701	2.538	0.9	0.725	0.967	0.913	1.999	1.7	2.014	1.734	1.634	1.775	2.161	2.729	1.268	0.969	1.367	1.287	2.39	2.16	2.4	2.188	2.104	1.057	2.0806	1.993	37.66	2.34434e-05	0.0101522	UP	3	68776919	68779496	1	protein_coding	RIKEN cDNA 1110032F04 gene [Source:MGI Symbol;Acc:MGI:1915975]
ENSMUSG00000028222	Calb1	1.316	1.238	2.599	0.861	0.826	0.903	0.691	2.092	1.304	1.965	1.743	1.41	5.144	5.056	6.124	4.533	4.475	4.603	4.217	5.811	5.13	5.721	5.548	5.243	1.057	2.0806	5.246	27.328	0.000183343	0.0306453	UP	4	15881264	15908064	1	protein_coding	calbindin 1 [Source:MGI Symbol;Acc:MGI:88248]
ENSMUSG00000043668	Tox3	0.079	0.079	0.155	0.061	0.048	0.05	0.041	0.145	0.065	0.145	0.107	0.061	3.021	3.025	3.985	2.659	2.307	2.367	2.098	3.888	2.741	3.886	3.446	2.65	1.057	2.0806	3.148	14.347	0.0023751	0.0430974	UP	8	90973668	91074971	-1	protein_coding	TOX high mobility group box family member 3 [Source:MGI Symbol;Acc:MGI:3039593]
ENSMUSG00000040479	Dgkz	1.903	1.877	5.477	1.433	1.531	1.452	1.436	3.31	3.234	3.1	3.418	2.056	6.357	6.338	7.881	5.949	6.044	5.968	5.952	7.155	7.122	7.061	7.202	6.469	1.058	2.08204	6.762	15.307	0.0021417	0.0417475	UP	2	91763169	91806209	-1	protein_coding	diacylglycerol kinase zeta [Source:MGI Symbol;Acc:MGI:1278339]
ENSMUSG00000042604	Kcna4	2.313	2.595	4.711	1.677	1.676	1.478	1.281	4.247	1.818	3.121	3.805	3.041	4.192	4.357	5.215	3.731	3.73	3.55	3.345	5.065	3.847	4.622	4.907	4.585	1.068	2.09652	4.386	21.115	0.000558528	0.0353618	UP	2	107120984	107128847	1	protein_coding	potassium voltage-gated channel, shaker-related subfamily, member 4 [Source:MGI Symbol;Acc:MGI:96661]
ENSMUSG00000020589	Cyria	0.592	0.514	1.296	0.425	0.378	0.375	0.327	1.121	0.651	0.773	0.715	0.697	6.082	5.876	7.211	5.605	5.437	5.425	5.228	7.002	6.219	6.466	6.354	6.317	1.077	2.10964	6.228	20.634	0.000669496	0.0353618	UP	12	12312140	12430966	1	protein_coding	CYFIP related Rac1 interactor A [Source:MGI Symbol;Acc:MGI:1261783]
ENSMUSG00000053395	Cacng8	0.416	0.43	1.198	0.344	0.318	0.301	0.307	0.757	0.462	0.808	0.697	0.6	3.388	3.436	4.906	3.117	3.006	2.927	2.956	4.247	3.538	4.341	4.128	3.913	1.077	2.10964	3.797	15.783	0.00180612	0.0401937	UP	7	3439199	3464164	1	protein_coding	calcium channel, voltage-dependent, gamma subunit 8 [Source:MGI Symbol;Acc:MGI:1932376]
ENSMUSG00000040640	Erc2	0.079	0.085	0.218	0.059	0.061	0.063	0.056	0.155	0.111	0.13	0.147	0.088	6.089	6.195	7.547	5.67	5.699	5.752	5.594	7.056	6.566	6.796	6.972	6.235	1.083	2.11844	6.483	17.56	0.00129083	0.0368682	UP	14	27344385	28200494	1	protein_coding	ELKS/RAB6-interacting/CAST family member 2 [Source:MGI Symbol;Acc:MGI:1098749]
ENSMUSG00000031292	Cdkl5	0.241	0.229	0.664	0.172	0.176	0.17	0.181	0.368	0.346	0.351	0.39	0.387	5.747	5.676	7.21	5.265	5.298	5.247	5.338	6.357	6.271	6.292	6.443	6.432	1.088	2.12579	6.094	20.023	0.000766787	0.0353618	UP	X	159554919	159777700	-1	protein_coding	cyclin-dependent kinase-like 5 [Source:MGI Symbol;Acc:MGI:1278336]
ENSMUSG00000022454	Nell2	0.31	0.316	1.001	0.253	0.241	0.243	0.262	0.597	0.467	0.609	0.504	0.456	6.585	6.612	8.274	6.294	6.222	6.233	6.344	7.53	7.174	7.558	7.285	7.142	1.091	2.13022	7.084	15.015	0.00230835	0.0430578	UP	15	94973111	95426440	-1	protein_coding	NEL-like 2 [Source:MGI Symbol;Acc:MGI:1858510]
ENSMUSG00000048895	Cdk5r1	15.095	15.359	39.955	11.912	11.241	10.733	9.611	28.586	17.664	25.459	25.163	18.615	5.975	6	7.378	5.634	5.55	5.484	5.325	6.895	6.201	6.728	6.711	6.277	1.095	2.13613	6.315	18.462	0.00106762	0.0357461	UP	11	80367849	80372010	1	protein_coding	cyclin-dependent kinase 5, regulatory subunit 1 (p35) [Source:MGI Symbol;Acc:MGI:101764]
ENSMUSG00000047495	Dlgap2	0.046	0.051	0.134	0.034	0.035	0.039	0.034	0.085	0.065	0.081	0.091	0.056	5.11	5.265	6.658	4.671	4.73	4.872	4.698	6.004	5.603	5.923	6.105	5.399	1.098	2.14058	5.559	17.156	0.00142077	0.0372461	UP	8	14145865	14897680	1	protein_coding	DLG associated protein 2 [Source:MGI Symbol;Acc:MGI:2443181]
ENSMUSG00000056306	Sertm1	0.145	0.193	0.447	0.132	0.117	0.116	0.114	0.332	0.136	0.232	0.343	0.232	1.494	1.894	3.087	1.367	1.192	1.185	1.161	2.665	1.409	2.153	2.712	2.156	1.101	2.14503	2.026	13.418	0.00265116	0.0447218	UP	3	54804489	54823308	-1	protein_coding	serine rich and transmembrane domain containing 1 [Source:MGI Symbol;Acc:MGI:3607715]
ENSMUSG00000015501	Hivep2	0.785	0.78	2.11	0.644	0.543	0.552	0.525	1.465	1.056	1.309	1.456	0.759	7.185	7.176	8.612	6.899	6.653	6.679	6.605	8.085	7.612	7.923	8.076	7.138	1.102	2.14652	7.533	15.939	0.00185611	0.0402264	UP	10	13841819	14027118	1	protein_coding	human immunodeficiency virus type I enhancer binding protein 2 [Source:MGI Symbol;Acc:MGI:1338076]
ENSMUSG00000034584	Exph5	0.061	0.073	0.162	0.044	0.044	0.044	0.049	0.093	0.065	0.137	0.074	0.119	2.236	2.487	3.629	1.782	1.768	1.788	1.934	2.833	2.328	3.388	2.514	3.183	1.107	2.15397	2.628	17.388	0.00103183	0.0357461	UP	9	53212970	53288814	1	protein_coding	exophilin 5 [Source:MGI Symbol;Acc:MGI:2443248]
ENSMUSG00000051951	Xkr4	0.072	0.077	0.205	0.062	0.052	0.052	0.049	0.121	0.103	0.117	0.134	0.1	5.069	5.162	6.58	4.862	4.597	4.605	4.517	5.822	5.591	5.766	5.962	5.54	1.109	2.15696	5.475	19.62	0.000830268	0.0353618	UP	1	3276124	3741721	-1	protein_coding	X-linked Kx blood group related 4 [Source:MGI Symbol;Acc:MGI:3528744]
ENSMUSG00000025867	Cplx2	16.723	17.718	40.867	11.613	12.276	12.177	10.697	41.253	15.65	25.805	25.79	18.063	7.716	7.799	9.005	7.19	7.27	7.259	7.072	9.018	7.62	8.342	8.341	7.827	1.11	2.15846	8.025	14.474	0.00263213	0.0447218	UP	13	54519162	54531730	1	protein_coding	complexin 2 [Source:MGI Symbol;Acc:MGI:104726]
ENSMUSG00000056296	Synpr	0.061	0.06	0.118	0.038	0.036	0.038	0.034	0.09	0.073	0.08	0.092	0.06	4.339	4.325	5.285	3.669	3.597	3.654	3.51	4.895	4.597	4.726	4.926	4.322	1.111	2.15995	4.432	39.729	2.4233e-05	0.010218	UP	14	8853423	9184983	-1	protein_coding	synaptoporin [Source:MGI Symbol;Acc:MGI:1919253]
ENSMUSG00000031517	Gpm6a	3.3	3.366	7.357	2.509	2.127	2.156	1.852	6.196	3.514	6.051	4.526	3.047	8.451	8.48	9.608	8.056	7.818	7.837	7.618	9.36	8.542	9.326	8.907	8.336	1.111	2.15995	8.667	18.851	0.000962884	0.0353618	UP	8	55407878	55513906	1	protein_coding	glycoprotein m6a [Source:MGI Symbol;Acc:MGI:107671]
ENSMUSG00000036422	Pcdh8	3.899	3.624	7.815	2.632	2.503	2.601	1.612	6.458	3.484	6.91	4.668	3.781	4.152	4.047	5.152	3.588	3.516	3.571	2.888	4.877	3.991	4.975	4.411	4.108	1.118	2.17046	4.248	18.516	0.000995851	0.0357053	UP	14	80004215	80008752	-1	protein_coding	protocadherin 8 [Source:MGI Symbol;Acc:MGI:1306800]
ENSMUSG00000029436	Mmp17	0.834	0.915	2.765	0.708	0.682	0.675	0.649	1.395	1.236	1.577	1.659	1.425	4.495	4.628	6.22	4.26	4.206	4.191	4.136	5.235	5.06	5.412	5.484	5.265	1.119	2.17196	5.03	16.261	0.00170466	0.0392439	UP	5	129661233	129688163	1	protein_coding	matrix metallopeptidase 17 [Source:MGI Symbol;Acc:MGI:1346076]
ENSMUSG00000048482	Bdnf	0.16	0.125	0.296	0.09	0.095	0.084	0.086	0.206	0.185	0.285	0.188	0.098	3.081	2.728	3.959	2.254	2.334	2.171	2.198	3.44	3.286	3.907	3.313	2.388	1.121	2.17498	3.065	17.984	0.000976831	0.0353984	UP	2	109505045	109557352	1	protein_coding	brain derived neurotrophic factor [Source:MGI Symbol;Acc:MGI:88145]
ENSMUSG00000040612	Ildr2	0.723	0.72	2.125	0.552	0.546	0.519	0.54	1.322	1.186	1.34	1.168	0.801	5.505	5.5	7.058	5.117	5.1	5.027	5.085	6.374	6.218	6.394	6.195	5.653	1.121	2.17498	5.916	16.436	0.00168857	0.03919	UP	1	166081708	166144392	1	protein_coding	immunoglobulin-like domain containing receptor 2 [Source:MGI Symbol;Acc:MGI:1196370]
ENSMUSG00000024245	Tmem178	0.134	0.139	0.355	0.107	0.097	0.096	0.077	0.244	0.188	0.21	0.253	0.127	2.952	3.005	4.348	2.639	2.498	2.484	2.166	3.81	3.441	3.596	3.861	2.881	1.123	2.17799	3.285	17.244	0.00121195	0.036502	UP	17	81252061	81309245	1	protein_coding	transmembrane protein 178 [Source:MGI Symbol;Acc:MGI:1915277]
ENSMUSG00000026833	Olfm1	4.252	4.371	12.435	2.987	3.413	3.4	2.935	8.218	4.34	7.357	7.91	6.76	7.327	7.367	8.875	6.818	7.01	7.005	6.792	8.277	7.357	8.118	8.222	7.996	1.127	2.18404	7.749	15.797	0.00192925	0.0405673	UP	2	28083004	28120748	1	protein_coding	olfactomedin 1 [Source:MGI Symbol;Acc:MGI:1860437]
ENSMUSG00000038128	Camk4	0.221	0.257	0.646	0.182	0.167	0.167	0.167	0.532	0.303	0.454	0.35	0.226	5.831	6.047	7.375	5.552	5.426	5.422	5.428	7.093	6.285	6.865	6.491	5.861	1.128	2.18556	6.298	14.276	0.00280746	0.0454842	UP	18	33067984	33324281	1	protein_coding	calcium/calmodulin-dependent protein kinase IV [Source:MGI Symbol;Acc:MGI:88258]
ENSMUSG00000025813	Homer2	0.258	0.239	0.727	0.192	0.168	0.197	0.171	0.379	0.396	0.333	0.432	0.443	4.79	4.682	6.285	4.369	4.172	4.403	4.197	5.344	5.41	5.16	5.533	5.57	1.139	2.20228	5.136	18.978	0.000943432	0.0353618	UP	7	81250229	81357275	-1	protein_coding	homer scaffolding protein 2 [Source:MGI Symbol;Acc:MGI:1347354]
ENSMUSG00000103378	Gm37176	0.514	0.457	0.669	0.286	0.242	0.27	0.164	0.852	0.51	0.687	0.364	0.218	1.119	0.956	1.484	0.32	0.097	0.24	-0.409	1.823	1.106	1.521	0.645	-0.041	1.141	2.20534	0.898	13.083	0.00271562	0.0449508	UP	17	52166195	52170245	1	TEC	predicted gene, 37176 [Source:MGI Symbol;Acc:MGI:5610404]
ENSMUSG00000004110	Cacna1e	0.369	0.36	0.877	0.259	0.245	0.257	0.207	0.728	0.415	0.586	0.616	0.325	7.511	7.475	8.758	7.001	6.92	6.988	6.679	8.489	7.68	8.177	8.25	7.326	1.142	2.20687	7.754	17.625	0.0012823	0.0367555	UP	1	154266477	154760247	-1	protein_coding	calcium channel, voltage-dependent, R type, alpha 1E subunit [Source:MGI Symbol;Acc:MGI:106217]
ENSMUSG00000030102	Itpr1	0.326	0.325	1.048	0.253	0.251	0.249	0.255	0.753	0.501	0.591	0.41	0.516	6.787	6.78	8.469	6.42	6.406	6.399	6.431	7.992	7.406	7.644	7.115	7.447	1.149	2.2176	7.271	14.54	0.00261677	0.0447218	UP	6	108190057	108528070	1	protein_coding	inositol 1,4,5-trisphosphate receptor 1 [Source:MGI Symbol;Acc:MGI:96623]
ENSMUSG00000029211	Gabra4	0.181	0.197	0.474	0.163	0.115	0.121	0.103	0.353	0.185	0.278	0.295	0.277	4.007	4.133	5.395	3.86	3.361	3.438	3.208	4.969	4.044	4.625	4.712	4.622	1.152	2.22222	4.345	18.923	0.000926186	0.0353618	UP	5	71727092	71815651	-1	protein_coding	gamma-aminobutyric acid (GABA) A receptor, subunit alpha 4 [Source:MGI Symbol;Acc:MGI:95616]
ENSMUSG00000009216	Fam163b	0.864	0.925	2.182	0.614	0.64	0.614	0.5	1.763	1.17	1.614	1.297	0.737	4.798	4.897	6.133	4.308	4.368	4.307	4.013	5.826	5.234	5.698	5.383	4.569	1.154	2.2253	5.115	16.872	0.00150989	0.0381388	UP	2	27000392	27032503	-1	protein_coding	family with sequence similarity 163, member B [Source:MGI Symbol;Acc:MGI:1926106]
ENSMUSG00000109625	3110080E11Rik	0.785	0.75	2.016	0.519	0.511	0.402	0.662	0.873	1.535	1.422	1.239	0.703	1.494	1.431	2.827	0.92	0.898	0.572	1.257	1.643	2.44	2.331	2.136	1.34	1.154	2.2253	1.763	15.016	0.00167346	0.03919	UP	8	16962722	16966198	-1	TEC	RIKEN cDNA 3110080E11 gene [Source:MGI Symbol;Acc:MGI:1920469]
ENSMUSG00000024736	Tmem132a	2.842	2.651	8.5	2.198	2.028	2.095	1.92	6.153	3.702	3.499	5.678	3.865	5.11	5.01	6.688	4.74	4.624	4.671	4.546	6.222	5.49	5.409	6.106	5.552	1.161	2.23612	5.513	14.338	0.00277085	0.0452111	UP	19	10835186	10847304	-1	protein_coding	transmembrane protein 132A [Source:MGI Symbol;Acc:MGI:2147810]
ENSMUSG00000015981	Stk32c	0.244	0.245	0.539	0.156	0.161	0.158	0.133	0.435	0.241	0.378	0.354	0.29	4.746	4.755	5.888	4.107	4.15	4.124	3.879	5.58	4.732	5.376	5.283	4.993	1.162	2.23767	4.934	27.181	0.00019082	0.0306453	UP	7	138683554	138793223	-1	protein_coding	serine/threonine kinase 32C [Source:MGI Symbol;Acc:MGI:2385336]
ENSMUSG00000048721	Fndc9	0.314	0.218	0.463	0.188	0.151	0.131	0.106	0.371	0.278	0.287	0.478	0.192	0.538	0.047	1.068	-0.145	-0.429	-0.607	-0.866	0.764	0.375	0.416	1.113	-0.12	1.164	2.24078	0.316	15.711	0.00135938	0.0371061	UP	11	46126358	46130699	1	protein_coding	fibronectin type III domain containing 9 [Source:MGI Symbol;Acc:MGI:2443410]
ENSMUSG00000046182	Gsg1l	0.05	0.059	0.138	0.044	0.036	0.036	0.029	0.097	0.054	0.108	0.079	0.068	3.362	3.611	4.823	3.187	2.883	2.902	2.59	4.306	3.474	4.463	4.011	3.804	1.165	2.24233	3.771	17.734	0.00118389	0.0360829	UP	7	125477592	125681583	-1	protein_coding	GSG1-like [Source:MGI Symbol;Acc:MGI:2685483]
ENSMUSG00000028630	Dyrk2	0.888	1.009	2.322	0.661	0.602	0.65	0.551	1.488	1.064	1.295	1.507	1.534	3.1	3.282	4.478	2.679	2.545	2.654	2.421	3.838	3.359	3.64	3.857	3.882	1.17	2.25012	3.445	26.813	0.000177562	0.0306453	UP	10	118691508	118706114	-1	protein_coding	dual-specificity tyrosine-(Y)-phosphorylation regulated kinase 2 [Source:MGI Symbol;Acc:MGI:1330301]
ENSMUSG00000073424	Cyp4f15	0.13	0.081	0.285	0.07	0.084	0.081	0.046	0.213	0.099	0.143	0.178	0.153	1.263	0.608	2.36	0.416	0.663	0.614	-0.141	1.949	0.888	1.39	1.696	1.481	1.174	2.25636	1.262	13.901	0.00217266	0.0418838	UP	17	32904601	32922326	1	protein_coding	cytochrome P450, family 4, subfamily f, polypeptide 15 [Source:MGI Symbol;Acc:MGI:2146921]
ENSMUSG00000003279	Dlgap1	0.136	0.134	0.377	0.104	0.094	0.093	0.086	0.235	0.189	0.259	0.212	0.16	6.86	6.831	8.328	6.467	6.329	6.307	6.201	7.646	7.334	7.787	7.501	7.095	1.175	2.25793	7.207	20.114	0.000765247	0.0353618	UP	17	70276068	71128408	1	protein_coding	DLG associated protein 1 [Source:MGI Symbol;Acc:MGI:1346065]
ENSMUSG00000022490	Ppp1r1a	1.267	1.142	3.452	0.819	0.884	0.963	0.723	2.01	1.664	1.319	1.691	2.972	3.302	3.153	4.74	2.679	2.789	2.91	2.501	3.962	3.692	3.359	3.715	4.524	1.19	2.28153	3.612	14.966	0.00224422	0.0426561	UP	15	103438706	103446430	-1	protein_coding	protein phosphatase 1, regulatory inhibitor subunit 1A [Source:MGI Symbol;Acc:MGI:1889595]
ENSMUSG00000049420	Tmem200a	0.047	0.042	0.104	0.03	0.03	0.031	0.019	0.053	0.068	0.075	0.043	0.075	2.089	1.909	3.201	1.437	1.436	1.484	0.829	2.257	2.592	2.733	1.955	2.731	1.199	2.2958	2.199	22.513	0.000298849	0.0333645	UP	10	25788229	25954950	-1	protein_coding	transmembrane protein 200A [Source:MGI Symbol;Acc:MGI:1924470]
ENSMUSG00000060735	Rxfp3	0.612	0.61	0.393	0.201	0.306	0.256	0.168	0.829	0.294	0.534	0.663	0.353	1.434	1.431	0.824	-0.078	0.482	0.24	-0.314	1.86	0.43	1.246	1.546	0.674	1.203	2.30218	0.974	17.321	0.000918317	0.0353618	UP	15	11033803	11038077	-1	protein_coding	relaxin family peptide receptor 3 [Source:MGI Symbol;Acc:MGI:2441827]
ENSMUSG00000064125	Prr36	1.086	1.026	2.437	0.716	0.738	0.685	0.478	2.069	0.744	1.506	1.466	1.753	3.119	3.038	4.277	2.526	2.568	2.461	1.953	4.041	2.58	3.586	3.548	3.804	1.204	2.30378	3.291	17.064	0.00130141	0.0369715	UP	8	4259543	4267459	-1	protein_coding	proline rich 36 [Source:MGI Symbol;Acc:MGI:3605626]
ENSMUSG00000051401	Kctd16	0.024	0.025	0.07	0.018	0.018	0.018	0.014	0.043	0.035	0.047	0.04	0.027	2.732	2.777	4.263	2.292	2.307	2.317	1.953	3.568	3.271	3.696	3.451	2.891	1.205	2.30537	3.119	19.027	0.000809848	0.0353618	UP	18	40390015	40664683	1	protein_coding	potassium channel tetramerisation domain containing 16 [Source:MGI Symbol;Acc:MGI:1914659]
ENSMUSG00000074785	Plxnc1	0.109	0.096	0.258	0.075	0.064	0.073	0.053	0.18	0.138	0.206	0.162	0.078	4.08	3.89	5.315	3.547	3.301	3.495	3.039	4.796	4.415	4.992	4.64	3.59	1.212	2.31659	4.264	15.944	0.00184316	0.0402264	UP	10	94626728	94780697	-1	protein_coding	plexin C1 [Source:MGI Symbol;Acc:MGI:1890127]
ENSMUSG00000028033	Kcnq5	0.03	0.031	0.09	0.023	0.023	0.02	0.02	0.074	0.032	0.043	0.059	0.042	4.086	4.13	5.662	3.688	3.683	3.534	3.523	5.378	4.167	4.59	5.048	4.569	1.213	2.31819	4.515	14.816	0.00241701	0.0434167	UP	1	21468627	22032166	-1	protein_coding	potassium voltage-gated channel, subfamily Q, member 5 [Source:MGI Symbol;Acc:MGI:1924937]
ENSMUSG00000025885	Myo5b	0.05	0.041	0.103	0.029	0.029	0.031	0.021	0.062	0.064	0.077	0.068	0.046	4.047	3.775	5.094	3.267	3.259	3.385	2.795	4.362	4.405	4.682	4.495	3.923	1.217	2.32463	4.102	27.254	0.000186816	0.0306453	UP	18	74574007	74904564	1	protein_coding	myosin VB [Source:MGI Symbol;Acc:MGI:106598]
ENSMUSG00000049556	Lingo1	0.288	0.314	0.933	0.235	0.217	0.224	0.194	0.661	0.46	0.605	0.522	0.276	5.682	5.806	7.377	5.391	5.274	5.318	5.111	6.879	6.357	6.752	6.54	5.621	1.222	2.3327	6.194	13.98	0.00306138	0.0470791	UP	9	56525759	56703752	-1	protein_coding	leucine rich repeat and Ig domain containing 1 [Source:MGI Symbol;Acc:MGI:1915522]
ENSMUSG00000028289	Epha7	0.093	0.09	0.296	0.071	0.068	0.068	0.059	0.147	0.172	0.132	0.184	0.136	3.853	3.811	5.515	3.465	3.393	3.397	3.208	4.512	4.734	4.356	4.834	4.399	1.233	2.35055	4.291	18.044	0.00114987	0.0360829	UP	4	28813131	28967499	1	protein_coding	Eph receptor A7 [Source:MGI Symbol;Acc:MGI:95276]
ENSMUSG00000097466	D430036J16Rik	0.072	0.072	0.189	0.047	0.052	0.048	0.038	0.139	0.144	0.067	0.097	0.099	0.102	0.099	1.41	-0.449	-0.341	-0.427	-0.737	0.981	1.037	0.003	0.49	0.526	1.234	2.35218	0.365	15.19	0.00155081	0.0384058	UP	9	81513604	81527209	1	lncRNA	RIKEN cDNA D430036J16 gene [Source:MGI Symbol;Acc:MGI:2441977]
ENSMUSG00000027568	Ntsr1	0.067	0.067	0.155	0.042	0.05	0.04	0.03	0.078	0.093	0.133	0.121	0.047	1.641	1.638	2.817	0.984	1.221	0.911	0.504	1.842	2.093	2.601	2.473	1.15	1.236	2.35545	1.831	16.815	0.00108885	0.0357461	UP	2	180141769	180186773	1	protein_coding	neurotensin receptor 1 [Source:MGI Symbol;Acc:MGI:97386]
ENSMUSG00000103358	Gm37593	0.489	0.627	0.847	0.396	0.201	0.242	0.252	0.834	0.464	1.111	0.503	0.288	0.748	1.09	1.508	0.462	-0.429	-0.193	-0.141	1.487	0.677	1.888	0.786	0.034	1.236	2.35545	0.844	13.335	0.00253312	0.0440526	UP	17	52149889	52153142	1	TEC	predicted gene, 37593 [Source:MGI Symbol;Acc:MGI:5610821]
ENSMUSG00000045912	C2cd4c	0.47	0.411	1.14	0.324	0.254	0.323	0.235	1.303	0.548	0.574	0.451	0.493	1.791	1.602	3.047	1.268	0.934	1.266	0.829	3.237	2.005	2.07	1.731	1.857	1.238	2.35871	1.993	13.027	0.00310267	0.0474371	UP	10	79442688	79449859	-1	protein_coding	C2 calcium-dependent domain containing 4C [Source:MGI Symbol;Acc:MGI:2685084]
ENSMUSG00000054871	Tmem158	2.657	2.982	7.126	1.958	1.802	1.941	1.405	4.006	1.942	6.068	4.453	4.527	2.212	2.376	3.618	1.782	1.666	1.77	1.317	2.795	1.77	3.388	2.946	2.97	1.244	2.36854	2.566	15.951	0.00153759	0.0383153	UP	9	123088118	123089829	-1	protein_coding	transmembrane protein 158 [Source:MGI Symbol;Acc:MGI:1919559]
ENSMUSG00000037541	Shank2	0.143	0.157	0.455	0.111	0.107	0.108	0.091	0.298	0.205	0.317	0.227	0.184	5.916	6.049	7.588	5.56	5.498	5.521	5.276	6.979	6.44	7.068	6.583	6.281	1.247	2.37347	6.405	17.545	0.00135688	0.0371011	UP	7	143555665	143978231	1	protein_coding	SH3 and multiple ankyrin repeat domains 2 [Source:MGI Symbol;Acc:MGI:2671987]
ENSMUSG00000014164	Klhl3	0.086	0.089	0.275	0.06	0.06	0.064	0.064	0.136	0.118	0.132	0.196	0.146	3.245	3.304	4.913	2.736	2.739	2.815	2.816	3.902	3.703	3.862	4.429	4.004	1.25	2.37841	3.709	18.372	0.00104837	0.0357461	UP	13	58148042	58261406	-1	protein_coding	kelch-like 3 [Source:MGI Symbol;Acc:MGI:2445185]
ENSMUSG00000017978	Cadps2	0.053	0.058	0.136	0.041	0.034	0.035	0.028	0.117	0.07	0.097	0.089	0.038	4.926	5.071	6.296	4.565	4.305	4.36	4.008	6.075	5.346	5.813	5.685	4.454	1.25	2.37841	5.262	15.111	0.00232791	0.0430974	UP	6	23262772	23839420	-1	protein_coding	Ca2+-dependent activator protein for secretion 2 [Source:MGI Symbol;Acc:MGI:2443963]
ENSMUSG00000020181	Nav3	0.062	0.064	0.193	0.048	0.043	0.043	0.042	0.126	0.094	0.115	0.126	0.062	5.576	5.632	7.223	5.21	5.076	5.052	5.034	6.604	6.18	6.472	6.613	5.584	1.254	2.38502	6.037	16.143	0.00185484	0.0402264	UP	10	109517120	110292065	-1	protein_coding	neuron navigator 3 [Source:MGI Symbol;Acc:MGI:2183703]
ENSMUSG00000021680	Crhbp	0.205	0.174	0.475	0.089	0.156	0.123	0.095	0.304	0.217	0.219	0.326	0.301	1.513	1.282	2.698	0.369	1.132	0.807	0.451	2.064	1.589	1.603	2.162	2.051	1.255	2.38667	1.631	21.287	0.000380548	0.034776	UP	13	95567879	95581432	-1	protein_coding	corticotropin releasing hormone binding protein [Source:MGI Symbol;Acc:MGI:88497]
ENSMUSG00000034463	Scara3	0.135	0.106	0.311	0.083	0.078	0.08	0.061	0.149	0.185	0.189	0.275	0.098	2.236	1.894	3.431	1.548	1.46	1.507	1.128	2.377	2.685	2.715	3.254	1.794	1.26	2.39496	2.351	16.756	0.00123133	0.0366525	UP	14	66156843	66191384	-1	protein_coding	scavenger receptor class A, member 3 [Source:MGI Symbol;Acc:MGI:2444418]
ENSMUSG00000050963	Kcns2	1.292	1.205	3.582	0.832	0.886	0.926	0.702	2.45	1.27	2.799	2.382	1.101	2.698	2.599	4.157	2.074	2.164	2.226	1.834	3.613	2.674	3.803	3.572	2.472	1.263	2.39994	3.022	13.8	0.00286458	0.0458239	UP	15	34837501	34843553	1	protein_coding	K+ voltage-gated channel, subfamily S, 2 [Source:MGI Symbol;Acc:MGI:1197011]
ENSMUSG00000031750	Il34	0.087	0.073	0.233	0.054	0.052	0.061	0.047	0.133	0.178	0.083	0.156	0.09	2.51	2.244	3.91	1.817	1.788	2.008	1.635	3.112	3.526	2.434	3.336	2.551	1.264	2.40161	2.755	16.159	0.00152002	0.0381388	UP	8	111468461	111532556	-1	protein_coding	interleukin 34 [Source:MGI Symbol;Acc:MGI:1923777]
ENSMUSG00000054383	Pnma1	0.578	0.545	1.407	0.419	0.456	0.241	0.239	0.741	0.576	0.581	1.15	0.992	0.538	0.458	1.768	0.106	0.218	-0.607	-0.619	0.877	0.534	0.545	1.486	1.28	1.266	2.40494	0.718	14.837	0.00169786	0.0392001	UP	12	84192905	84195263	-1	protein_coding	paraneoplastic antigen MA1 [Source:MGI Symbol;Acc:MGI:2180564]
ENSMUSG00000032586	Traip	0.118	0.147	0.264	0.083	0.07	0.077	0.06	0.231	0.248	0.152	0.164	0.082	1.434	1.739	2.567	0.953	0.705	0.842	0.504	2.377	2.479	1.787	1.895	0.932	1.269	2.40994	1.685	19.561	0.00055083	0.0353618	UP	9	107827335	107849469	1	protein_coding	TRAF-interacting protein [Source:MGI Symbol;Acc:MGI:1096377]
ENSMUSG00000047658	Gal3st3	0.888	0.828	2.406	0.557	0.53	0.68	0.486	1.817	0.866	1.776	1.372	0.934	3.222	3.122	4.651	2.558	2.486	2.842	2.365	4.247	3.186	4.215	3.845	3.294	1.269	2.40994	3.522	16.059	0.00174108	0.0397397	UP	19	5348359	5358766	1	protein_coding	galactose-3-O-sulfotransferase 3 [Source:MGI Symbol;Acc:MGI:3617843]
ENSMUSG00000044352	Sowaha	4.135	3.584	11.069	2.669	2.702	2.645	2.238	7.022	4.475	5.52	5.162	8.596	3.944	3.739	5.36	3.317	3.335	3.304	3.066	4.705	4.058	4.359	4.263	4.996	1.27	2.41162	4.211	18.82	0.000980783	0.0353984	UP	11	53367400	53371101	-1	protein_coding	sosondowah ankyrin repeat domain family member A [Source:MGI Symbol;Acc:MGI:2687280]
ENSMUSG00000026768	Itga8	0.015	0.014	0.033	0.012	0.006	0.008	0.007	0.023	0.017	0.027	0.022	0.009	1.569	1.451	2.708	1.242	0.275	0.77	0.604	2.186	1.749	2.445	2.149	0.932	1.27	2.41162	1.695	15.845	0.0013911	0.0372461	UP	2	12111443	12306733	-1	protein_coding	integrin alpha 8 [Source:MGI Symbol;Acc:MGI:109442]
ENSMUSG00000106516	Gm42441	1.217	0.557	1.563	0.517	0.438	0.468	0.342	0.739	0.809	1.445	0.961	1.392	-0.003	-0.988	0.329	-1.074	-1.267	-1.191	-1.539	-0.643	-0.53	0.224	-0.31	0.174	1.273	2.41664	-0.435	14.029	0.00209957	0.0416799	UP	5	131934534	131935281	-1	TEC	predicted gene 42441 [Source:MGI Symbol;Acc:MGI:5662578]
ENSMUSG00000049112	Oxtr	0.454	0.47	0.945	0.301	0.273	0.298	0.16	1.117	0.269	0.59	0.655	0.508	2.902	2.949	3.95	2.318	2.179	2.304	1.431	4.19	2.16	3.275	3.425	3.062	1.273	2.41664	3.05	13.438	0.00317146	0.0478497	UP	6	112450644	112466904	-1	protein_coding	oxytocin receptor [Source:MGI Symbol;Acc:MGI:109147]
ENSMUSG00000003948	Mmd	0.395	0.38	1.073	0.287	0.234	0.248	0.228	0.609	0.574	0.907	0.489	0.443	3.537	3.481	4.97	3.081	2.789	2.868	2.752	4.157	4.071	4.728	3.841	3.698	1.285	2.43682	3.841	19.353	0.00086319	0.0353618	UP	11	90140282	90169415	1	protein_coding	monocyte to macrophage differentiation-associated [Source:MGI Symbol;Acc:MGI:1914718]
ENSMUSG00000066721	Zfp575	0.657	0.636	1.29	0.452	0.344	0.345	0.242	1.294	0.596	0.775	1.101	0.451	1.372	1.326	2.32	0.853	0.482	0.485	0.013	2.325	1.235	1.603	2.096	0.851	1.29	2.44528	1.428	17.863	0.000808733	0.0353618	UP	7	24283263	24287066	-1	protein_coding	zinc finger protein 575 [Source:MGI Symbol;Acc:MGI:2141921]
ENSMUSG00000028785	Hpca	3.591	3.477	8.4	2.651	2.005	2.159	1.632	8.007	2.8	6.356	6.029	2.841	5.235	5.189	6.459	4.799	4.397	4.503	4.102	6.39	4.877	6.058	5.982	4.898	1.295	2.45377	5.448	13.678	0.00332114	0.0490394	UP	4	129005363	129015829	-1	protein_coding	hippocalcin [Source:MGI Symbol;Acc:MGI:1336200]
ENSMUSG00000034310	Tmem132d	0.021	0.025	0.058	0.015	0.013	0.013	0.016	0.042	0.023	0.038	0.051	0.019	3.755	4.014	5.252	3.305	3.047	3.084	3.367	4.772	3.944	4.618	5.048	3.621	1.296	2.45547	4.18	15.915	0.00188717	0.0403	UP	5	127858694	128510141	-1	protein_coding	transmembrane protein 132D [Source:MGI Symbol;Acc:MGI:3044963]
ENSMUSG00000067879	Vxn	1.91	1.932	6.687	1.227	1.419	1.467	1.48	2.854	4.197	3.057	2.94	3.941	5.633	5.65	7.439	4.996	5.206	5.254	5.267	6.212	6.768	6.311	6.255	6.677	1.298	2.45888	6.163	16.766	0.00162729	0.0390915	UP	1	9671424	9697368	1	protein_coding	vexin [Source:MGI Symbol;Acc:MGI:1924232]
ENSMUSG00000052504	Epha3	0.014	0.012	0.032	0.008	0.006	0.008	0.008	0.022	0.013	0.031	0.021	0.01	2.152	1.979	3.374	1.46	1.069	1.342	1.485	2.814	2.041	3.324	2.738	1.658	1.317	2.49147	2.323	15.527	0.00169549	0.0392001	UP	16	63363897	63684538	-1	protein_coding	Eph receptor A3 [Source:MGI Symbol;Acc:MGI:99612]
ENSMUSG00000022865	Cxadr	0.136	0.123	0.377	0.102	0.076	0.079	0.075	0.238	0.228	0.197	0.234	0.131	3.008	2.854	4.465	2.599	2.179	2.226	2.166	3.8	3.742	3.53	3.779	2.951	1.318	2.4932	3.291	20.315	0.000660217	0.0353618	UP	16	78098377	78156662	1	protein_coding	coxsackie virus and adenovirus receptor [Source:MGI Symbol;Acc:MGI:1201679]
ENSMUSG00000041468	Gpr12	1.04	0.905	2.154	0.514	0.543	0.692	0.378	1.619	1.364	1.009	1.53	1.061	1.606	1.411	2.634	0.631	0.705	1.039	0.217	2.229	1.987	1.563	2.149	1.634	1.32	2.49666	1.642	26.933	0.000127992	0.0292973	UP	5	146519208	146522049	-1	protein_coding	G-protein coupled receptor 12 [Source:MGI Symbol;Acc:MGI:101909]
ENSMUSG00000031906	Smpd3	0.251	0.253	0.695	0.175	0.161	0.152	0.144	0.502	0.37	0.434	0.388	0.265	4.426	4.443	5.895	3.914	3.789	3.708	3.628	5.426	4.987	5.216	5.055	4.508	1.32	2.49666	4.759	23.252	0.000413062	0.034776	UP	8	106979180	107064620	-1	protein_coding	sphingomyelin phosphodiesterase 3, neutral [Source:MGI Symbol;Acc:MGI:1927578]
ENSMUSG00000024827	Gldc	0.047	0.052	0.171	0.033	0.035	0.037	0.033	0.084	0.079	0.082	0.077	0.107	1.897	2.02	3.724	1.414	1.485	1.572	1.375	2.707	2.628	2.678	2.583	3.062	1.326	2.50707	2.445	19.389	0.000690241	0.0353618	UP	19	30075847	30152829	-1	protein_coding	glycine decarboxylase [Source:MGI Symbol;Acc:MGI:1341155]
ENSMUSG00000029055	Plch2	0.387	0.343	0.973	0.275	0.197	0.228	0.186	0.492	0.521	0.651	0.671	0.428	4.839	4.663	6.166	4.348	3.865	4.076	3.786	5.183	5.265	5.587	5.63	4.981	1.332	2.51751	5.042	24.602	0.000334816	0.0345071	UP	4	155067572	155141241	-1	protein_coding	phospholipase C, eta 2 [Source:MGI Symbol;Acc:MGI:2443078]
ENSMUSG00000107108	Gm9936	0.337	0.22	0.463	0.118	0.128	0.164	0.122	0.425	0.31	0.369	0.218	0.409	0.102	-0.452	0.529	-1.211	-1.113	-0.813	-1.164	0.412	-0.008	0.224	-0.461	0.361	1.349	2.54735	-0.174	21.796	0.000342423	0.0345071	UP	5	114993086	114997444	-1	lncRNA	predicted gene 9936 [Source:MGI Symbol;Acc:MGI:3641854]
ENSMUSG00000040118	Cacna2d1	0.199	0.192	0.456	0.125	0.108	0.121	0.088	0.388	0.182	0.335	0.306	0.197	6.454	6.402	7.65	5.788	5.569	5.739	5.28	7.414	6.327	7.203	7.075	6.438	1.349	2.54735	6.629	23.122	0.000457859	0.0353075	UP	5	16139689	16579509	1	protein_coding	calcium channel, voltage-dependent, alpha2/delta subunit 1 [Source:MGI Symbol;Acc:MGI:88295]
ENSMUSG00000028176	Lrrc7	0.091	0.092	0.3	0.067	0.061	0.06	0.059	0.143	0.151	0.161	0.206	0.12	5.447	5.458	7.167	5.008	4.884	4.848	4.824	6.104	6.182	6.267	6.625	5.849	1.352	2.55266	5.917	19.481	0.000928896	0.0353618	UP	3	157788528	158267858	-1	protein_coding	leucine rich repeat containing 7 [Source:MGI Symbol;Acc:MGI:2676665]
ENSMUSG00000007617	Homer1	0.417	0.411	1.327	0.297	0.26	0.264	0.276	0.606	0.699	0.75	0.782	0.639	5.391	5.369	7.059	4.9	4.712	4.734	4.795	5.929	6.134	6.237	6.297	6.004	1.359	2.56507	5.817	22.637	0.000508152	0.0353618	UP	13	93436143	93541637	1	protein_coding	homer scaffolding protein 1 [Source:MGI Symbol;Acc:MGI:1347345]
ENSMUSG00000024172	St6gal2	0.158	0.157	0.516	0.124	0.101	0.096	0.098	0.322	0.246	0.236	0.206	0.333	3.464	3.456	5.163	3.117	2.827	2.751	2.784	4.485	4.096	4.04	3.845	4.531	1.37	2.58471	3.911	19.26	0.000911092	0.0353618	UP	17	55752383	55821582	1	protein_coding	beta galactoside alpha 2,6 sialyltransferase 2 [Source:MGI Symbol;Acc:MGI:2445190]
ENSMUSG00000090223	Pcp4	0.029	0.03	0.067	0.018	0.018	0.014	0.013	0.055	0.022	0.071	0.026	0.034	0.843	0.869	2.004	0.163	0.218	-0.122	-0.225	1.726	0.483	2.07	0.682	1.045	1.388	2.61716	1.018	16.047	0.00125009	0.0367019	UP	16	96268806	96326993	1	protein_coding	Purkinje cell protein 4 [Source:MGI Symbol;Acc:MGI:97509]
ENSMUSG00000031283	Chrdl1	0.017	0.021	0.052	0.012	0.01	0.011	0.01	0.034	0.025	0.029	0.041	0.014	0.931	1.236	2.509	0.506	0.275	0.392	0.279	1.931	1.489	1.698	2.188	0.721	1.393	2.62624	1.381	18.587	0.000688654	0.0353618	UP	X	142068670	142177258	-1	protein_coding	chordin-like 1 [Source:MGI Symbol;Acc:MGI:1933172]
ENSMUSG00000049281	Scn3b	0.932	0.953	2.429	0.614	0.576	0.587	0.402	1.996	0.748	1.813	1.505	1.095	4.39	4.422	5.768	3.79	3.699	3.727	3.184	5.485	4.075	5.347	5.079	4.622	1.395	2.62989	4.677	18.417	0.00111444	0.035929	UP	9	40180513	40202914	1	protein_coding	sodium channel, voltage-gated, type III, beta [Source:MGI Symbol;Acc:MGI:1918882]
ENSMUSG00000010651	Acaa1b	0.125	0.133	0.072	0.038	0.026	0.053	0.051	0.162	0.117	0.06	0.136	0.08	0.293	0.376	-0.43	-1.211	-1.635	-0.813	-0.866	0.642	0.196	-0.671	0.406	-0.293	1.396	2.63171	-0.165	17.096	0.000968848	0.0353618	UP	9	118977091	118986161	-1	protein_coding	acetyl-Coenzyme A acyltransferase 1B [Source:MGI Symbol;Acc:MGI:3605455]
ENSMUSG00000025738	Fbxl16	13.752	13.415	42.834	9.513	8.985	9.061	7.844	36.963	17.104	27.718	22.307	12.6	7.386	7.351	9.025	6.855	6.773	6.785	6.577	8.812	7.701	8.397	8.084	7.26	1.399	2.63719	7.815	14.939	0.00247342	0.0437112	UP	17	26028059	26040229	1	protein_coding	F-box and leucine-rich repeat protein 16 [Source:MGI Symbol;Acc:MGI:2448488]
ENSMUSG00000002107	Celf2	0.083	0.076	0.233	0.056	0.048	0.048	0.042	0.139	0.118	0.157	0.126	0.098	6.326	6.21	7.822	5.767	5.543	5.53	5.35	7.073	6.839	7.249	6.929	6.568	1.41	2.65737	6.628	25.342	0.000314186	0.0333645	UP	2	6544505	7514374	-1	protein_coding	CUGBP, Elav-like family member 2 [Source:MGI Symbol;Acc:MGI:1338822]
ENSMUSG00000053550	Shisa7	0.96	0.863	2.862	0.637	0.566	0.607	0.497	2.172	1.21	1.653	1.481	1.113	4.206	4.053	5.778	3.619	3.45	3.55	3.263	5.381	4.539	4.988	4.83	4.42	1.414	2.66475	4.549	19.795	0.000840627	0.0353618	UP	7	4828551	4847695	-1	protein_coding	shisa family member 7 [Source:MGI Symbol;Acc:MGI:3605641]
ENSMUSG00000094910	D430019H16Rik	1.056	0.884	2.4	0.618	0.549	0.569	0.408	1.934	0.771	1.676	1.849	0.999	5.376	5.12	6.559	4.606	4.435	4.487	4.008	6.248	4.923	6.041	6.183	5.296	1.43	2.69447	5.49	19.388	0.000955256	0.0353618	UP	12	105420115	105459354	1	protein_coding	RIKEN cDNA D430019H16 gene [Source:MGI Symbol;Acc:MGI:2443127]
ENSMUSG00000074923	Pak6	0.453	0.409	1.366	0.303	0.288	0.248	0.249	0.519	0.423	0.949	0.949	0.821	3.983	3.838	5.57	3.408	3.335	3.121	3.126	4.179	3.886	5.045	5.046	4.837	1.434	2.70195	4.342	16.924	0.00154609	0.0383951	UP	2	118493784	118528501	1	protein_coding	p21 (RAC1) activated kinase 6 [Source:MGI Symbol;Acc:MGI:2679420]
ENSMUSG00000068154	Insm1	0.244	0.427	0.693	0.208	0.106	0.183	0.149	0.356	0.536	0.281	0.747	0.252	-0.241	0.497	1.162	-0.449	-1.267	-0.607	-0.866	0.254	0.807	-0.058	1.264	-0.204	1.438	2.70945	0.231	14.764	0.00173034	0.0396076	UP	2	146063841	146066940	1	protein_coding	insulinoma-associated 1 [Source:MGI Symbol;Acc:MGI:1859980]
ENSMUSG00000036882	Arhgap33	1.774	1.464	6.504	1.295	1.227	1.056	1.1	2.122	2.95	2.818	3.015	4.812	4.515	4.238	6.385	4.063	3.985	3.769	3.828	4.772	5.246	5.18	5.277	5.951	1.442	2.71697	5.013	14.172	0.00295323	0.0463956	UP	7	30221651	30234485	-1	protein_coding	Rho GTPase activating protein 33 [Source:MGI Symbol;Acc:MGI:2673998]
ENSMUSG00000034687	Fras1	0.041	0.039	0.145	0.03	0.024	0.027	0.026	0.068	0.092	0.06	0.078	0.064	4.083	4.017	5.901	3.644	3.308	3.467	3.443	4.798	5.242	4.618	4.998	4.728	1.45	2.73208	4.574	19.482	0.000904973	0.0353618	UP	5	96521814	96932587	1	protein_coding	Fraser extracellular matrix complex subunit 1 [Source:MGI Symbol;Acc:MGI:2385368]
ENSMUSG00000074345	Tnfaip8l3	0.086	0.094	0.216	0.044	0.05	0.056	0.044	0.249	0.045	0.121	0.129	0.127	1.983	2.111	3.294	1.046	1.221	1.391	1.059	3.5	1.072	2.467	2.554	2.538	1.452	2.73587	2.268	14.201	0.00246487	0.0437112	UP	9	53930689	53975672	-1	protein_coding	tumor necrosis factor, alpha-induced protein 8-like 3 [Source:MGI Symbol;Acc:MGI:2685363]
ENSMUSG00000048001	Hes5	1.23	1.305	4.194	0.801	0.774	0.966	0.671	2.605	1.425	1.233	3.829	1.867	0.902	0.984	2.623	0.32	0.275	0.572	0.084	1.949	1.106	0.906	2.494	1.481	1.453	2.73777	1.385	13.769	0.00248575	0.0437112	UP	4	155045380	155046828	1	protein_coding	hes family bHLH transcription factor 5 [Source:MGI Symbol;Acc:MGI:104876]
ENSMUSG00000020251	Glt8d2	0.051	0.049	0.117	0.028	0.028	0.029	0.018	0.077	0.051	0.045	0.105	0.074	1.094	1.038	2.265	0.269	0.275	0.343	-0.314	1.665	1.106	0.938	2.11	1.61	1.458	2.74727	1.228	23.484	0.000244057	0.0330952	UP	10	82486267	82526484	-1	protein_coding	glycosyltransferase 8 domain containing 2 [Source:MGI Symbol;Acc:MGI:1922032]
ENSMUSG00000041703	Zic5	0.158	0.128	0.368	0.097	0.079	0.054	0.075	0.171	0.238	0.248	0.265	0.111	0.575	0.29	1.748	-0.078	-0.341	-0.813	-0.409	0.684	1.139	1.195	1.288	0.106	1.46	2.75108	0.647	19.233	0.000592318	0.0353618	UP	14	122694207	122703089	-1	protein_coding	zinc finger protein of the cerebellum 5 [Source:MGI Symbol;Acc:MGI:1929518]
ENSMUSG00000059187	Tafa1	0.014	0.015	0.048	0.01	0.008	0.01	0.009	0.037	0.014	0.029	0.033	0.015	2.96	3.058	4.706	2.448	2.223	2.45	2.291	4.322	2.924	4.007	4.186	3.008	1.466	2.76255	3.467	14.341	0.00273717	0.0451111	UP	6	96090135	96634159	1	protein_coding	TAFA chemokine like family member 1 [Source:MGI Symbol;Acc:MGI:2443695]
ENSMUSG00000054934	Kcnmb4	0.17	0.192	0.575	0.097	0.107	0.109	0.139	0.525	0.333	0.299	0.135	0.273	3.268	3.441	5.014	2.471	2.602	2.634	2.975	4.882	4.23	4.076	2.939	3.942	1.468	2.76638	3.794	13.645	0.00330955	0.0490394	UP	10	116253766	116309783	-1	protein_coding	potassium large conductance calcium-activated channel, subfamily M, beta member 4 [Source:MGI Symbol;Acc:MGI:1913272]
ENSMUSG00000043811	Rtn4r	0.208	0.191	0.643	0.132	0.147	0.124	0.085	0.318	0.197	0.272	0.462	0.43	2.39	2.267	4.002	1.745	1.9	1.654	1.128	2.992	2.314	2.769	3.528	3.426	1.476	2.78176	2.745	17.443	0.00118986	0.0361766	UP	16	17945506	17970272	1	protein_coding	reticulon 4 receptor [Source:MGI Symbol;Acc:MGI:2136886]
ENSMUSG00000024008	Cpne5	0.107	0.121	0.352	0.093	0.066	0.067	0.05	0.314	0.09	0.164	0.231	0.156	3.138	3.315	4.842	2.927	2.437	2.473	2.046	4.679	2.895	3.742	4.238	3.675	1.476	2.78176	3.627	13.803	0.00316835	0.0478478	UP	17	29374530	29457141	-1	protein_coding	copine V [Source:MGI Symbol;Acc:MGI:2385908]
ENSMUSG00000075318	Scn2a	1.009	1.138	2.899	0.707	0.599	0.636	0.504	2.586	1.021	2.251	1.965	0.747	7.211	7.383	8.732	6.698	6.458	6.544	6.211	8.568	7.227	8.368	8.172	6.776	1.477	2.78369	7.618	14.794	0.00259275	0.0444793	UP	2	65451115	65597791	1	protein_coding	sodium channel, voltage-gated, type II, alpha [Source:MGI Symbol;Acc:MGI:98248]
ENSMUSG00000110523	C230057M02Rik	0.09	0.068	0.346	0.08	0.055	0.056	0.035	0.166	0.099	0.155	0.207	0.137	1.351	0.956	3.259	1.188	0.663	0.694	0.084	2.215	1.489	2.112	2.524	1.938	1.477	2.78369	1.806	12.754	0.00348596	0.0499603	UP	8	123451687	123479064	-1	lncRNA	RIKEN cDNA C230057M02 gene [Source:MGI Symbol;Acc:MGI:2442079]
ENSMUSG00000102179	Gm37868	0.277	0.276	0.649	0.141	0.12	0.16	0.131	0.286	0.516	0.623	0.277	0.228	-0.241	-0.244	0.898	-1.074	-1.267	-0.928	-1.164	-0.2	0.583	0.841	-0.241	-0.49	1.485	2.79917	-0.107	16.267	0.00118411	0.0360829	UP	1	128071351	128074085	1	TEC	predicted gene, 37868 [Source:MGI Symbol;Acc:MGI:5611096]
ENSMUSG00000085207	Gm11767	0.143	0.121	0.244	0.056	0.081	0.063	0.03	0.153	0.212	0.12	0.214	0.121	0.102	-0.12	0.824	-1.074	-0.623	-0.928	-1.771	0.197	0.631	-0.122	0.645	-0.12	1.503	2.83431	-0.021	21.734	0.000346829	0.0347327	UP	11	119826629	119833524	-1	lncRNA	predicted gene 11767 [Source:MGI Symbol;Acc:MGI:3650674]
ENSMUSG00000069227	Gprin1	2.264	2.33	7.2	1.431	1.568	1.4	1.112	5.609	2.238	5.721	4.178	2.032	4.906	4.947	6.572	4.247	4.378	4.215	3.884	6.212	4.889	6.241	5.788	4.75	1.517	2.86195	5.354	14.502	0.00279791	0.0454416	UP	13	54884484	54897687	-1	protein_coding	G protein-regulated inducer of neurite outgrowth 1 [Source:MGI Symbol;Acc:MGI:1349455]
ENSMUSG00000029335	Bmp3	0.246	0.185	0.67	0.128	0.139	0.147	0.092	0.468	0.411	0.44	0.152	0.338	2.902	2.497	4.335	1.968	2.086	2.171	1.511	3.819	3.635	3.733	2.213	3.354	1.519	2.86592	3.106	16.109	0.00173311	0.0396144	UP	5	99002274	99032255	1	protein_coding	bone morphogenetic protein 3 [Source:MGI Symbol;Acc:MGI:88179]
ENSMUSG00000045287	Rtn4rl1	0.23	0.2	0.536	0.139	0.105	0.117	0.084	0.465	0.335	0.354	0.306	0.14	4.096	3.894	5.313	3.372	2.972	3.128	2.662	5.108	4.639	4.714	4.505	3.383	1.524	2.87587	4.221	20.165	0.000798386	0.0353618	UP	11	75084609	75158595	1	protein_coding	reticulon 4 receptor-like 1 [Source:MGI Symbol;Acc:MGI:2661375]
ENSMUSG00000025889	Snca	0.613	0.57	1.719	0.351	0.344	0.368	0.272	1.317	0.536	1.069	1.074	0.798	5.916	5.811	7.401	5.112	5.082	5.181	4.743	7.018	5.721	6.716	6.723	6.294	1.527	2.88186	6.211	21.824	0.000610534	0.0353618	UP	6	60708559	60806839	-1	protein_coding	synuclein, alpha [Source:MGI Symbol;Acc:MGI:1277151]
ENSMUSG00000066189	Cacng3	0.124	0.12	0.425	0.08	0.077	0.083	0.064	0.269	0.167	0.291	0.192	0.163	3.632	3.584	5.395	2.998	2.937	3.054	2.673	4.737	4.053	4.849	4.254	4.018	1.527	2.88186	4.089	19.643	0.000882554	0.0353618	UP	7	122269715	122368616	1	protein_coding	calcium channel, voltage-dependent, gamma subunit 3 [Source:MGI Symbol;Acc:MGI:1859165]
ENSMUSG00000090291	Lrrc10b	0.912	0.619	1.778	0.455	0.338	0.358	0.345	1.507	0.364	1.4	0.788	1.327	0.987	0.458	1.918	0.047	-0.341	-0.266	-0.314	1.685	-0.245	1.583	0.786	1.508	1.527	2.88186	0.888	16.569	0.00109984	0.0357461	UP	19	10432735	10434837	-1	protein_coding	leucine rich repeat containing 10B [Source:MGI Symbol;Acc:MGI:2685551]
ENSMUSG00000000861	Bcl11a	0.252	0.205	0.735	0.158	0.136	0.142	0.101	0.411	0.54	0.359	0.352	0.261	4.6	4.303	6.143	3.935	3.719	3.783	3.293	5.307	5.7	5.113	5.082	4.652	1.53	2.88786	4.874	20.865	0.000703985	0.0353618	UP	11	24028056	24124123	1	protein_coding	B cell CLL/lymphoma 11A (zinc finger protein) [Source:MGI Symbol;Acc:MGI:106190]
ENSMUSG00000104597	B230334C09Rik	2.975	2.718	10.995	2.242	1.628	1.865	1.765	7.694	4.461	6.253	6.27	2.563	4.736	4.606	6.618	4.329	3.87	4.065	3.985	6.104	5.319	5.805	5.809	4.521	1.549	2.92614	5.261	14.161	0.00304325	0.0469768	UP	3	157772823	157781749	-1	lncRNA	RIKEN cDNA B230334C09 gene [Source:MGI Symbol;Acc:MGI:2442224]
ENSMUSG00000024713	Pcsk5	0.034	0.028	0.084	0.019	0.017	0.018	0.013	0.048	0.047	0.043	0.081	0.023	3.795	3.514	5.092	2.959	2.789	2.859	2.365	4.292	4.264	4.139	5.032	3.248	1.554	2.9363	3.948	18.805	0.00104618	0.0357461	UP	19	17409683	17814996	-1	protein_coding	proprotein convertase subtilisin/kexin type 5 [Source:MGI Symbol;Acc:MGI:97515]
ENSMUSG00000111465	Gm47113	0.21	0.127	0.215	0.078	0.045	0.05	0.073	0.335	0.188	0.151	0.172	0.065	1.193	0.497	1.221	-0.145	-0.848	-0.706	-0.225	1.842	1.037	0.737	0.913	-0.388	1.562	2.95263	0.662	18.441	0.000707992	0.0353618	UP	9	121698562	121709002	1	lncRNA	predicted gene, 47113 [Source:MGI Symbol;Acc:MGI:6095855]
ENSMUSG00000022696	Sidt1	0.11	0.105	0.328	0.075	0.059	0.06	0.046	0.145	0.244	0.211	0.193	0.092	3.362	3.299	4.937	2.826	2.486	2.506	2.132	3.762	4.511	4.299	4.176	3.107	1.562	2.95263	3.703	19.101	0.000980895	0.0353984	UP	16	44060543	44153559	-1	protein_coding	SID1 transmembrane family, member 1 [Source:MGI Symbol;Acc:MGI:2443155]
ENSMUSG00000031971	Ccsap	0.434	0.458	1.721	0.29	0.265	0.291	0.301	0.7	0.927	1.039	1.116	0.44	3.087	3.165	5.064	2.515	2.386	2.517	2.565	3.772	4.175	4.338	4.44	3.107	1.573	2.97523	3.698	16.091	0.00187627	0.0403	UP	8	124567570	124586948	-1	protein_coding	centriole, cilia and spindle associated protein [Source:MGI Symbol;Acc:MGI:1920670]
ENSMUSG00000001300	Efnb2	0.301	0.294	1.275	0.235	0.206	0.196	0.177	0.799	0.395	0.729	0.703	0.38	3.73	3.698	5.806	3.378	3.187	3.113	2.975	5.133	4.122	5.001	4.949	4.064	1.58	2.9897	4.383	14.564	0.00270396	0.0449007	UP	8	8667434	8711242	-1	protein_coding	ephrin B2 [Source:MGI Symbol;Acc:MGI:105097]
ENSMUSG00000032503	Arpp21	0.365	0.366	1.376	0.273	0.211	0.221	0.218	0.495	0.57	0.88	1.057	0.446	5.964	5.97	7.877	5.545	5.174	5.244	5.22	6.403	6.606	7.232	7.497	6.255	1.59	3.01049	6.528	16.248	0.00189895	0.0403363	UP	9	111894159	112065006	-1	protein_coding	cyclic AMP-regulated phosphoprotein, 21 [Source:MGI Symbol;Acc:MGI:107562]
ENSMUSG00000067629	Syngap1	1.833	1.717	6.868	1.255	1.092	1.149	1.015	3.38	2.515	3.882	4.924	2.211	5.839	5.745	7.743	5.293	5.094	5.167	4.988	6.721	6.295	6.921	7.263	6.109	1.598	3.02723	6.372	17.536	0.00143868	0.0373615	UP	17	27160227	27191408	1	protein_coding	synaptic Ras GTPase activating protein 1 homolog (rat) [Source:MGI Symbol;Acc:MGI:3039785]
ENSMUSG00000021057	Akap5	2.843	3.387	10.007	1.864	1.796	1.854	1.524	8.015	3.332	6.873	4.767	3.834	4.723	4.975	6.536	4.117	4.064	4.11	3.828	6.216	4.952	5.994	5.467	5.154	1.611	3.05463	5.276	19.786	0.000904329	0.0353618	UP	12	76371665	76380927	1	protein_coding	A kinase (PRKA) anchor protein 5 [Source:MGI Symbol;Acc:MGI:2685104]
ENSMUSG00000024479	Mal2	0.531	0.601	1.638	0.329	0.309	0.329	0.242	1.11	0.389	1.161	1.265	0.703	4.07	4.25	5.691	3.384	3.294	3.385	2.946	5.131	3.623	5.195	5.318	4.475	1.612	3.05675	4.503	18.365	0.00117197	0.0360829	UP	15	54434588	54466243	1	protein_coding	mal, T cell differentiation protein 2 [Source:MGI Symbol;Acc:MGI:2146021]
ENSMUSG00000038775	Vill	0.067	0.032	0.12	0.025	0.022	0.021	0.022	0.096	0.078	0.04	0.087	0.047	0.421	-0.529	1.221	-0.834	-0.974	-1.054	-1.007	0.912	0.631	-0.259	0.786	-0.041	1.629	3.09299	0.156	19.563	0.000550571	0.0353618	UP	9	118881846	118900593	1	protein_coding	villin-like [Source:MGI Symbol;Acc:MGI:1201781]
ENSMUSG00000031997	Trpc6	0.011	0.01	0.038	0.008	0.004	0.006	0.006	0.013	0.026	0.011	0.022	0.019	0.681	0.497	2.399	0.269	-0.731	-0.122	-0.141	0.912	1.873	0.663	1.623	1.454	1.63	3.09513	1.044	16.764	0.00110432	0.0358188	UP	9	8544143	8680742	1	protein_coding	transient receptor potential cation channel, subfamily C, member 6 [Source:MGI Symbol;Acc:MGI:109523]
ENSMUSG00000032936	Camkv	4.535	4.222	12.574	2.549	2.433	2.463	1.623	10.202	4.795	7.729	6.909	5.304	5.992	5.889	7.462	5.163	5.096	5.113	4.514	7.161	6.072	6.761	6.599	6.218	1.632	3.09942	6.256	25.213	0.000342228	0.0345071	UP	9	107812873	107826890	1	protein_coding	CaM kinase-like vesicle-associated [Source:MGI Symbol;Acc:MGI:2384296]
ENSMUSG00000043079	Synpo	0.276	0.227	0.929	0.143	0.16	0.142	0.159	0.513	0.464	0.566	0.261	0.513	4.198	3.919	5.944	3.26	3.413	3.246	3.409	5.089	4.945	5.231	4.118	5.089	1.632	3.09942	4.59	20.061	0.00083296	0.0353618	UP	18	60727045	60793214	-1	protein_coding	synaptopodin [Source:MGI Symbol;Acc:MGI:1099446]
ENSMUSG00000032224	Fam81a	0.848	0.768	2.988	0.507	0.511	0.497	0.41	1.221	1.57	1.766	1.384	1.421	5.521	5.378	7.336	4.781	4.792	4.753	4.475	6.046	6.409	6.578	6.227	6.264	1.634	3.10372	5.969	24.033	0.000418821	0.034776	UP	9	69995793	70049842	-1	protein_coding	family with sequence similarity 81, member A [Source:MGI Symbol;Acc:MGI:1924136]
ENSMUSG00000030209	Grin2b	0.429	0.441	1.704	0.286	0.262	0.267	0.258	0.997	0.659	1.092	0.973	0.472	7.625	7.665	9.615	7.041	6.917	6.941	6.891	8.842	8.244	8.973	8.808	7.765	1.657	3.1536	8.232	18.468	0.00118333	0.0360829	UP	6	135690231	136150509	-1	protein_coding	glutamate receptor, ionotropic, NMDA2B (epsilon 2) [Source:MGI Symbol;Acc:MGI:95821]
ENSMUSG00000049630	C1ql3	3.24	3.01	11.151	2.294	1.707	1.822	1.347	8.611	3.823	5.605	5.48	4.558	4.762	4.657	6.542	4.266	3.842	3.935	3.503	6.17	5	5.551	5.519	5.253	1.662	3.16455	5.198	19.586	0.000940557	0.0353618	UP	2	13008268	13016617	-1	protein_coding	C1q-like 3 [Source:MGI Symbol;Acc:MGI:2387350]
ENSMUSG00000018648	Dusp14	0.18	0.171	0.696	0.083	0.128	0.109	0.108	0.173	0.318	0.436	0.258	0.505	1.969	1.894	3.892	0.887	1.485	1.266	1.257	1.914	2.773	3.225	2.473	3.433	1.671	3.18435	2.503	16.042	0.00168295	0.03919	UP	11	83938867	83960087	-1	protein_coding	dual specificity phosphatase 14 [Source:MGI Symbol;Acc:MGI:1927168]
ENSMUSG00000003352	Cacnb3	2.385	2.21	7.385	1.389	1.264	1.37	0.939	6.722	2.192	3.127	4.841	3.057	4.88	4.771	6.508	4.103	3.968	4.084	3.542	6.372	4.759	5.27	5.899	5.237	1.683	3.21095	5.245	18.136	0.00127196	0.0367227	UP	15	98528721	98542410	1	protein_coding	calcium channel, voltage-dependent, beta 3 subunit [Source:MGI Symbol;Acc:MGI:103307]
ENSMUSG00000052848	C130026L21Rik	0.047	0.023	0.117	0.016	0.014	0.024	0.017	0.033	0.032	0.062	0.117	0.044	0.247	-0.695	1.508	-1.074	-1.267	-0.607	-1.007	-0.2	-0.245	0.625	1.506	0.174	1.709	3.26934	0.223	12.621	0.00309374	0.0473909	UP	5	111729288	111752798	1	lncRNA	RIKEN cDNA C130026L21 gene [Source:MGI Symbol;Acc:MGI:3041189]
ENSMUSG00000038418	Egr1	3.817	3.098	13.106	1.864	2.245	2.083	1.813	6.862	7.199	11.015	3.416	4.553	4.307	4.007	6.082	3.279	3.546	3.438	3.24	5.15	5.219	5.831	4.147	4.56	1.727	3.31039	4.72	16.503	0.00177213	0.0399372	UP	18	34992876	34998037	1	protein_coding	early growth response 1 [Source:MGI Symbol;Acc:MGI:95295]
ENSMUSG00000031994	Adamts8	0.055	0.044	0.145	0.014	0.031	0.025	0.024	0.093	0.052	0.086	0.051	0.105	0.337	0.047	1.665	-1.362	-0.429	-0.706	-0.737	1.047	0.258	0.938	0.221	1.216	1.741	3.34267	0.45	21.829	0.000340112	0.0345071	UP	9	30853858	30875134	1	protein_coding	a disintegrin-like and metallopeptidase (reprolysin type) with thrombospondin type 1 motif, 8 [Source:MGI Symbol;Acc:MGI:1353468]
ENSMUSG00000004961	Syt5	2.475	2.187	7.059	1.243	1.346	1.309	0.783	7.311	2.816	3.103	4.786	1.745	4.273	4.096	5.781	3.286	3.4	3.36	2.626	5.831	4.459	4.598	5.221	3.772	1.746	3.35427	4.556	16.04	0.00196786	0.0405966	UP	7	4542764	4550540	-1	protein_coding	synaptotagmin V [Source:MGI Symbol;Acc:MGI:1926368]
ENSMUSG00000000531	Tamalin	0.412	0.508	1.935	0.276	0.257	0.302	0.281	0.328	0.984	1.453	0.728	1.198	1.853	2.149	4.055	1.293	1.192	1.415	1.317	1.533	3.087	3.644	2.658	3.369	1.752	3.36825	2.643	13.78	0.00303768	0.0469361	UP	15	101122069	101130637	1	protein_coding	trafficking regulator and scaffold protein tamalin [Source:MGI Symbol;Acc:MGI:1860303]
ENSMUSG00000025658	Cnksr2	0.269	0.284	1.048	0.168	0.155	0.162	0.144	0.711	0.276	0.619	0.712	0.332	5.899	5.979	7.862	5.225	5.112	5.174	5.005	7.303	5.938	7.102	7.305	6.204	1.753	3.37059	6.497	17.746	0.00140243	0.0372461	UP	X	156604432	156826290	-1	protein_coding	connector enhancer of kinase suppressor of Ras 2 [Source:MGI Symbol;Acc:MGI:2661175]
ENSMUSG00000107019	Gm43682	0.544	0.579	2.46	0.411	0.201	0.356	0.343	0.859	1.687	1.014	0.974	0.946	0.293	0.376	2.386	-0.078	-0.974	-0.266	-0.314	0.912	1.853	1.142	1.086	1.045	1.771	3.4129	0.913	17.936	0.000838594	0.0353618	UP	5	93324829	93326918	1	TEC	predicted gene 43682 [Source:MGI Symbol;Acc:MGI:5663819]
ENSMUSG00000024873	Cnih2	2.547	2.364	8.371	1.541	1.331	1.292	1.023	3.209	2.097	6.558	7.291	3.046	3.83	3.723	5.54	3.11	2.901	2.859	2.527	4.161	3.551	5.188	5.341	4.086	1.772	3.41527	4.241	15.902	0.0020275	0.0410404	UP	19	5142896	5148549	-1	protein_coding	cornichon family AMPA receptor auxiliary protein 2 [Source:MGI Symbol;Acc:MGI:1277225]
ENSMUSG00000029819	Npy	0.886	0.884	2.385	0.518	0.399	0.392	0.293	2.145	0.785	1.918	1.397	0.665	2.612	2.608	4.027	1.852	1.485	1.462	1.059	3.875	2.44	3.715	3.26	2.205	1.782	3.43903	2.863	20.532	0.000674542	0.0353618	UP	6	49799690	49806487	1	protein_coding	neuropeptide Y [Source:MGI Symbol;Acc:MGI:97374]
ENSMUSG00000036856	Wnt4	0.152	0.083	0.387	0.068	0.063	0.051	0.057	0.302	0.371	0.204	0.086	0.089	1.791	0.956	3.118	0.671	0.576	0.292	0.451	2.766	3.061	2.206	1.002	1.045	1.797	3.47497	1.855	13.277	0.00321644	0.0481204	UP	4	137004800	137027037	1	protein_coding	wingless-type MMTV integration site family, member 4 [Source:MGI Symbol;Acc:MGI:98957]
ENSMUSG00000035864	Syt1	0.379	0.384	1.288	0.229	0.199	0.202	0.162	1.121	0.376	0.839	0.79	0.334	7.603	7.624	9.369	6.877	6.676	6.699	6.381	9.168	7.595	8.75	8.664	7.425	1.798	3.47738	8.075	17.567	0.0014544	0.037587	UP	10	108333511	108846843	-1	protein_coding	synaptotagmin I [Source:MGI Symbol;Acc:MGI:99667]
ENSMUSG00000029878	Dbpht2	4.922	4.039	16.788	2.324	2.403	2.496	2.272	9.141	5.381	11.692	8.633	6.772	3.89	3.607	5.654	2.817	2.865	2.919	2.784	4.779	4.018	5.133	4.697	4.348	1.825	3.54307	4.268	23.881	0.000421054	0.034776	UP	12	74343442	74348782	1	lncRNA	DNA binding protein with his-thr domain [Source:MGI Symbol;Acc:MGI:2679513]
ENSMUSG00000030226	Lmo3	0.116	0.093	0.432	0.058	0.061	0.064	0.052	0.271	0.158	0.293	0.141	0.172	4.669	4.349	6.566	3.683	3.755	3.828	3.51	5.892	5.118	6.006	4.952	5.241	1.829	3.55291	5.128	19.868	0.000908847	0.0353618	UP	6	138339916	138558966	-1	protein_coding	LIM domain only 3 [Source:MGI Symbol;Acc:MGI:102810]
ENSMUSG00000049796	Crh	0.399	0.815	1.545	0.237	0.328	0.263	0.154	0.692	0.959	1.228	0.74	0.73	-0.178	0.777	1.665	-0.834	-0.429	-0.706	-1.339	0.554	1.001	1.344	0.645	0.627	1.836	3.57019	0.519	26.949	0.000127616	0.0292973	UP	3	19747565	19749560	-1	protein_coding	corticotropin releasing hormone [Source:MGI Symbol;Acc:MGI:88496]
ENSMUSG00000025372	Baiap2	0.42	0.413	1.671	0.251	0.232	0.228	0.198	0.774	0.653	1.175	1.04	0.435	4.754	4.73	6.742	4.014	3.902	3.876	3.675	5.633	5.39	6.234	6.059	4.805	1.854	3.61501	5.324	19.766	0.000944386	0.0353618	UP	11	119833589	119897608	1	protein_coding	brain-specific angiogenesis inhibitor 1-associated protein 2 [Source:MGI Symbol;Acc:MGI:2137336]
ENSMUSG00000032128	Robo3	0.078	0.08	0.279	0.032	0.048	0.037	0.038	0.212	0.092	0.135	0.098	0.16	0.538	0.572	2.32	-0.629	-0.105	-0.427	-0.409	1.931	0.765	1.296	0.851	1.534	1.859	3.62756	0.974	23.542	0.000242674	0.0330952	UP	9	37326965	37344542	-1	protein_coding	roundabout guidance receptor 3 [Source:MGI Symbol;Acc:MGI:1343102]
ENSMUSG00000046922	Gpr6	0.279	0.262	0.688	0.149	0.081	0.095	0.089	0.179	0.48	0.486	0.397	0.315	-0.449	-0.529	0.746	-1.211	-1.861	-1.704	-1.771	-0.993	0.258	0.275	0.008	-0.293	1.863	3.63763	-0.392	21.609	0.000355925	0.034776	UP	10	40945973	40948281	-1	protein_coding	G protein-coupled receptor 6 [Source:MGI Symbol;Acc:MGI:2155249]
ENSMUSG00000036306	Lzts1	0.301	0.273	1.084	0.147	0.15	0.159	0.132	0.734	0.404	0.508	0.524	0.485	3.962	3.822	5.806	2.935	2.972	3.054	2.784	5.246	4.388	4.717	4.76	4.649	1.871	3.65786	4.402	27.316	0.000239004	0.0330952	UP	8	69585321	69636877	-1	protein_coding	leucine zipper, putative tumor suppressor 1 [Source:MGI Symbol;Acc:MGI:2684762]
ENSMUSG00000025422	Agap2	7.581	7.817	32.957	5.102	4.318	4.351	3.765	27.62	10.381	18.492	15.514	8.077	6.758	6.802	8.877	6.187	5.947	5.958	5.749	8.622	7.211	8.043	7.79	6.849	1.872	3.6604	7.439	16.382	0.00189138	0.0403	UP	10	126911153	126929038	1	protein_coding	ArfGAP with GTPase domain, ankyrin repeat and PH domain 2 [Source:MGI Symbol;Acc:MGI:3580016]
ENSMUSG00000034796	Cpne7	0.464	0.38	1.624	0.263	0.199	0.248	0.146	0.87	0.831	0.639	0.865	0.654	3.061	2.777	4.858	2.254	1.864	2.171	1.431	3.962	3.896	3.519	3.953	3.553	1.876	3.67056	3.425	25.636	0.000295072	0.0333645	UP	8	123844113	123861921	1	protein_coding	copine VII [Source:MGI Symbol;Acc:MGI:2142747]
ENSMUSG00000102543	Pcdhgc5	0.444	0.385	1.713	0.238	0.247	0.213	0.185	0.776	0.831	0.914	0.706	0.765	3.324	3.122	5.263	2.437	2.486	2.279	2.081	4.123	4.222	4.359	3.989	4.104	1.882	3.68586	3.797	26.365	0.000274024	0.0333645	UP	18	37952566	37974926	1	protein_coding	protocadherin gamma subfamily C, 5 [Source:MGI Symbol;Acc:MGI:1935205]
ENSMUSG00000000126	Wnt9a	0.055	0.037	0.175	0.013	0.03	0.018	0.029	0.079	0.102	0.08	0.049	0.094	0.647	0.099	2.251	-1.211	-0.18	-0.813	-0.225	1.14	1.489	1.142	0.49	1.369	1.901	3.73472	0.819	20.976	0.000416364	0.034776	UP	11	59197754	59224378	1	protein_coding	wingless-type MMTV integration site family, member 9A [Source:MGI Symbol;Acc:MGI:2446084]
ENSMUSG00000097452	Gm2824	0.026	0.031	0.091	0.017	0.011	0.012	0.01	0.063	0.019	0.077	0.058	0.019	0.337	0.572	2.086	-0.215	-0.731	-0.607	-0.866	1.578	-0.083	1.855	1.465	-0.041	1.909	3.75549	0.813	15.687	0.00151834	0.0381388	UP	15	24981706	25027444	-1	lncRNA	predicted gene 2824 [Source:MGI Symbol;Acc:MGI:3780995]
ENSMUSG00000032532	Cck	2.988	3.155	12.956	1.617	1.696	1.697	1.516	6.566	4.588	5.518	7.685	6.022	4.14	4.218	6.251	3.26	3.328	3.329	3.168	5.272	4.756	5.021	5.498	5.147	1.92	3.78423	4.78	25.864	0.000308059	0.0333645	UP	9	121318890	121324760	-1	protein_coding	cholecystokinin [Source:MGI Symbol;Acc:MGI:88297]
ENSMUSG00000019230	Lhx9	0.037	0.039	0.194	0.02	0.022	0.032	0.013	0.075	0.037	0.094	0.092	0.104	-0.059	-0.007	2.208	-0.834	-0.731	-0.266	-1.339	0.877	-0.083	1.195	1.165	1.34	1.922	3.78948	0.644	15.412	0.00159235	0.0386431	UP	1	138752924	138776315	-1	protein_coding	LIM homeobox protein 9 [Source:MGI Symbol;Acc:MGI:1316721]
ENSMUSG00000020953	Coch	0.082	0.097	0.492	0.062	0.056	0.053	0.053	0.155	0.105	0.194	0.183	0.435	0.152	0.376	2.634	-0.215	-0.341	-0.427	-0.409	1.015	0.483	1.32	1.24	2.458	1.938	3.83174	1.076	13.36	0.00295347	0.0463956	UP	12	51640124	51652554	1	protein_coding	cochlin [Source:MGI Symbol;Acc:MGI:1278313]
ENSMUSG00000061751	Kalrn	0.127	0.134	0.592	0.07	0.07	0.073	0.071	0.244	0.278	0.324	0.339	0.177	6.251	6.326	8.471	5.396	5.394	5.447	5.423	7.19	7.38	7.603	7.667	6.728	1.961	3.89332	6.964	23.385	0.000488799	0.0353618	UP	16	33789443	34393902	-1	protein_coding	kalirin, RhoGEF kinase [Source:MGI Symbol;Acc:MGI:2685385]
ENSMUSG00000090061	Nwd2	0.102	0.09	0.394	0.056	0.051	0.05	0.041	0.323	0.119	0.237	0.15	0.131	4.054	3.872	5.995	3.18	3.055	3.039	2.752	5.707	4.276	5.262	4.603	4.409	1.963	3.89872	4.559	19.547	0.000965585	0.0353618	UP	5	63806445	63967889	1	protein_coding	NACHT and WD repeat domain containing 2 [Source:MGI Symbol;Acc:MGI:1920464]
ENSMUSG00000048251	Bcl11b	0.204	0.18	0.878	0.13	0.091	0.099	0.079	0.632	0.335	0.495	0.335	0.225	4.253	4.08	6.356	3.609	3.103	3.225	2.898	5.882	4.968	5.529	4.969	4.399	2.035	4.09823	4.842	19.19	0.00105352	0.0357461	UP	12	107876662	107969861	-1	protein_coding	B cell leukemia/lymphoma 11B [Source:MGI Symbol;Acc:MGI:1929913]
ENSMUSG00000033594	Spata2l	0.589	0.57	2.244	0.294	0.291	0.238	0.262	1.201	0.423	1.201	2.152	0.679	1.955	1.909	3.86	0.984	0.969	0.694	0.829	2.966	1.489	2.966	3.8	2.156	2.059	4.16697	2.47	17.276	0.00135393	0.0371011	UP	8	123956540	123962972	-1	protein_coding	spermatogenesis associated 2-like [Source:MGI Symbol;Acc:MGI:1926029]
ENSMUSG00000045903	Npas4	0.216	0.209	1.464	0.176	0.1	0.125	0.155	0.549	0.592	0.791	0.533	0.324	0.379	0.333	3.055	0.106	-0.623	-0.344	-0.062	1.665	1.77	2.18	1.623	0.932	2.063	4.17854	1.339	15.157	0.00195113	0.0405966	UP	19	5034383	5040344	-1	protein_coding	neuronal PAS domain protein 4 [Source:MGI Symbol;Acc:MGI:2664186]
ENSMUSG00000040125	Gpr26	1.638	1.474	6.018	0.865	0.687	0.76	0.573	5.117	1.472	3.06	3.376	2.084	5.519	5.367	7.395	4.601	4.27	4.415	4.008	7.161	5.365	6.419	6.561	5.866	2.068	4.19305	5.983	20.951	0.000776869	0.0353618	UP	7	131568189	131596134	1	protein_coding	G protein-coupled receptor 26 [Source:MGI Symbol;Acc:MGI:2441758]
ENSMUSG00000074346	Kcnd3os	0.103	0.063	0.14	0.019	0.037	0.023	0.014	0.073	0.102	0.084	0.133	0.096	0.337	-0.31	0.746	-1.722	-0.974	-1.512	-2.048	-0.126	0.318	0.061	0.682	0.239	2.074	4.21052	-0.101	38.594	2.05804e-05	0.00915998	UP	3	105348911	105360271	-1	lncRNA	potassium voltage-gated channel, Shal-related family, member 3, opposite strand [Source:MGI Symbol;Acc:MGI:1925885]
ENSMUSG00000041773	Enc1	5.793	5.178	24.492	2.739	2.721	2.805	2.125	17.776	8.399	12.179	9.766	8.904	6.113	5.951	8.192	5.035	5.025	5.069	4.67	7.729	6.648	7.184	6.866	6.733	2.153	4.44752	6.678	25.25	0.00036775	0.034776	UP	13	97377613	97389542	1	protein_coding	ectodermal-neural cortex 1 [Source:MGI Symbol;Acc:MGI:109610]
ENSMUSG00000045733	Sprn	3.103	2.677	13.578	1.557	1.353	1.43	1.228	9.191	3.235	6.284	8.824	3.952	3.73	3.519	5.852	2.745	2.545	2.624	2.407	5.291	3.79	4.744	5.232	4.077	2.188	4.55673	4.327	20.035	0.000899775	0.0353618	UP	7	139730541	139734790	-1	protein_coding	shadow of prion protein [Source:MGI Symbol;Acc:MGI:3582583]
ENSMUSG00000086040	Wipf3	0.089	0.082	0.554	0.049	0.05	0.048	0.056	0.264	0.177	0.121	0.396	0.185	2.74	2.617	5.363	1.886	1.936	1.859	2.081	4.299	3.726	3.179	4.88	3.788	2.202	4.60117	3.686	15.324	0.0023773	0.0430974	UP	6	54406588	54480753	1	protein_coding	WAS/WASL interacting protein family, member 3 [Source:MGI Symbol;Acc:MGI:3044681]
ENSMUSG00000028137	Celf3	0.741	0.669	3.098	0.417	0.289	0.346	0.254	2.27	0.46	2.527	1.449	0.894	3.377	3.23	5.432	2.558	2.038	2.291	1.855	4.984	2.696	5.138	4.339	3.645	2.207	4.61714	3.967	15.259	0.0024259	0.0434791	UP	3	94385602	94399505	1	protein_coding	CUGBP, Elav-like family member 3 [Source:MGI Symbol;Acc:MGI:1926034]
ENSMUSG00000021478	Drd1	0.152	0.177	0.982	0.086	0.063	0.078	0.126	0.617	0.608	0.139	0.375	0.256	-0.376	-0.181	2.163	-1.074	-1.439	-1.191	-0.619	1.51	1.489	-0.491	0.819	0.301	2.21	4.62675	0.523	13.756	0.00258773	0.0444793	UP	13	54205202	54209724	-1	protein_coding	dopamine receptor D1 [Source:MGI Symbol;Acc:MGI:99578]
ENSMUSG00000046215	Rprml	1.464	1.311	7.963	0.596	0.787	0.736	0.659	2.872	5.339	5.103	3.202	0.721	0.647	0.497	3.022	-0.536	-0.18	-0.266	-0.409	1.578	2.453	2.389	1.731	-0.293	2.32	4.99332	1.417	14.268	0.00256734	0.0442805	UP	11	103540396	103541405	1	protein_coding	reprimo-like [Source:MGI Symbol;Acc:MGI:2144486]
ENSMUSG00000037984	Neurod6	1.211	0.967	5.362	0.512	0.57	0.495	0.401	3.449	2.238	5.057	1.6	0.544	2.089	1.772	4.213	0.887	1.036	0.842	0.555	3.58	2.962	4.128	2.484	0.971	2.361	5.13726	2.704	13.883	0.00316044	0.0478184	UP	6	55654807	55658248	-1	protein_coding	neurogenic differentiation 6 [Source:MGI Symbol;Acc:MGI:106593]
ENSMUSG00000046607	Hrk	0.154	0.125	0.756	0.078	0.066	0.067	0.045	0.867	0.128	0.294	0.217	0.255	1.969	1.672	4.238	1.015	0.786	0.807	0.279	4.434	1.705	2.887	2.452	2.685	2.438	5.4189	2.677	14.116	0.00299239	0.0466447	UP	5	118302713	118327543	1	protein_coding	harakiri, BCL2 interacting protein (contains only BH3 domain) [Source:MGI Symbol;Acc:MGI:1201608]
ENSMUSG00000007207	Stx1a	0.741	0.672	3.427	0.294	0.34	0.324	0.241	3.113	0.771	1.365	2.198	0.744	4.361	4.221	6.566	3.037	3.245	3.177	2.752	6.427	4.418	5.24	5.926	4.366	2.439	5.42266	5.037	17.955	0.00142574	0.0372461	UP	5	135052336	135079954	1	protein_coding	syntaxin 1A (brain) [Source:MGI Symbol;Acc:MGI:109355]
ENSMUSG00000026090	Cracdl	0.179	0.166	0.973	0.075	0.077	0.082	0.07	0.469	0.433	0.671	0.42	0.148	4.281	4.176	6.722	3.037	3.079	3.17	2.937	5.671	5.555	6.186	5.512	4.009	2.505	5.67649	5.091	20.033	0.00095987	0.0353618	UP	1	37650758	37759166	-1	protein_coding	capping protein inhibiting regulator of actin like [Source:MGI Symbol;Acc:MGI:1919347]
ENSMUSG00000023192	Grm2	0.181	0.189	0.953	0.063	0.086	0.071	0.087	0.715	0.291	0.128	0.743	0.316	1.285	1.348	3.64	-0.145	0.275	0.009	0.279	3.23	1.95	0.807	3.284	2.069	2.516	5.71994	2.078	16.971	0.00147782	0.0380693	UP	9	106520294	106533281	-1	protein_coding	glutamate receptor, metabotropic 2 [Source:MGI Symbol;Acc:MGI:1351339]
ENSMUSG00000026479	Lamc2	0.012	0.012	0.078	0.006	0.004	0.007	0.006	0.027	0.018	0.012	0.028	0.085	-0.241	-0.181	2.347	-1.074	-1.439	-0.928	-1.164	0.84	0.318	-0.259	0.913	2.458	2.534	5.79175	0.704	13.258	0.00314645	0.0476969	UP	1	152998502	153062193	-1	protein_coding	laminin, gamma 2 [Source:MGI Symbol;Acc:MGI:99913]
ENSMUSG00000046093	Hpcal4	7.227	5.968	32.648	2.826	2.822	2.853	1.894	38.76	3.431	16.956	13.954	9.546	6.375	6.1	8.55	5.023	5.021	5.037	4.448	8.797	5.302	7.605	7.324	6.776	2.626	6.17312	7.054	14.664	0.00296752	0.0465073	UP	4	123077020	123088494	1	protein_coding	hippocalcin-like 4 [Source:MGI Symbol;Acc:MGI:2157521]
ENSMUSG00000005583	Mef2c	0.169	0.16	1.169	0.08	0.076	0.068	0.084	0.29	0.494	0.56	0.379	0.579	4.786	4.708	7.575	3.707	3.635	3.484	3.786	5.566	6.332	6.515	5.953	6.563	2.627	6.1774	5.804	22.512	0.000631531	0.0353618	UP	13	83652153	83815199	1	protein_coding	myocyte enhancer factor 2C [Source:MGI Symbol;Acc:MGI:99458]
ENSMUSG00000085069	Prdm16os	0.053	0.069	0.412	0.024	0.026	0.024	0.021	0.148	0.085	0.215	0.112	0.182	-1.098	-0.786	1.6	-1.942	-1.861	-1.926	-2.048	0.197	-0.53	0.7	-0.174	0.473	2.678	6.39968	-0.155	20.268	0.000472312	0.0353075	UP	4	154722033	154729181	1	lncRNA	Prdm16 opposite strand transcript [Source:MGI Symbol;Acc:MGI:3651882]
ENSMUSG00000033730	Egr3	0.824	0.822	4.944	0.348	0.327	0.355	0.264	3.545	0.928	2.879	1.53	1.476	1.216	1.213	3.754	0.047	-0.035	0.07	-0.314	3.278	1.382	2.981	2.083	2.033	2.697	6.48452	2.073	21.222	0.000611397	0.0353618	UP	14	70314652	70320063	1	protein_coding	early growth response 3 [Source:MGI Symbol;Acc:MGI:1306780]
ENSMUSG00000110249	9330121K16Rik	0.38	0.389	2.441	0.166	0.156	0.157	0.145	1.373	0.285	1.422	0.719	1.285	0.647	0.678	3.259	-0.449	-0.523	-0.514	-0.619	2.439	0.258	2.488	1.526	2.345	2.714	6.56138	1.568	19.076	0.000895103	0.0353618	UP	8	55526284	55530169	1	TEC	RIKEN cDNA 9330121K16 gene [Source:MGI Symbol;Acc:MGI:2443625]
ENSMUSG00000048644	Ctxn1	5.234	4.426	26.743	1.943	1.766	2.166	1.489	16.757	4.367	24.905	7.192	8.117	3.094	2.854	5.435	1.689	1.555	1.842	1.317	4.762	2.835	5.332	3.548	3.721	2.723	6.60244	3.831	17.511	0.00155614	0.0384784	UP	8	4307660	4309274	-1	protein_coding	cortexin 1 [Source:MGI Symbol;Acc:MGI:88566]
ENSMUSG00000044254	Pcsk9	0.026	0.034	0.166	0.01	0.011	0.006	0.016	0.048	0.204	0.045	0.058	0.017	-0.607	-0.244	1.9	-1.722	-1.635	-2.187	-1.164	0.197	2.192	0.118	0.449	-1.145	2.786	6.89715	0.315	13.12	0.00319498	0.0479898	UP	4	106299526	106321526	-1	protein_coding	proprotein convertase subtilisin/kexin type 9 [Source:MGI Symbol;Acc:MGI:2140260]
ENSMUSG00000032528	Vipr1	0.031	0.044	0.239	0.017	0.015	0.012	0.014	0.02	0.1	0.098	0.154	0.127	0.05	0.497	2.874	-0.728	-0.848	-1.191	-1.007	-0.543	1.636	1.603	2.25	1.977	2.798	6.95476	1.185	17.731	0.00114036	0.0360829	UP	9	121471782	121502020	1	protein_coding	vasoactive intestinal peptide receptor 1 [Source:MGI Symbol;Acc:MGI:109272]
ENSMUSG00000024617	Camk2a	2.108	1.942	11.817	0.87	0.756	0.794	0.604	9.941	2.359	5.965	5.109	2.923	7.044	6.925	9.53	5.767	5.566	5.636	5.241	9.28	7.205	8.543	8.32	7.515	2.801	6.96923	7.88	22.058	0.00068763	0.0353618	UP	18	61058690	61121224	1	protein_coding	calcium/calmodulin-dependent protein kinase II alpha [Source:MGI Symbol;Acc:MGI:88256]
ENSMUSG00000051726	Kcnf1	1.029	1.073	7.054	0.368	0.39	0.374	0.31	5.053	0.662	1.847	4.599	3.008	2.326	2.386	5.082	0.887	0.969	0.911	0.652	4.602	1.705	3.159	4.466	3.857	3.068	8.3861	3.374	18.144	0.00134854	0.0371011	UP	12	17222101	17226889	-1	protein_coding	potassium voltage-gated channel, subfamily F, member 1 [Source:MGI Symbol;Acc:MGI:2687399]
ENSMUSG00000037014	Sstr4	0.745	0.85	4.53	0.272	0.296	0.246	0.108	4.622	0.495	2.539	1.766	0.621	0.201	0.376	2.708	-1.074	-0.974	-1.191	-2.048	2.737	-0.334	1.888	1.379	-0.041	3.098	8.56231	1.083	15.818	0.00181176	0.0402264	UP	2	148237264	148238687	1	protein_coding	somatostatin receptor 4 [Source:MGI Symbol;Acc:MGI:105372]
ENSMUSG00000034413	Neurl1b	0.085	0.066	0.695	0.031	0.031	0.031	0.026	0.194	0.18	0.057	0.402	0.564	1.474	1.116	4.459	0.106	0.097	0.07	-0.141	2.634	2.53	0.906	3.675	4.159	3.223	9.33726	2.647	15.336	0.00233485	0.0430974	UP	17	26633803	26665323	1	protein_coding	neuralized E3 ubiquitin protein ligase 1B [Source:MGI Symbol;Acc:MGI:3643092]
ENSMUSG00000078816	Prkcg	0.304	0.313	2.393	0.12	0.09	0.096	0.105	1.418	0.454	0.497	1.898	0.656	3.68	3.723	6.649	2.354	1.954	2.039	2.166	5.895	4.257	4.388	6.316	4.786	3.268	9.6331	4.87	20.52	0.000911029	0.0353618	UP	7	3337704	3379615	1	protein_coding	protein kinase C, gamma [Source:MGI Symbol;Acc:MGI:97597]
ENSMUSG00000051243	Islr2	0.302	0.344	2.65	0.107	0.087	0.12	0.076	0.768	0.784	0.668	1.497	1.141	1.329	1.51	4.416	-0.078	-0.341	0.07	-0.51	2.644	2.674	2.445	3.596	3.208	3.364	10.2959	2.533	27.397	0.000237086	0.0330952	UP	9	58103580	58111602	-1	protein_coding	immunoglobulin superfamily containing leucine-rich repeat 2 [Source:MGI Symbol;Acc:MGI:2444277]
ENSMUSG00000027347	Rasgrp1	0.158	0.122	1.369	0.062	0.05	0.046	0.051	0.118	0.51	0.559	0.33	1.252	3.329	2.963	6.432	1.999	1.687	1.572	1.727	2.906	5.009	5.142	4.386	6.303	3.398	10.5414	4.605	15.946	0.00225639	0.042714	UP	2	117110474	117173482	-1	protein_coding	RAS guanyl releasing protein 1 [Source:MGI Symbol;Acc:MGI:1314635]
ENSMUSG00000027296	Itpka	0.233	0.182	2.167	0.067	0.073	0.078	0.086	0.263	0.406	0.512	1.385	1.479	1.119	0.777	4.28	-0.536	-0.429	-0.344	-0.225	1.283	1.893	2.219	3.638	3.733	3.431	10.7853	2.386	16.723	0.00170039	0.039202	UP	2	119572818	119581744	1	protein_coding	inositol 1,4,5-trisphosphate 3-kinase A [Source:MGI Symbol;Acc:MGI:1333822]
ENSMUSG00000053310	Nrgn	2.882	2.768	22.019	0.664	0.855	0.909	0.845	13.839	2.376	9.157	8.492	10.827	4.605	4.547	7.534	2.504	2.865	2.952	2.847	6.864	4.327	6.269	6.16	6.51	3.465	11.0425	5.73	23.718	0.000543915	0.0353618	UP	9	37455788	37464200	-1	protein_coding	neurogranin [Source:MGI Symbol;Acc:MGI:1927184]
ENSMUSG00000035258	Abi3bp	0.018	0.014	0.154	0.004	0.006	0.004	0.006	0.023	0.051	0.056	0.026	0.145	1.969	1.584	5.033	-0.014	0.433	-0.122	0.451	2.338	3.461	3.571	2.504	4.953	3.593	12.067	3.174	17.711	0.00149506	0.0381388	UP	16	56298241	56510498	1	protein_coding	ABI family member 3 binding protein [Source:MGI Symbol;Acc:MGI:2444583]
ENSMUSG00000024883	Rin1	0.109	0.151	1.738	0.048	0.045	0.042	0.049	0.147	0.257	0.656	0.548	1.502	-0.376	0.047	3.456	-1.362	-1.439	-1.512	-1.339	0.012	0.765	2.07	1.815	3.248	3.766	13.6044	1.495	14.837	0.00249233	0.0437137	UP	19	5100509	5107099	1	protein_coding	Ras and Rab interactor 1 [Source:MGI Symbol;Acc:MGI:2385695]
ENSMUSG00000022342	Kcnv1	0.184	0.188	1.966	0.05	0.054	0.045	0.059	0.197	0.21	1.056	1.761	0.589	0.748	0.777	4.095	-0.949	-0.848	-1.054	-0.737	0.84	0.927	3.205	3.938	2.374	3.873	14.6517	2.228	16.307	0.00187833	0.0403	UP	15	44969680	44978316	-1	protein_coding	potassium channel, subfamily V, member 1 [Source:MGI Symbol;Acc:MGI:1914748]
ENSMUSG00000052087	Rgs14	0.048	0.038	0.59	0.014	0.012	0.015	0.01	0.071	0.34	0.186	0.205	0.111	-0.307	-0.61	3.157	-1.722	-1.861	-1.704	-2.048	0.197	2.371	1.521	1.66	0.809	3.888	14.8049	1.082	19.014	0.000936726	0.0353618	UP	13	55517545	55532500	1	protein_coding	regulator of G-protein signaling 14 [Source:MGI Symbol;Acc:MGI:1859709]
ENSMUSG00000059456	Ptk2b	0.075	0.057	0.776	0.018	0.018	0.018	0.024	0.338	0.752	0.175	0.036	0.288	3.268	2.891	6.634	1.268	1.221	1.266	1.682	5.434	6.588	4.487	2.237	5.207	3.994	15.9336	4.779	15.599	0.00247519	0.0437112	UP	14	66390706	66518501	-1	protein_coding	PTK2 protein tyrosine kinase 2 beta [Source:MGI Symbol;Acc:MGI:104908]
ENSMUSG00000032174	Icam5	0.446	0.499	6.32	0.136	0.121	0.119	0.154	3.699	3.572	3.292	1.146	0.239	1.676	1.834	5.462	0.047	-0.105	-0.122	0.217	4.692	4.641	4.524	3.012	0.809	4.172	18.0259	3.527	15.739	0.00235729	0.0430974	UP	9	20943369	20950332	1	protein_coding	intercellular adhesion molecule 5, telencephalin [Source:MGI Symbol;Acc:MGI:109430]
ENSMUSG00000047676	Rpsa-ps10	67.453	41.385	38.312	1.36	2.114	1.582	1.851	67.433	48.065	42.748	65.606	0.059	5.9	5.197	5.086	0.369	0.969	0.572	0.786	5.9	5.412	5.243	5.86	-2.832	4.749	26.89	4.806	22.628	0.000659047	0.0353618	UP	3	149778295	149779179	-1	processed_pseudogene	ribosomal protein SA, pseudogene 10 [Source:MGI Symbol;Acc:MGI:3704228]
ENSMUSG00000035033	Tbr1	0.027	0.061	1.086	0.008	0.004	0.004	0.014	0.016	0.36	0.735	0.143	0.363	-1.353	-0.379	3.613	-2.52	-2.887	-2.92	-2.048	-1.876	2.041	3.055	0.752	2.051	5.496	45.1295	1.431	13.968	0.00318099	0.0479032	UP	2	61633274	61644458	1	protein_coding	T-box brain transcription factor 1 [Source:MGI Symbol;Acc:MGI:107404]
ENSMUSG00000059213	Ddn	1.362	1.268	30.342	0.114	0.113	0.148	0.309	1.332	16.708	17.42	0.953	22.674	2.519	2.417	6.975	-0.834	-0.848	-0.514	0.451	2.487	6.115	6.175	2.013	6.555	6.087	67.9782	5.002	15.619	0.00252025	0.0440082	UP	15	98701658	98707371	-1	protein_coding	dendrin [Source:MGI Symbol;Acc:MGI:108101]
ENSMUSG00000041616_y	NA	5.563	4.592	8.126	0	0	0	0	8.685	7.723	10.599	3.295	1.454	3.68	3.405	4.223	-3.499	-3.499	-3.499	-3.499	4.319	4.15	4.605	2.931	1.772	11.339	2590.47	3.27	77.605	1.72235e-05	0.00788491	UP	NA	NA	NA	NA	NA	NA
ENSMUSG00000026611	Spata17	0.004	0.004	0.004	0.01	0.006	0.007	0.005	0.005	0.004	0.004	0.004	0.005	-0.241	-0.31	-0.43	0.818	0.218	0.343	0.013	-0.126	-0.53	-0.332	-0.31	-0.12	-0.738	-1.66786	-0.033	12.186	0.00349749	0.0500806		1	186776845	186947662	-1	protein_coding	spermatogenesis associated 17 [Source:MGI Symbol;Acc:MGI:1921967]
ENSMUSG00000097462	9530026P05Rik	0.009	0.009	0.005	0.01	0.012	0.011	0.012	0.006	0.009	0.008	0.007	0.007	1.569	1.602	0.746	1.782	2.022	1.944	1.972	1.11	1.682	1.413	1.288	1.28	-0.583	-1.49796	1.578	12.177	0.00350696	0.0501267		6	92917310	93249960	1	lncRNA	RIKEN cDNA 9530026P05 gene [Source:MGI Symbol;Acc:MGI:1924659]
ENSMUSG00000004383	Large1	0.119	0.129	0.253	0.112	0.107	0.115	0.11	0.184	0.153	0.173	0.159	0.156	6.006	6.116	7.094	5.917	5.851	5.954	5.891	6.636	6.366	6.542	6.425	6.398	0.579	1.49381	6.315	12.644	0.0035057	0.0501267		8	73541227	74080168	-1	protein_coding	LARGE xylosyl- and glucuronyltransferase 1 [Source:MGI Symbol;Acc:MGI:1342270]
ENSMUSG00000041625	Ggact	0.179	0.176	0.107	0.205	0.196	0.204	0.197	0.146	0.148	0.161	0.153	0.164	4.137	4.111	3.393	4.329	4.263	4.32	4.272	3.843	3.857	3.977	3.904	4.004	-0.379	-1.30044	4.056	12.167	0.00351694	0.0501728		14	123053635	123151169	-1	protein_coding	gamma-glutamylamine cyclotransferase [Source:MGI Symbol;Acc:MGI:2385008]
ENSMUSG00000020390	Ube2b	3.621	3.434	5.037	3.379	3.162	3.252	3.226	3.95	3.849	4.29	4.115	3.865	5.791	5.714	6.266	5.691	5.596	5.636	5.625	5.916	5.879	6.035	5.975	5.885	0.304	1.23456	5.847	12.165	0.00351958	0.0501728		11	51876324	51891589	-1	protein_coding	ubiquitin-conjugating enzyme E2B [Source:MGI Symbol;Acc:MGI:102944]
ENSMUSG00000055633	Zfp580	2.705	2.75	4.682	2.654	2.31	2.04	2.177	3.221	2.65	3.402	3.633	3.783	2.585	2.608	3.367	2.558	2.36	2.185	2.276	2.833	2.555	2.911	3.005	3.062	0.545	1.45902	2.732	12.168	0.00351592	0.0501728		7	5054537	5056722	1	protein_coding	zinc finger protein 580 [Source:MGI Symbol;Acc:MGI:1916242]
ENSMUSG00000025001	Hells	0.199	0.232	0.136	0.253	0.232	0.266	0.296	0.214	0.211	0.174	0.197	0.15	3.015	3.23	2.474	3.354	3.231	3.426	3.579	3.119	3.095	2.821	2.997	2.613	-0.465	-1.38032	3.112	12.15	0.0035341	0.0502012		19	38919359	38959495	1	protein_coding	helicase, lymphoid specific [Source:MGI Symbol;Acc:MGI:106209]
ENSMUSG00000002017	Fam98a	2.198	2.111	1.588	2.041	2.478	2.673	2.753	1.996	1.728	2.065	1.981	2.054	5.033	4.975	4.566	4.927	5.206	5.315	5.357	4.895	4.687	4.944	4.884	4.936	-0.339	-1.26488	4.994	12.15	0.00353387	0.0502012		17	75844081	75858941	-1	protein_coding	family with sequence similarity 98, member A [Source:MGI Symbol;Acc:MGI:1919972]
ENSMUSG00000038332	Sesn1	0.283	0.253	0.363	0.256	0.232	0.239	0.248	0.302	0.307	0.301	0.297	0.283	4.806	4.644	5.163	4.661	4.523	4.561	4.614	4.9	4.921	4.896	4.876	4.805	0.293	1.22519	4.792	12.157	0.00352771	0.0502012		10	41685931	41784420	1	protein_coding	sestrin 1 [Source:MGI Symbol;Acc:MGI:2155278]
ENSMUSG00000022426	Josd1	1.969	2.358	3.121	1.863	1.955	2.005	1.9	2.532	2.162	2.35	2.632	2.71	4.75	5.01	5.413	4.671	4.74	4.776	4.698	5.112	4.885	5.005	5.168	5.209	0.36	1.28343	4.971	12.154	0.0035304	0.0502012		15	79558452	79572120	-1	protein_coding	Josephin domain containing 1 [Source:MGI Symbol;Acc:MGI:1921408]
ENSMUSG00000037579	Kcnh3	0.047	0.049	0.867	0.01	0.013	0.012	0.017	0.075	0.593	0.03	0.302	0.594	-0.117	-0.062	3.959	-1.942	-1.635	-1.704	-1.339	0.508	3.414	-0.671	2.452	3.419	4.586	24.0173	1.969	13.572	0.00355076	0.0503931		15	99122742	99140698	1	protein_coding	potassium voltage-gated channel, subfamily H (eag-related), member 3 [Source:MGI Symbol;Acc:MGI:1341723]
ENSMUSG00000033207	Mamdc2	0.016	0.011	0.01	0.013	0.027	0.019	0.019	0.015	0.011	0.011	0.01	0.013	1.263	0.745	0.575	1.015	2.005	1.507	1.485	1.14	0.765	0.807	0.645	0.971	-0.687	-1.60993	1.135	12.117	0.00356834	0.0505531		19	23279973	23425806	-1	protein_coding	MAM domain containing 2 [Source:MGI Symbol;Acc:MGI:1918988]
ENSMUSG00000019861	Gopc	1.535	1.632	1.674	1.234	1.462	1.395	1.489	1.718	1.587	1.583	1.605	1.581	6.116	6.203	6.24	5.801	6.045	5.978	6.071	6.278	6.163	6.159	6.18	6.158	0.211	1.15749	6.121	12.117	0.00356774	0.0505531		10	52211946	52258220	-1	protein_coding	golgi associated PDZ and coiled-coil motif containing [Source:MGI Symbol;Acc:MGI:2149946]
ENSMUSG00000021411	Pxdc1	0.168	0.173	0.135	0.18	0.218	0.229	0.266	0.146	0.205	0.164	0.135	0.151	2.089	2.136	1.787	2.188	2.462	2.528	2.741	1.896	2.371	2.056	1.782	1.938	-0.481	-1.39571	2.193	12.11	0.00357545	0.0506091		13	34811817	34837469	-1	protein_coding	PX domain containing 1 [Source:MGI Symbol;Acc:MGI:1914145]
ENSMUSG00000005893	Nr2c2	1.236	1.188	1.656	1.21	1.06	1.067	1.026	1.47	1.286	1.421	1.384	1.213	6.68	6.623	7.102	6.649	6.458	6.469	6.412	6.93	6.738	6.881	6.843	6.654	0.315	1.24401	6.717	12.106	0.00357898	0.0506143		6	92068371	92151275	1	protein_coding	nuclear receptor subfamily 2, group C, member 2 [Source:MGI Symbol;Acc:MGI:1352466]
ENSMUSG00000040105	Plpp6	6.415	6.162	11.343	5.891	5.461	5.535	5.797	8.465	6.905	8.587	7.341	8.203	4.204	4.146	5.023	4.081	3.972	3.992	4.058	4.602	4.309	4.622	4.397	4.557	0.482	1.39668	4.364	12.1	0.00359864	0.0508026		19	28941353	28944211	1	protein_coding	phospholipid phosphatase 6 [Source:MGI Symbol;Acc:MGI:1921661]
ENSMUSG00000039372	Marchf4	0.145	0.129	0.24	0.129	0.097	0.103	0.075	0.215	0.149	0.191	0.182	0.109	3.997	3.834	4.724	3.834	3.431	3.512	3.048	4.566	4.036	4.396	4.327	3.597	0.748	1.67946	4.021	12.66	0.00359551	0.0508026		1	72466271	72576089	-1	protein_coding	membrane associated ring-CH-type finger 4 [Source:MGI Symbol;Acc:MGI:2683550]
ENSMUSG00000034327	Kctd9	3.255	3.319	1.323	3.405	4.431	4.34	4.243	2.586	2.632	2.818	2.455	2.49	6.425	6.453	5.129	6.49	6.87	6.84	6.807	6.094	6.119	6.218	6.018	6.039	-0.653	-1.57243	6.359	12.761	0.00360312	0.0508041		14	67953386	67979759	1	protein_coding	potassium channel tetramerisation domain containing 9 [Source:MGI Symbol;Acc:MGI:2145579]
ENSMUSG00000071341	Egr4	0.2	0.138	1.95	0.052	0.076	0.071	0.041	0.354	0.326	1.262	0.129	1.264	-0.784	-1.222	2.293	-2.202	-1.861	-1.926	-2.391	-0.055	-0.162	1.679	-1.295	1.681	3.481	11.1657	0.351	12.88	0.00360508	0.0508041		6	85488103	85490571	-1	protein_coding	early growth response 4 [Source:MGI Symbol;Acc:MGI:99252]
ENSMUSG00000022385	Gtse1	0.049	0.047	0.047	0.102	0.066	0.057	0.094	0.055	0.051	0.049	0.035	0.049	-0.117	-0.181	-0.18	0.853	0.275	0.07	0.743	0.012	-0.083	-0.122	-0.542	-0.12	-0.736	-1.66555	0.098	12.073	0.0036139	0.0508126		15	85743946	85760774	1	protein_coding	G two S phase expressed protein 1 [Source:MGI Symbol;Acc:MGI:1352755]
ENSMUSG00000053414	Hunk	0.149	0.141	0.159	0.118	0.135	0.123	0.124	0.154	0.128	0.147	0.165	0.155	4.083	4.007	4.18	3.745	3.937	3.806	3.818	4.127	3.862	4.065	4.226	4.142	0.264	1.2008	4.008	12.07	0.00361719	0.0508126		16	90182901	90296441	1	protein_coding	hormonally upregulated Neu-associated kinase [Source:MGI Symbol;Acc:MGI:1347352]
ENSMUSG00000022679	Mpv17l	0.594	0.486	0.714	0.433	0.463	0.522	0.476	0.548	0.544	0.619	0.64	0.627	4.79	4.504	5.056	4.336	4.432	4.605	4.471	4.674	4.665	4.849	4.899	4.868	0.333	1.25963	4.694	12.073	0.00361348	0.0508126		16	13721025	13767483	1	protein_coding	Mpv17 transgene, kidney disease mutant-like [Source:MGI Symbol;Acc:MGI:2135951]
ENSMUSG00000108867	Gm44643	0.033	0.061	0.109	0.034	0.03	0.034	0.036	0.073	0.063	0.069	0.085	0.038	0.461	1.282	2.102	0.462	0.33	0.485	0.555	1.533	1.325	1.457	1.748	0.627	0.986	1.98069	1.153	12.069	0.00361837	0.0508126		7	60572670	60611133	-1	lncRNA	predicted gene 44643 [Source:MGI Symbol;Acc:MGI:5753219]
ENSMUSG00000021266	Wars	2.476	2.327	1.874	2.388	2.797	2.84	2.637	2.388	2.231	2.22	2.171	2.124	6.403	6.313	6.002	6.351	6.579	6.601	6.494	6.351	6.253	6.246	6.213	6.182	-0.26	-1.19748	6.342	12.061	0.00362604	0.0508757		12	108825956	108860100	-1	protein_coding	tryptophanyl-tRNA synthetase [Source:MGI Symbol;Acc:MGI:104630]
ENSMUSG00000022323	Rida	3.271	3.223	1.709	3.422	4.313	3.734	3.992	2.764	2.384	2.639	2.585	3.262	5.203	5.182	4.27	5.268	5.601	5.394	5.49	4.961	4.748	4.894	4.864	5.199	-0.501	-1.41519	5.129	12.306	0.00363095	0.0509		15	34484167	34495401	-1	protein_coding	reactive intermediate imine deaminase A homolog [Source:MGI Symbol;Acc:MGI:1095401]
ENSMUSG00000021572	Cep72	0.106	0.079	0.063	0.105	0.138	0.13	0.121	0.071	0.098	0.087	0.073	0.095	1.494	1.09	0.785	1.483	1.864	1.788	1.682	0.947	1.382	1.221	0.973	1.34	-0.556	-1.47019	1.373	12.043	0.00364539	0.0510577		13	74184619	74210418	-1	protein_coding	centrosomal protein 72 [Source:MGI Symbol;Acc:MGI:1921720]
ENSMUSG00000044629	Cnrip1	0.734	0.725	1.306	0.717	0.621	0.668	0.622	0.987	0.853	0.846	1.012	0.868	4.355	4.339	5.185	4.323	4.115	4.222	4.119	4.781	4.573	4.56	4.818	4.598	0.479	1.39378	4.533	12.046	0.00365611	0.051079		11	17001586	17029371	1	protein_coding	cannabinoid receptor interacting protein 1 [Source:MGI Symbol;Acc:MGI:1917505]
ENSMUSG00000047842	Diras2	4.158	4.48	7.499	3.539	3.867	4.14	3.575	6.583	4.481	5.273	5.436	5.016	6.783	6.891	7.633	6.55	6.678	6.777	6.565	7.445	6.891	7.125	7.169	7.053	0.505	1.41912	7.001	12.28	0.00365647	0.051079		13	52658416	52685315	-1	protein_coding	DIRAS family, GTP-binding RAS-like 2 [Source:MGI Symbol;Acc:MGI:1915453]
ENSMUSG00000031557	Plekha2	0.238	0.182	0.353	0.183	0.191	0.161	0.184	0.242	0.237	0.23	0.245	0.325	3.923	3.538	4.487	3.541	3.608	3.36	3.548	3.945	3.916	3.87	3.964	4.366	0.513	1.42701	3.877	12.082	0.0036552	0.051079		8	25529160	25592392	-1	protein_coding	pleckstrin homology domain-containing, family A (phosphoinositide binding specific) member 2 [Source:MGI Symbol;Acc:MGI:1928144]
ENSMUSG00000050334	C130071C03Rik	0.107	0.108	0.216	0.113	0.089	0.086	0.09	0.124	0.143	0.141	0.149	0.15	4.124	4.149	5.14	4.207	3.861	3.824	3.884	4.345	4.542	4.529	4.61	4.613	0.588	1.50316	4.369	12.32	0.00366798	0.0511952		13	83869500	84032313	1	lncRNA	RIKEN cDNA C130071C03 gene [Source:MGI Symbol;Acc:MGI:2443574]
ENSMUSG00000055322	Tns1	0.679	0.727	0.425	0.736	1.04	0.967	1.11	0.408	0.705	0.474	0.752	0.718	7.185	7.283	6.511	7.301	7.8	7.694	7.893	6.452	7.24	6.668	7.333	7.265	-0.656	-1.57571	7.286	12.654	0.00367216	0.0512089		1	73949390	74163608	-1	protein_coding	tensin 1 [Source:MGI Symbol;Acc:MGI:104552]
ENSMUSG00000039809	Gabbr2	0.511	0.531	0.964	0.47	0.456	0.452	0.381	0.847	0.519	0.678	0.694	0.591	7.396	7.453	8.312	7.276	7.233	7.219	6.972	8.126	7.418	7.804	7.838	7.606	0.601	1.51677	7.607	12.466	0.00367813	0.0512475		4	46662305	46991873	-1	protein_coding	gamma-aminobutyric acid (GABA) B receptor, 2 [Source:MGI Symbol;Acc:MGI:2386030]
ENSMUSG00000022510	Trp63	0.035	0.031	0.014	0.051	0.042	0.043	0.039	0.032	0.027	0.027	0.029	0.017	2.902	2.728	1.555	3.408	3.134	3.177	3.039	2.747	2.53	2.499	2.621	1.898	-0.708	-1.63354	2.769	12.108	0.00368343	0.0512768		16	25502513	25710852	1	protein_coding	transformation related protein 63 [Source:MGI Symbol;Acc:MGI:1330810]
ENSMUSG00000052301	Doc2a	3.882	5.109	4.973	3.898	3.772	3.85	3.316	5.453	4.188	4.64	4.789	4.177	4.366	4.761	4.722	4.372	4.325	4.354	4.14	4.854	4.475	4.622	4.668	4.471	0.326	1.25353	4.526	11.977	0.0037154	0.0516769		7	126446588	126451877	1	protein_coding	double C2, alpha [Source:MGI Symbol;Acc:MGI:109446]
ENSMUSG00000063382	Bcl9l	3.872	3.369	4.774	2.913	3.65	3.204	3.018	4.309	3.664	3.691	4.279	4.015	5.448	5.248	5.75	5.038	5.363	5.176	5.089	5.602	5.369	5.379	5.592	5.5	0.322	1.25006	5.394	11.974	0.00371932	0.0516866		9	44394122	44423193	1	protein_coding	B cell CLL/lymphoma 9-like [Source:MGI Symbol;Acc:MGI:1933114]
ENSMUSG00000028351	Brinp1	0.336	0.348	0.657	0.292	0.268	0.27	0.229	0.571	0.333	0.535	0.481	0.311	6.02	6.071	6.986	5.82	5.695	5.705	5.465	6.784	6.008	6.689	6.536	5.909	0.753	1.68529	6.22	12.748	0.00372756	0.0517136		4	68679751	68872634	-1	protein_coding	bone morphogenic protein/retinoic acid inducible neural specific 1 [Source:MGI Symbol;Acc:MGI:1928478]
ENSMUSG00000028266	Lmo4	1.267	1.225	3.916	0.968	1.086	1.055	1.066	1.637	2.066	2.033	2.528	2.109	4.408	4.36	6.032	4.021	4.187	4.146	4.161	4.777	5.112	5.088	5.402	5.141	1.006	2.00834	4.869	12.926	0.00372771	0.0517136		3	143894291	143910981	-1	protein_coding	LIM domain only 4 [Source:MGI Symbol;Acc:MGI:109360]
ENSMUSG00000054034	Tceal5	7.892	8.17	12.492	7.056	7.277	7.298	5.851	10.431	8.975	11.048	9.618	7.279	4.536	4.586	5.196	4.375	4.419	4.423	4.106	4.937	4.721	5.02	4.82	4.42	0.465	1.38032	4.662	11.961	0.00373257	0.0517306		X	135101697	135104625	-1	protein_coding	transcription elongation factor A (SII)-like 5 [Source:MGI Symbol;Acc:MGI:3036236]
ENSMUSG00000055805	Fmnl1	1.37	1.209	2.462	1.178	1.13	1.164	1.006	1.787	1.703	1.298	1.883	1.655	5.254	5.074	6.099	5.036	4.977	5.019	4.81	5.637	5.567	5.177	5.712	5.527	0.577	1.49174	5.372	12.393	0.0037354	0.0517306		11	103061933	103089727	1	protein_coding	formin-like 1 [Source:MGI Symbol;Acc:MGI:1888994]
ENSMUSG00000038844	Kif16b	0.107	0.116	0.098	0.108	0.132	0.147	0.152	0.126	0.098	0.106	0.097	0.11	4.937	5.048	4.806	4.945	5.235	5.383	5.44	5.161	4.804	4.916	4.791	4.97	-0.329	-1.25614	5.052	11.951	0.00374354	0.0517986		2	142459394	142743451	-1	protein_coding	kinesin family member 16B [Source:MGI Symbol;Acc:MGI:1098240]
ENSMUSG00000024114	Prss41	0.005	0.036	0.006	0.006	0.158	0.26	0.325	0	0.014	0.096	0.038	0.021	-2.985	-1.502	-2.887	-2.928	0.33	1.008	1.317	-3.499	-2.403	-0.332	-1.444	-2.033	-2.724	-6.60702	-0.581	12.411	0.00377476	0.0518046		17	24055759	24063146	-1	protein_coding	protease, serine 41 [Source:MGI Symbol;Acc:MGI:1918253]
ENSMUSG00000106720	Gm43795	0.304	0.176	0.454	0.672	0.553	0.536	0.778	0.253	0.49	0.298	0.371	0.132	-0.307	-0.988	0.218	0.746	0.482	0.439	0.948	-0.543	0.318	-0.332	-0.05	-1.321	-1.031	-2.04344	0.097	11.921	0.0037765	0.0518046		5	66689139	66691504	-1	TEC	predicted gene 43795 [Source:MGI Symbol;Acc:MGI:5663932]
ENSMUSG00000039126	Prune2	1.613	1.751	0.67	1.795	2.174	2.155	2.609	1.314	1.057	1.316	1.535	1.414	8.755	8.873	7.489	8.91	9.185	9.173	9.449	8.46	8.145	8.461	8.684	8.566	-0.711	-1.63694	8.759	12.619	0.00378142	0.0518046		19	16933482	17201296	1	protein_coding	prune homolog 2 [Source:MGI Symbol;Acc:MGI:1925004]
ENSMUSG00000025745	Hadha	3.264	2.983	2.06	3.347	3.444	3.463	3.735	2.629	2.75	2.587	2.766	3.104	6.912	6.782	6.248	6.948	6.989	6.997	7.106	6.6	6.664	6.576	6.673	6.839	-0.337	-1.26313	6.795	11.928	0.00376905	0.0518046		5	30323302	30360160	-1	protein_coding	hydroxyacyl-CoA dehydrogenase trifunctional multienzyme complex subunit alpha [Source:MGI Symbol;Acc:MGI:2135593]
ENSMUSG00000001674	Ddx18	0.699	0.7	0.875	1.056	0.914	0.837	0.889	0.79	0.74	0.789	0.716	0.742	3.318	3.321	3.64	3.91	3.704	3.577	3.663	3.494	3.401	3.493	3.353	3.405	-0.29	-1.22264	3.533	11.916	0.0037815	0.0518046		1	121481564	121495718	-1	protein_coding	DEAD box helicase 18 [Source:MGI Symbol;Acc:MGI:1914192]
ENSMUSG00000020063	Sirt1	0.186	0.206	0.218	0.189	0.148	0.158	0.174	0.194	0.209	0.222	0.191	0.2	3.555	3.702	3.779	3.578	3.231	3.317	3.457	3.618	3.72	3.807	3.596	3.657	0.282	1.21588	3.594	11.926	0.00377156	0.0518046		10	63154784	63217483	-1	protein_coding	sirtuin 1 [Source:MGI Symbol;Acc:MGI:2135607]
ENSMUSG00000042535	Gtpbp1	0.692	0.711	1.01	0.69	0.645	0.612	0.582	0.874	0.836	0.741	0.759	0.792	4.41	4.448	4.953	4.404	4.308	4.232	4.161	4.745	4.682	4.509	4.542	4.604	0.343	1.26839	4.516	11.92	0.0037778	0.0518046		15	79575046	79605680	1	protein_coding	GTP binding protein 1 [Source:MGI Symbol;Acc:MGI:109443]
ENSMUSG00000032666	1700025G04Rik	0.289	0.3	0.443	0.272	0.263	0.276	0.259	0.38	0.299	0.359	0.354	0.323	6.104	6.156	6.72	6.016	5.969	6.037	5.949	6.497	6.153	6.416	6.396	6.262	0.359	1.28254	6.242	11.937	0.00375886	0.0518046		1	151728154	151965876	-1	protein_coding	RIKEN cDNA 1700025G04 gene [Source:MGI Symbol;Acc:MGI:1916649]
ENSMUSG00000020277	Pfkl	2.628	2.426	3.612	1.86	2.373	2.403	2.126	3.449	2.596	2.852	2.977	2.517	5.928	5.813	6.386	5.43	5.781	5.799	5.623	6.32	5.91	6.046	6.108	5.866	0.396	1.31585	5.941	11.919	0.00377827	0.0518046		10	77822781	77845917	-1	protein_coding	phosphofructokinase, liver, B-type [Source:MGI Symbol;Acc:MGI:97547]
ENSMUSG00000021087	Rtn1	1.832	1.868	2.959	1.632	1.657	1.722	1.504	2.524	1.81	2.398	2.394	1.941	8.498	8.526	9.19	8.331	8.353	8.409	8.214	8.96	8.48	8.886	8.884	8.581	0.444	1.36037	8.639	11.951	0.00378277	0.0518046		12	72258526	72455828	-1	protein_coding	reticulon 1 [Source:MGI Symbol;Acc:MGI:1933947]
ENSMUSG00000021062	Rab15	2.067	2.086	4.14	1.718	1.721	1.967	1.591	3.238	2.145	2.993	3.039	2.303	5.691	5.704	6.692	5.425	5.427	5.62	5.314	6.337	5.744	6.224	6.246	5.846	0.653	1.57243	5.916	12.552	0.00376579	0.0518046		12	76844734	76869682	-1	protein_coding	RAB15, member RAS oncogene family [Source:MGI Symbol;Acc:MGI:1916865]
ENSMUSG00000030376	Slc8a2	0.739	0.745	3.287	0.32	0.299	0.288	0.214	3.356	0.259	2.502	1.808	0.792	4.534	4.547	6.683	3.336	3.238	3.184	2.763	6.713	3.035	6.29	5.822	4.634	2.584	5.996	5.253	13.607	0.00377356	0.0518046		7	15863751	15894988	1	protein_coding	solute carrier family 8 (sodium/calcium exchanger), member 2 [Source:MGI Symbol;Acc:MGI:107996]
ENSMUSG00000101179	Gm29455	0.01	0.007	0.004	0.011	0.025	0.021	0.025	0.002	0.003	0.007	0.008	0.018	-0.607	-0.988	-1.635	-0.536	0.576	0.343	0.604	-2.143	-2.062	-0.989	-0.924	0.106	-1.448	-2.7283	-0.428	11.905	0.00379437	0.0518747		1	119256930	119313311	1	lncRNA	predicted gene 29455 [Source:MGI Symbol;Acc:MGI:5580161]
ENSMUSG00000034055	Phka1	0.334	0.395	0.248	0.464	0.385	0.406	0.401	0.36	0.301	0.339	0.327	0.3	5.446	5.687	5.016	5.918	5.652	5.728	5.709	5.556	5.295	5.466	5.414	5.292	-0.347	-1.27191	5.534	11.906	0.00379323	0.0518747		X	101557581	101687852	-1	protein_coding	phosphorylase kinase alpha 1 [Source:MGI Symbol;Acc:MGI:97576]
ENSMUSG00000032648	Pygm	7.835	7.94	3.675	10.603	9.933	10.232	9.857	4.59	7.401	5.567	6.967	7.857	6.785	6.804	5.694	7.221	7.127	7.169	7.116	6.014	6.702	6.292	6.615	6.789	-0.648	-1.56699	6.76	12.498	0.00383931	0.051891		19	6434429	6448489	1	protein_coding	muscle glycogen phosphorylase [Source:MGI Symbol;Acc:MGI:97830]
ENSMUSG00000059049	Frem1	0.036	0.043	0.042	0.063	0.048	0.05	0.05	0.037	0.05	0.039	0.035	0.04	2.481	2.736	2.718	3.286	2.892	2.952	2.975	2.523	2.952	2.601	2.473	2.661	-0.389	-1.30949	2.79	11.893	0.00380729	0.051891		4	82816157	82970576	-1	protein_coding	Fras1 related extracellular matrix protein 1 [Source:MGI Symbol;Acc:MGI:2670972]
ENSMUSG00000018861	Fdxr	0.89	0.796	0.735	0.952	1.154	0.905	1.195	0.703	0.954	0.722	0.813	0.864	3.021	2.862	2.749	3.117	3.393	3.046	3.443	2.686	3.121	2.724	2.893	2.979	-0.377	-1.29864	3.021	11.875	0.00382778	0.051891		11	115158850	115167876	-1	protein_coding	ferredoxin reductase [Source:MGI Symbol;Acc:MGI:104724]
ENSMUSG00000033918	Parl	0.93	0.903	0.76	0.992	1.029	0.988	1.208	0.817	0.906	0.824	0.815	0.977	4.398	4.355	4.107	4.49	4.543	4.484	4.773	4.212	4.36	4.224	4.208	4.468	-0.282	-1.21588	4.396	11.872	0.00383099	0.051891		16	20098568	20121137	-1	protein_coding	presenilin associated, rhomboid-like [Source:MGI Symbol;Acc:MGI:1277152]
ENSMUSG00000032449	Slc25a36	1.67	1.741	1.356	2.054	1.66	1.914	1.933	1.545	1.616	1.662	1.564	1.558	5.92	5.979	5.62	6.218	5.911	6.116	6.13	5.808	5.873	5.913	5.825	5.82	-0.25	-1.18921	5.936	11.876	0.0038265	0.051891		9	96957014	96993210	-1	protein_coding	solute carrier family 25, member 36 [Source:MGI Symbol;Acc:MGI:1924909]
ENSMUSG00000056755	Grm7	0.057	0.056	0.075	0.056	0.052	0.049	0.049	0.066	0.059	0.067	0.062	0.057	5.718	5.687	6.119	5.679	5.573	5.509	5.496	5.927	5.775	5.96	5.85	5.724	0.286	1.21926	5.763	11.863	0.0038409	0.051891		6	110622542	111544191	1	protein_coding	glutamate receptor, metabotropic 7 [Source:MGI Symbol;Acc:MGI:1351344]
ENSMUSG00000031839	Hsbp1	24.546	21.522	32.965	20.72	22.183	21.495	19.918	26.421	24.002	26.72	27.203	26.907	6.767	6.578	7.192	6.523	6.621	6.576	6.466	6.873	6.735	6.89	6.915	6.9	0.318	1.2466	6.767	11.879	0.00382252	0.051891		8	120071227	120075661	1	protein_coding	heat shock factor binding protein 1 [Source:MGI Symbol;Acc:MGI:1915446]
ENSMUSG00000059974	Ntm	0.178	0.184	0.269	0.162	0.169	0.181	0.155	0.215	0.202	0.215	0.21	0.206	7.429	7.481	8.026	7.297	7.351	7.457	7.229	7.706	7.615	7.7	7.668	7.639	0.332	1.25876	7.566	11.865	0.0038385	0.051891		9	28906046	29874437	-1	protein_coding	neurotrimin [Source:MGI Symbol;Acc:MGI:2446259]
ENSMUSG00000044636	Csrnp2	1.136	1.459	2.123	1.231	1.139	1.174	1.136	1.673	1.475	1.542	1.563	1.559	4.161	4.521	5.06	4.276	4.165	4.208	4.161	4.717	4.536	4.6	4.619	4.616	0.42	1.33793	4.496	11.865	0.00383863	0.051891		15	100377451	100393369	-1	protein_coding	cysteine-serine-rich nuclear protein 2 [Source:MGI Symbol;Acc:MGI:2386852]
ENSMUSG00000047992	Dipk1c	0.102	0.104	0.165	0.084	0.087	0.083	0.078	0.131	0.108	0.124	0.117	0.127	1.119	1.141	1.787	0.853	0.898	0.842	0.743	1.463	1.204	1.39	1.311	1.426	0.554	1.46815	1.212	11.876	0.00382661	0.051891		18	84737361	84758561	1	protein_coding	divergent protein kinase domain 1C [Source:MGI Symbol;Acc:MGI:3041188]
ENSMUSG00000002083	Bbc3	0.27	0.204	0.414	0.214	0.148	0.169	0.151	0.23	0.257	0.233	0.407	0.323	1.454	1.065	2.054	1.133	0.62	0.807	0.652	1.228	1.382	1.246	2.028	1.705	0.77	1.70527	1.356	11.872	0.00383036	0.051891		7	16042318	16052130	1	protein_coding	BCL2 binding component 3 [Source:MGI Symbol;Acc:MGI:2181667]
ENSMUSG00000019082	Slc25a22	4.803	4.685	11.449	3.885	3.802	4.098	3.502	7.536	4.473	7.65	8.41	6.482	5.294	5.258	6.545	4.988	4.957	5.065	4.839	5.942	5.191	5.964	6.1	5.725	0.859	1.81378	5.589	12.792	0.00380667	0.051891		7	141009657	141017805	-1	protein_coding	solute carrier family 25 (mitochondrial carrier, glutamate), member 22 [Source:MGI Symbol;Acc:MGI:1915517]
ENSMUSG00000030350	Prmt8	0.251	0.25	0.672	0.222	0.185	0.212	0.191	0.322	0.309	0.363	0.545	0.384	4.345	4.336	5.76	4.163	3.906	4.102	3.952	4.7	4.641	4.872	5.457	4.955	0.933	1.90924	4.716	12.722	0.00382733	0.051891		6	127665974	127746435	-1	protein_coding	protein arginine N-methyltransferase 8 [Source:MGI Symbol;Acc:MGI:3043083]
ENSMUSG00000047904	Sstr2	0.816	0.69	1.23	0.405	0.545	0.575	0.252	1.307	0.693	1.236	0.764	0.49	2.471	2.232	3.055	1.483	1.9	1.976	0.829	3.142	2.239	3.062	2.377	1.75	1.019	2.02651	2.355	12.193	0.00383468	0.051891		11	113510168	113516854	1	protein_coding	somatostatin receptor 2 [Source:MGI Symbol;Acc:MGI:98328]
ENSMUSG00000039059	Hrh3	2.134	2.227	5.041	1.505	1.377	1.436	1.334	5.046	1.654	4.125	2.906	2.07	3.434	3.495	4.667	2.935	2.808	2.868	2.763	4.669	3.07	4.379	3.876	3.39	1.156	2.22839	3.702	12.856	0.00385242	0.0520027		2	179741258	179746281	-1	protein_coding	histamine receptor H3 [Source:MGI Symbol;Acc:MGI:2139279]
ENSMUSG00000037855	Zfp365	4.212	3.873	12.384	2.571	3.126	2.491	3.071	4.307	4.555	7.075	6.754	11.441	6.807	6.686	8.362	6.096	6.377	6.05	6.351	6.839	6.92	7.555	7.488	8.248	1.277	2.42335	7.188	13.06	0.00385985	0.0520592		10	67721933	67748492	-1	protein_coding	zinc finger protein 365 [Source:MGI Symbol;Acc:MGI:2143676]
ENSMUSG00000032135	Mcam	7.881	8.7	4.18	8.483	10.015	9.711	12.007	6.339	7.596	7.025	5.96	7.435	6.026	6.169	5.113	6.132	6.371	6.327	6.633	5.712	5.973	5.86	5.624	5.942	-0.545	-1.45902	6.038	12.284	0.00386987	0.0521144		9	44045766	44054024	1	protein_coding	melanoma cell adhesion molecule [Source:MGI Symbol;Acc:MGI:1933966]
ENSMUSG00000066705	Fxyd6	0.535	0.541	1.131	0.364	0.392	0.421	0.317	0.974	0.541	0.876	0.911	0.384	3.806	3.822	4.881	3.254	3.361	3.461	3.057	4.666	3.821	4.514	4.569	3.332	0.979	1.9711	4.008	12.694	0.00387045	0.0521144		9	45281483	45307457	1	protein_coding	FXYD domain-containing ion transport regulator 6 [Source:MGI Symbol;Acc:MGI:1890226]
ENSMUSG00000071265	1700086L19Rik	0.923	0.798	3.169	0.584	0.483	0.605	0.498	3.066	1.002	1.813	1.312	0.951	3.444	3.236	5.216	2.79	2.522	2.842	2.565	5.169	3.563	4.413	3.949	3.487	1.583	2.99592	3.899	13.077	0.00387656	0.0521529		12	74331016	74342719	1	transcribed_unitary_pseudogene	RIKEN cDNA 1700086L19 gene [Source:MGI Symbol;Acc:MGI:1921534]
ENSMUSG00000025221	Kcnip2	0.427	0.359	1.076	0.321	0.247	0.247	0.207	1.052	0.418	0.741	0.502	0.378	3.383	3.134	4.709	2.975	2.602	2.603	2.35	4.676	3.352	4.172	3.615	3.208	1.273	2.41664	3.603	12.868	0.00389242	0.0523223		19	45780278	45804500	-1	protein_coding	Kv channel-interacting protein 2 [Source:MGI Symbol;Acc:MGI:2135916]
ENSMUSG00000020594	Pum2	1.976	1.818	2.769	1.88	1.718	1.699	1.665	2.293	2.068	2.288	2.079	2.166	7.277	7.157	7.764	7.205	7.076	7.059	7.03	7.492	7.343	7.489	7.35	7.41	0.326	1.25353	7.319	11.797	0.00391576	0.052592		12	8724134	8802581	1	protein_coding	pumilio RNA-binding family member 2 [Source:MGI Symbol;Acc:MGI:1931751]
ENSMUSG00000078202	Nrarp	2.246	2.665	4.289	2.03	2.154	2.1	1.724	3.137	3.726	2.172	3.431	2.739	2.557	2.801	3.48	2.414	2.498	2.461	2.182	3.033	3.279	2.51	3.161	2.84	0.605	1.52098	2.819	11.777	0.00393838	0.0528073		2	25070770	25073351	1	protein_coding	Notch-regulated ankyrin repeat protein [Source:MGI Symbol;Acc:MGI:1914372]
ENSMUSG00000062257	Opcml	0.086	0.082	0.184	0.072	0.073	0.078	0.075	0.107	0.118	0.12	0.102	0.132	6.61	6.533	7.708	6.354	6.376	6.477	6.404	6.924	7.067	7.095	6.85	7.225	0.642	1.56049	6.861	12.333	0.00393764	0.0528073		9	27702071	28836706	1	protein_coding	opioid binding protein/cell adhesion molecule-like [Source:MGI Symbol;Acc:MGI:97397]
ENSMUSG00000016194	Hsd11b1	0.244	0.305	0.229	0.526	0.312	0.363	0.407	0.262	0.313	0.329	0.151	0.239	3.383	3.706	3.294	4.487	3.735	3.956	4.119	3.488	3.742	3.812	2.703	3.354	-0.635	-1.55294	3.712	12.179	0.00394483	0.0528144		1	192903942	192946383	-1	protein_coding	hydroxysteroid 11-beta dehydrogenase 1 [Source:MGI Symbol;Acc:MGI:103562]
ENSMUSG00000022526	Zfp251	1.343	1.317	2.112	1.196	1.286	1.16	1.066	1.736	1.349	1.666	1.756	1.402	4.7	4.672	5.351	4.533	4.638	4.489	4.368	5.069	4.707	5.01	5.085	4.761	0.429	1.3463	4.809	11.771	0.00394551	0.0528144		15	76735809	76755635	-1	protein_coding	zinc finger protein 251 [Source:MGI Symbol;Acc:MGI:1918841]
ENSMUSG00000044505	Lingo4	6.115	6.107	2.24	6.812	7.879	8.318	7.708	4.597	4.854	4.275	4.946	5.056	5.197	5.195	3.754	5.352	5.562	5.64	5.53	4.786	4.865	4.682	4.892	4.923	-0.685	-1.6077	5.106	12.41	0.00395329	0.0528744		3	94305824	94311808	1	protein_coding	leucine rich repeat and Ig domain containing 4 [Source:MGI Symbol;Acc:MGI:2444651]
ENSMUSG00000020593	Lpin1	1.505	1.526	0.739	1.717	1.803	1.94	1.889	1.454	1.025	1.12	1.388	1.283	6.349	6.369	5.325	6.539	6.61	6.715	6.676	6.299	5.796	5.923	6.233	6.119	-0.549	-1.46307	6.294	12.201	0.00396762	0.0528814		12	16585670	16696967	-1	protein_coding	lipin 1 [Source:MGI Symbol;Acc:MGI:1891340]
ENSMUSG00000023947	Nfkbie	0.432	0.451	0.288	0.484	0.627	0.504	0.583	0.432	0.378	0.418	0.348	0.398	1.726	1.787	1.162	1.886	2.251	1.944	2.149	1.726	1.54	1.679	1.423	1.61	-0.481	-1.39571	1.768	11.75	0.00397031	0.0528814		17	45866629	45874095	1	protein_coding	nuclear factor of kappa light polypeptide gene enhancer in B cells inhibitor, epsilon [Source:MGI Symbol;Acc:MGI:1194908]
ENSMUSG00000081043	Gm11512	96.482	100.592	72.823	71.629	74.606	67.861	77.093	95.953	89.204	79.665	84.052	101.616	5.999	6.059	5.594	5.57	5.629	5.492	5.676	5.991	5.886	5.723	5.8	6.074	0.307	1.23713	5.805	11.75	0.0039699	0.0528814		11	90429310	90429972	-1	processed_pseudogene	predicted gene 11512 [Source:MGI Symbol;Acc:MGI:3649366]
ENSMUSG00000070498	Tmem132b	0.392	0.352	0.677	0.307	0.359	0.325	0.36	0.505	0.458	0.448	0.439	0.498	6.679	6.521	7.464	6.323	6.549	6.409	6.553	7.041	6.902	6.87	6.841	7.021	0.48	1.39474	6.799	11.946	0.00396973	0.0528814		5	125608838	125869647	1	protein_coding	transmembrane protein 132B [Source:MGI Symbol;Acc:MGI:3609245]
ENSMUSG00000104346	Pcdhga3	0.059	0.045	0.063	0.039	0.046	0.033	0.034	0.072	0.044	0.042	0.065	0.052	3.307	2.928	3.406	2.726	2.954	2.495	2.54	3.607	2.914	2.838	3.446	3.141	0.538	1.45196	3.067	11.752	0.00396744	0.0528814		18	37807360	37974926	1	protein_coding	protocadherin gamma subfamily A, 3 [Source:MGI Symbol;Acc:MGI:1935215]
[truncated: 14,820 more rows]
