# Supplementary material for: Combined RNA interference and gene replacement therapy targeting MFN2 as proof of principle for the treatment of Charcot–Marie–Tooth type 2A
Source: Cell Mol Life Sci. 2023 Nov 25;80(12):373. doi: 10.1007/s00018-023-05018-w (PMC10676309; doi:10.1007/s00018-023-05018-w)
Supplement: Supplementary file 3 — Supplementary file3 (XLSX 2013 KB) [file 18_2023_5018_MOESM3_ESM.xlsx]

## Sheet: gsea_report_for_MFN2_1646131721
NAME	GS<br> follow link to MSigDB	GS DETAILS	SIZE	ES	NES	NOM p-val	FDR q-val	FWER p-val	RANK AT MAX	LEADING EDGE
GOMF_DNA_METHYLTRANSFERASE_ACTIVITY	GOMF_DNA_METHYLTRANSFERASE_ACTIVITY	Details ...	6	0.660982	1.94179	0.00736648	1	0.968	4597	tags=100%, list=34%, signal=151%
GOMF_ACETYLGLUCOSAMINYLTRANSFERASE_ACTIVITY	GOMF_ACETYLGLUCOSAMINYLTRANSFERASE_ACTIVITY	Details ...	36	0.329369	1.90432	0	1	0.985	4958	tags=69%, list=37%, signal=109%
MIKKELSEN_IPS_HCP_WITH_H3_UNMETHYLATED	MIKKELSEN_IPS_HCP_WITH_H3_UNMETHYLATED	Details ...	47	0.366793	1.87017	0.0078125	1	0.996	5137	tags=74%, list=38%, signal=120%
WP_CAMKK2_PATHWAY	WP_CAMKK2_PATHWAY	Details ...	34	0.349501	1.85526	0	1	0.997	6833	tags=85%, list=50%, signal=172%
GOBP_RETINAL_ROD_CELL_DEVELOPMENT	GOBP_RETINAL_ROD_CELL_DEVELOPMENT	Details ...	7	0.607881	1.81204	0.0119284	1	1	3381	tags=86%, list=25%, signal=114%
HP_ASTROCYTOSIS	HP_ASTROCYTOSIS	Details ...	21	0.367311	1.80722	0.0158416	1	1	7935	tags=95%, list=59%, signal=229%
BHAT_ESR1_TARGETS_VIA_AKT1_DN	BHAT_ESR1_TARGETS_VIA_AKT1_DN	Details ...	74	0.217108	1.79142	0.00399202	1	1	6046	tags=66%, list=45%, signal=119%
MCCLUNG_CREB1_TARGETS_DN	MCCLUNG_CREB1_TARGETS_DN	Details ...	55	0.310034	1.78568	0.00197628	1	1	3699	tags=58%, list=27%, signal=80%
GOMF_RETINAL_BINDING	GOMF_RETINAL_BINDING	Details ...	8	0.747028	1.7829	0.00380228	1	1	3433	tags=100%, list=25%, signal=134%
GOBP_TRANSCRIPTION_PREINITIATION_COMPLEX_ASSEMBLY	GOBP_TRANSCRIPTION_PREINITIATION_COMPLEX_ASSEMBLY	Details ...	36	0.30928	1.77501	0.0105042	1	1	7488	tags=86%, list=55%, signal=192%
GOBP_LOCOMOTORY_EXPLORATION_BEHAVIOR	GOBP_LOCOMOTORY_EXPLORATION_BEHAVIOR	Details ...	16	0.546301	1.76411	0.00801603	1	1	3615	tags=81%, list=27%, signal=111%
GOBP_RESPONSE_TO_IMMOBILIZATION_STRESS	GOBP_RESPONSE_TO_IMMOBILIZATION_STRESS	Details ...	14	0.449525	1.7617	0	1	1	4561	tags=79%, list=34%, signal=118%
HP_TELECANTHUS	HP_TELECANTHUS	Details ...	131	0.143472	1.75126	0.00998004	1	1	8211	tags=75%, list=61%, signal=188%
ASGHARZADEH_NEUROBLASTOMA_POOR_SURVIVAL_DN	ASGHARZADEH_NEUROBLASTOMA_POOR_SURVIVAL_DN	Details ...	38	0.444769	1.74869	0.00803213	1	1	4687	tags=79%, list=35%, signal=120%
GOMF_RETINOL_BINDING	GOMF_RETINOL_BINDING	Details ...	5	0.746863	1.7484	0	1	1	3433	tags=100%, list=25%, signal=134%
GOBP_FOREBRAIN_CELL_MIGRATION	GOBP_FOREBRAIN_CELL_MIGRATION	Details ...	59	0.297884	1.73674	0	1	1	3789	tags=58%, list=28%, signal=80%
SHEDDEN_LUNG_CANCER_GOOD_SURVIVAL_A5	SHEDDEN_LUNG_CANCER_GOOD_SURVIVAL_A5	Details ...	58	0.31026	1.7316	0.0210325	1	1	6560	tags=79%, list=48%, signal=153%
GOMF_UBIQUITIN_LIKE_PROTEIN_CONJUGATING_ENZYME_BINDING	GOMF_UBIQUITIN_LIKE_PROTEIN_CONJUGATING_ENZYME_BINDING	Details ...	36	0.286805	1.72951	0.00204082	1	1	8921	tags=94%, list=66%, signal=276%
TORCHIA_TARGETS_OF_EWSR1_FLI1_FUSION_TOP20_UP	TORCHIA_TARGETS_OF_EWSR1_FLI1_FUSION_TOP20_UP	Details ...	16	0.502567	1.72941	0	1	1	3360	tags=75%, list=25%, signal=100%
GOBP_GLUCOCORTICOID_METABOLIC_PROCESS	GOBP_GLUCOCORTICOID_METABOLIC_PROCESS	Details ...	15	0.411229	1.7291	0.011583	1	1	4370	tags=73%, list=32%, signal=108%
GOCC_HISTONE_DEACETYLASE_COMPLEX	GOCC_HISTONE_DEACETYLASE_COMPLEX		70	0.270435	1.72517	0.00401606	1	1	8162	tags=87%, list=60%, signal=218%
BIOCARTA_CFTR_PATHWAY	BIOCARTA_CFTR_PATHWAY		10	0.519459	1.71579	0.00191205	1	1	6516	tags=100%, list=48%, signal=192%
GOBP_SPLICEOSOMAL_COMPLEX_ASSEMBLY	GOBP_SPLICEOSOMAL_COMPLEX_ASSEMBLY		56	0.298413	1.71356	0.0157171	1	1	8313	tags=91%, list=61%, signal=235%
GOCC_CATION_CHANNEL_COMPLEX	GOCC_CATION_CHANNEL_COMPLEX		177	0.307984	1.7123	0.0154143	1	1	2311	tags=47%, list=17%, signal=56%
REACTOME_RNA_POLYMERASE_I_TRANSCRIPTION	REACTOME_RNA_POLYMERASE_I_TRANSCRIPTION		68	0.22932	1.71069	0.0226337	1	1	8266	tags=84%, list=61%, signal=214%
GOMF_CATION_CHANNEL_ACTIVITY	GOMF_CATION_CHANNEL_ACTIVITY		245	0.22919	1.71044	0.0344168	1	1	1872	tags=36%, list=14%, signal=41%
GOMF_PHOSPHATASE_REGULATOR_ACTIVITY	GOMF_PHOSPHATASE_REGULATOR_ACTIVITY		99	0.273791	1.70959	0.00186916	1	1	6445	tags=75%, list=48%, signal=142%
HP_TAPERED_FINGER	HP_TAPERED_FINGER		106	0.166689	1.70915	0.00585938	1	1	7218	tags=70%, list=53%, signal=148%
IIZUKA_LIVER_CANCER_PROGRESSION_L0_L1_UP	IIZUKA_LIVER_CANCER_PROGRESSION_L0_L1_UP		12	0.464658	1.70492	0.00798403	1	1	7259	tags=100%, list=54%, signal=215%
GOBP_DUMP_METABOLIC_PROCESS	GOBP_DUMP_METABOLIC_PROCESS		6	0.593651	1.70394	0.0262097	1	1	5509	tags=100%, list=41%, signal=168%
MIKKELSEN_MEF_HCP_WITH_H3_UNMETHYLATED	MIKKELSEN_MEF_HCP_WITH_H3_UNMETHYLATED		139	0.252507	1.70258	0.00954198	1	1	4509	tags=58%, list=33%, signal=86%
GOBP_REGULATION_OF_PHOSPHOPROTEIN_PHOSPHATASE_ACTIVITY	GOBP_REGULATION_OF_PHOSPHOPROTEIN_PHOSPHATASE_ACTIVITY		49	0.287276	1.70239	0.00974659	1	1	8565	tags=92%, list=63%, signal=249%
GOBP_EXPLORATION_BEHAVIOR	GOBP_EXPLORATION_BEHAVIOR		26	0.459863	1.70029	0	1	1	3682	tags=73%, list=27%, signal=100%
GOBP_MATURATION_OF_5_8S_RRNA	GOBP_MATURATION_OF_5_8S_RRNA		35	0.282467	1.69778	0.00417537	1	1	9345	tags=97%, list=69%, signal=312%
GOBP_REGULATION_OF_PROTEIN_IMPORT	GOBP_REGULATION_OF_PROTEIN_IMPORT		57	0.188669	1.69623	0.00793651	1	1	8389	tags=81%, list=62%, signal=211%
WP_MRNA_PROCESSING	WP_MRNA_PROCESSING		125	0.316558	1.69601	0.0201207	1	1	7999	tags=90%, list=59%, signal=219%
GOBP_ADENYLATE_CYCLASE_MODULATING_G_PROTEIN_COUPLED_RECEPTOR_SIGNALING_PATHWAY	GOBP_ADENYLATE_CYCLASE_MODULATING_G_PROTEIN_COUPLED_RECEPTOR_SIGNALING_PATHWAY		167	0.269015	1.69565	0.0248566	1	1	2890	tags=48%, list=21%, signal=60%
REACTOME_POTASSIUM_CHANNELS	REACTOME_POTASSIUM_CHANNELS		85	0.345701	1.69471	0.0114943	1	1	2199	tags=51%, list=16%, signal=60%
HP_ATROPHY_DEGENERATION_INVOLVING_THE_CAUDATE_NUCLEUS	HP_ATROPHY_DEGENERATION_INVOLVING_THE_CAUDATE_NUCLEUS		14	0.454696	1.6922	0.0078125	1	1	4491	tags=79%, list=33%, signal=117%
GOBP_REGULATED_EXOCYTOSIS	GOBP_REGULATED_EXOCYTOSIS		193	0.232989	1.6916	0	1	1	2925	tags=45%, list=22%, signal=56%
MIKKELSEN_MEF_HCP_WITH_H3K27ME3	MIKKELSEN_MEF_HCP_WITH_H3K27ME3		405	0.296762	1.69116	0.0652591	1	1	2890	tags=50%, list=21%, signal=62%
WAMUNYOKOLI_OVARIAN_CANCER_LMP_DN	WAMUNYOKOLI_OVARIAN_CANCER_LMP_DN		178	0.13978	1.69012	0.0197239	1	1	7722	tags=71%, list=57%, signal=162%
GOCC_METHYLTRANSFERASE_COMPLEX	GOCC_METHYLTRANSFERASE_COMPLEX		87	0.261781	1.68792	0.012931	1	1	7689	tags=83%, list=57%, signal=190%
BROWNE_HCMV_INFECTION_14HR_UP	BROWNE_HCMV_INFECTION_14HR_UP		135	0.136696	1.68708	0.00631579	1	1	8504	tags=76%, list=63%, signal=203%
GOBP_REGULATION_OF_NERVOUS_SYSTEM_PROCESS	GOBP_REGULATION_OF_NERVOUS_SYSTEM_PROCESS		113	0.285657	1.68378	0	1	1	4195	tags=59%, list=31%, signal=85%
GOBP_REGULATION_OF_G_PROTEIN_COUPLED_RECEPTOR_SIGNALING_PATHWAY	GOBP_REGULATION_OF_G_PROTEIN_COUPLED_RECEPTOR_SIGNALING_PATHWAY		109	0.230872	1.68223	0.00769231	1	1	3236	tags=47%, list=24%, signal=61%
GOMF_VOLTAGE_GATED_CATION_CHANNEL_ACTIVITY	GOMF_VOLTAGE_GATED_CATION_CHANNEL_ACTIVITY		116	0.316679	1.6821	0.0249042	1	1	1819	tags=45%, list=13%, signal=51%
REACTOME_VOLTAGE_GATED_POTASSIUM_CHANNELS	REACTOME_VOLTAGE_GATED_POTASSIUM_CHANNELS		38	0.417769	1.67789	0.0272904	1	1	2199	tags=58%, list=16%, signal=69%
REACTOME_RNA_POLYMERASE_I_PROMOTER_ESCAPE	REACTOME_RNA_POLYMERASE_I_PROMOTER_ESCAPE		48	0.257012	1.6762	0.0124481	1	1	8668	tags=90%, list=64%, signal=248%
GOBP_CALCIUM_ION_REGULATED_EXOCYTOSIS	GOBP_CALCIUM_ION_REGULATED_EXOCYTOSIS		56	0.379135	1.67398	0	1	1	2626	tags=57%, list=19%, signal=71%
REACTOME_RUNX1_REGULATES_GENES_INVOLVED_IN_MEGAKARYOCYTE_DIFFERENTIATION_AND_PLATELET_FUNCTION	REACTOME_RUNX1_REGULATES_GENES_INVOLVED_IN_MEGAKARYOCYTE_DIFFERENTIATION_AND_PLATELET_FUNCTION		51	0.300702	1.67142	0.030426	1	1	8162	tags=90%, list=60%, signal=226%
HOELZEL_NF1_TARGETS_UP	HOELZEL_NF1_TARGETS_UP		120	0.197925	1.67123	0.0382409	1	1	2874	tags=41%, list=21%, signal=51%
GOBP_RESPONSE_TO_ELECTRICAL_STIMULUS	GOBP_RESPONSE_TO_ELECTRICAL_STIMULUS		31	0.312071	1.67071	0.00795229	1	1	3211	tags=55%, list=24%, signal=72%
HP_RESTRICTIVE_BEHAVIOR	HP_RESTRICTIVE_BEHAVIOR		18	0.363051	1.66994	0.0414938	1	1	7884	tags=94%, list=58%, signal=226%
GOBP_NEGATIVE_REGULATION_OF_PHOSPHOPROTEIN_PHOSPHATASE_ACTIVITY	GOBP_NEGATIVE_REGULATION_OF_PHOSPHOPROTEIN_PHOSPHATASE_ACTIVITY		21	0.368441	1.66804	0.0173745	1	1	8565	tags=100%, list=63%, signal=271%
GOMF_PROTEIN_PHOSPHATASE_REGULATOR_ACTIVITY	GOMF_PROTEIN_PHOSPHATASE_REGULATOR_ACTIVITY		81	0.282293	1.66704	0	1	1	6067	tags=73%, list=45%, signal=131%
GOBP_CEREBRAL_CORTEX_GABAERGIC_INTERNEURON_DEVELOPMENT	GOBP_CEREBRAL_CORTEX_GABAERGIC_INTERNEURON_DEVELOPMENT		6	0.620266	1.66698	0.0187617	1	1	2890	tags=83%, list=21%, signal=106%
GOMF_TRANSCRIPTION_COACTIVATOR_ACTIVITY	GOMF_TRANSCRIPTION_COACTIVATOR_ACTIVITY		238	0.182319	1.66494	0.0273438	1	1	8219	tags=79%, list=61%, signal=196%
GOMF_TRANSCRIPTION_COREGULATOR_ACTIVITY	GOMF_TRANSCRIPTION_COREGULATOR_ACTIVITY		441	0.176079	1.66236	0	1	1	8261	tags=78%, list=61%, signal=193%
GOCC_ION_CHANNEL_COMPLEX	GOCC_ION_CHANNEL_COMPLEX		226	0.271974	1.66169	0.0291262	1	1	2311	tags=44%, list=17%, signal=52%
REACTOME_SIGNALING_BY_GPCR	REACTOME_SIGNALING_BY_GPCR		435	0.2261	1.6603	0.0210728	1	1	2890	tags=43%, list=21%, signal=53%
GOMF_CHANNEL_INHIBITOR_ACTIVITY	GOMF_CHANNEL_INHIBITOR_ACTIVITY		28	0.383814	1.65864	0.00389105	1	1	4004	tags=68%, list=30%, signal=96%
GOMF_VOLTAGE_GATED_CHANNEL_ACTIVITY	GOMF_VOLTAGE_GATED_CHANNEL_ACTIVITY		157	0.254613	1.65854	0.031068	1	1	2199	tags=41%, list=16%, signal=49%
REACTOME_MUSCARINIC_ACETYLCHOLINE_RECEPTORS	REACTOME_MUSCARINIC_ACETYLCHOLINE_RECEPTORS		5	0.715842	1.65817	0.0283401	1	1	1143	tags=80%, list=8%, signal=87%
GOBP_NOREPINEPHRINE_BIOSYNTHETIC_PROCESS	GOBP_NOREPINEPHRINE_BIOSYNTHETIC_PROCESS		5	0.668817	1.65804	0.0353635	1	1	1780	tags=80%, list=13%, signal=92%
GOBP_NEUROTRANSMITTER_TRANSPORT	GOBP_NEUROTRANSMITTER_TRANSPORT		179	0.249971	1.65569	0.00811359	1	1	2637	tags=44%, list=19%, signal=54%
GOBP_REGULATION_OF_NEUROTRANSMITTER_LEVELS	GOBP_REGULATION_OF_NEUROTRANSMITTER_LEVELS		181	0.239466	1.65297	0.00809717	1	1	2637	tags=43%, list=19%, signal=53%
GOMF_UBIQUITIN_CONJUGATING_ENZYME_BINDING	GOMF_UBIQUITIN_CONJUGATING_ENZYME_BINDING		30	0.277095	1.65214	0.0187617	1	1	8900	tags=93%, list=66%, signal=271%
GOMF_G_PROTEIN_COUPLED_ACETYLCHOLINE_RECEPTOR_ACTIVITY	GOMF_G_PROTEIN_COUPLED_ACETYLCHOLINE_RECEPTOR_ACTIVITY		6	0.749243	1.65182	0.0279441	1	1	1143	tags=83%, list=8%, signal=91%
GOMF_METAL_ION_TRANSMEMBRANE_TRANSPORTER_ACTIVITY	GOMF_METAL_ION_TRANSMEMBRANE_TRANSPORTER_ACTIVITY		315	0.174511	1.65085	0.0292969	1	1	1819	tags=30%, list=13%, signal=34%
GOMF_NEUROPEPTIDE_HORMONE_ACTIVITY	GOMF_NEUROPEPTIDE_HORMONE_ACTIVITY		13	0.664517	1.64996	0.0660194	1	1	2469	tags=85%, list=18%, signal=103%
GOBP_MYOBLAST_FUSION	GOBP_MYOBLAST_FUSION		28	0.314979	1.6496	0.0266393	1	1	2999	tags=54%, list=22%, signal=69%
RICKMAN_TUMOR_DIFFERENTIATED_WELL_VS_POORLY_UP	RICKMAN_TUMOR_DIFFERENTIATED_WELL_VS_POORLY_UP		218	0.145753	1.64899	0.00402414	1	1	8250	tags=75%, list=61%, signal=189%
GOBP_POSITIVE_REGULATION_OF_PHOSPHOLIPASE_ACTIVITY	GOBP_POSITIVE_REGULATION_OF_PHOSPHOLIPASE_ACTIVITY		39	0.232238	1.64647	0.0198413	1	1	5895	tags=67%, list=44%, signal=118%
GOBP_REGULATION_OF_CALCIUM_ION_DEPENDENT_EXOCYTOSIS	GOBP_REGULATION_OF_CALCIUM_ION_DEPENDENT_EXOCYTOSIS		36	0.418362	1.64633	0.00972763	1	1	2626	tags=61%, list=19%, signal=76%
MIKKELSEN_ES_HCP_WITH_H3_UNMETHYLATED	MIKKELSEN_ES_HCP_WITH_H3_UNMETHYLATED		34	0.285209	1.6454	0.0235756	1	1	4115	tags=59%, list=30%, signal=84%
GOBP_NOREPINEPHRINE_METABOLIC_PROCESS	GOBP_NOREPINEPHRINE_METABOLIC_PROCESS		12	0.390557	1.64529	0.045283	1	1	2616	tags=58%, list=19%, signal=72%
GOBP_POTASSIUM_ION_TRANSPORT	GOBP_POTASSIUM_ION_TRANSPORT		186	0.170574	1.64489	0.012	1	1	1872	tags=31%, list=14%, signal=35%
GOMF_NEUROPEPTIDE_Y_RECEPTOR_ACTIVITY	GOMF_NEUROPEPTIDE_Y_RECEPTOR_ACTIVITY		6	0.808269	1.63935	0.038835	1	1	2602	tags=100%, list=19%, signal=124%
GOBP_NEGATIVE_REGULATION_OF_PROTEIN_DEPHOSPHORYLATION	GOBP_NEGATIVE_REGULATION_OF_PROTEIN_DEPHOSPHORYLATION		29	0.368658	1.63932	0.0340909	1	1	8565	tags=100%, list=63%, signal=271%
GOBP_SUBSTRATE_INDEPENDENT_TELENCEPHALIC_TANGENTIAL_MIGRATION	GOBP_SUBSTRATE_INDEPENDENT_TELENCEPHALIC_TANGENTIAL_MIGRATION		11	0.462441	1.63869	0.0269231	1	1	1129	tags=55%, list=8%, signal=59%
GOBP_RESPONSE_TO_DOPAMINE	GOBP_RESPONSE_TO_DOPAMINE		70	0.350231	1.63751	0.0175781	1	1	5344	tags=74%, list=39%, signal=122%
MIKKELSEN_MCV6_HCP_WITH_H3K27ME3	MIKKELSEN_MCV6_HCP_WITH_H3K27ME3		330	0.258634	1.63633	0.0599613	1	1	2000	tags=40%, list=15%, signal=46%
GOBP_SECRETORY_GRANULE_LOCALIZATION	GOBP_SECRETORY_GRANULE_LOCALIZATION		12	0.477805	1.63472	0.0276134	1	1	2564	tags=67%, list=19%, signal=82%
GOMF_SNRNA_BINDING	GOMF_SNRNA_BINDING		45	0.320865	1.63345	0.022541	1	1	8313	tags=93%, list=61%, signal=241%
GOCC_CELL_BODY	GOCC_CELL_BODY		480	0.153457	1.63092	0.0601942	1	1	1635	tags=27%, list=12%, signal=29%
GOBP_FOREBRAIN_DEVELOPMENT	GOBP_FOREBRAIN_DEVELOPMENT		320	0.166567	1.6275	0.0232108	1	1	4613	tags=50%, list=34%, signal=74%
KEGG_GLYCOSAMINOGLYCAN_BIOSYNTHESIS_CHONDROITIN_SULFATE	KEGG_GLYCOSAMINOGLYCAN_BIOSYNTHESIS_CHONDROITIN_SULFATE		20	0.428523	1.62712	0.027451	1	1	5719	tags=85%, list=42%, signal=147%
JAZAG_TGFB1_SIGNALING_VIA_SMAD4_DN	JAZAG_TGFB1_SIGNALING_VIA_SMAD4_DN		50	0.216544	1.62509	0.0165975	1	1	4664	tags=56%, list=34%, signal=85%
GOBP_REGULATION_OF_EXOCYTOSIS	GOBP_REGULATION_OF_EXOCYTOSIS		176	0.183523	1.62496	0.0230769	1	1	2626	tags=38%, list=19%, signal=46%
GOMF_GLUCOCORTICOID_RECEPTOR_BINDING	GOMF_GLUCOCORTICOID_RECEPTOR_BINDING		13	0.482011	1.62453	0.036965	1	1	2855	tags=69%, list=21%, signal=88%
BRUINS_UVC_RESPONSE_MIDDLE	BRUINS_UVC_RESPONSE_MIDDLE		88	0.159714	1.62363	0.0242086	1	1	8320	tags=77%, list=61%, signal=199%
HP_ABNORMALITY_OF_CORNEAL_THICKNESS	HP_ABNORMALITY_OF_CORNEAL_THICKNESS		85	0.166012	1.62345	0	1	1	3981	tags=46%, list=29%, signal=65%
GOMF_HORMONE_RECEPTOR_BINDING	GOMF_HORMONE_RECEPTOR_BINDING		14	0.378703	1.62303	0.0292398	1	1	1648	tags=50%, list=12%, signal=57%
GOMF_CALCIUM_DEPENDENT_PHOSPHOLIPID_BINDING	GOMF_CALCIUM_DEPENDENT_PHOSPHOLIPID_BINDING		43	0.370029	1.6228	0.0161616	1	1	2564	tags=56%, list=19%, signal=69%
GOMF_MOLECULAR_FUNCTION_INHIBITOR_ACTIVITY	GOMF_MOLECULAR_FUNCTION_INHIBITOR_ACTIVITY		46	0.251747	1.6219	0.064833	1	1	4553	tags=59%, list=34%, signal=88%
GOBP_REGULATION_OF_TORC2_SIGNALING	GOBP_REGULATION_OF_TORC2_SIGNALING		6	0.441565	1.6207	0.00828157	1	1	7569	tags=100%, list=56%, signal=226%
REACTOME_GPCR_LIGAND_BINDING	REACTOME_GPCR_LIGAND_BINDING		223	0.2527	1.62051	0.0247148	1	1	2890	tags=46%, list=21%, signal=58%
GOBP_CEREBRAL_CORTEX_CELL_MIGRATION	GOBP_CEREBRAL_CORTEX_CELL_MIGRATION		42	0.316535	1.6199	0	1	1	3789	tags=60%, list=28%, signal=82%
GOCC_PERIKARYON	GOCC_PERIKARYON		135	0.29916	1.61931	0.0254902	1	1	1707	tags=42%, list=13%, signal=48%
GOBP_SYNAPTIC_TRANSMISSION_GLUTAMATERGIC	GOBP_SYNAPTIC_TRANSMISSION_GLUTAMATERGIC		82	0.343384	1.61927	0.0114068	1	1	3141	tags=57%, list=23%, signal=74%
GOCC_SPLICEOSOMAL_COMPLEX	GOCC_SPLICEOSOMAL_COMPLEX		182	0.256101	1.61912	0.00622407	1	1	9605	tags=96%, list=71%, signal=326%
GOCC_SM_LIKE_PROTEIN_FAMILY_COMPLEX	GOCC_SM_LIKE_PROTEIN_FAMILY_COMPLEX		76	0.264807	1.61822	0.0368098	1	1	8377	tags=88%, list=62%, signal=230%
GOMF_VOLTAGE_GATED_POTASSIUM_CHANNEL_ACTIVITY	GOMF_VOLTAGE_GATED_POTASSIUM_CHANNEL_ACTIVITY		73	0.308839	1.61705	0.0501002	1	1	1591	tags=42%, list=12%, signal=48%
GOBP_SYNAPTIC_TRANSMISSION_DOPAMINERGIC	GOBP_SYNAPTIC_TRANSMISSION_DOPAMINERGIC		21	0.393338	1.61665	0.0156556	1	1	5647	tags=81%, list=42%, signal=139%
GOBP_RRNA_METABOLIC_PROCESS	GOBP_RRNA_METABOLIC_PROCESS		250	0.179167	1.61661	0.0210526	1	1	9866	tags=90%, list=73%, signal=326%
GOBP_POSITIVE_REGULATION_OF_SYNAPTIC_TRANSMISSION	GOBP_POSITIVE_REGULATION_OF_SYNAPTIC_TRANSMISSION		128	0.320939	1.61624	0	1	1	2890	tags=53%, list=21%, signal=67%
GOBP_NEUROTRANSMITTER_SECRETION	GOBP_NEUROTRANSMITTER_SECRETION		132	0.293702	1.61586	0.00779727	1	1	2628	tags=48%, list=19%, signal=60%
GOBP_REGULATION_OF_SYNAPTIC_TRANSMISSION_GLUTAMATERGIC	GOBP_REGULATION_OF_SYNAPTIC_TRANSMISSION_GLUTAMATERGIC		59	0.401035	1.61464	0	1	1	3316	tags=64%, list=24%, signal=85%
GOBP_HISTONE_H4_K20_TRIMETHYLATION	GOBP_HISTONE_H4_K20_TRIMETHYLATION		8	0.516798	1.61334	0.00823045	1	1	6551	tags=100%, list=48%, signal=193%
BENPORATH_PRC2_TARGETS	BENPORATH_PRC2_TARGETS		433	0.1962	1.6084	0.00612245	1	1	2057	tags=34%, list=15%, signal=39%
GOMF_TRANSCRIPTION_COREPRESSOR_ACTIVITY	GOMF_TRANSCRIPTION_COREPRESSOR_ACTIVITY		169	0.211439	1.6083	0.0229885	1	1	7433	tags=76%, list=55%, signal=166%
MOHANKUMAR_HOXA1_TARGETS_DN	MOHANKUMAR_HOXA1_TARGETS_DN		118	0.195667	1.60782	0.0207156	1	1	2079	tags=35%, list=15%, signal=41%
GOBP_EXOCYTOSIS	GOBP_EXOCYTOSIS		295	0.143123	1.60733	0.0178218	1	1	2925	tags=36%, list=22%, signal=44%
GOBP_REGULATION_OF_REGULATED_SECRETORY_PATHWAY	GOBP_REGULATION_OF_REGULATED_SECRETORY_PATHWAY		117	0.23051	1.6054	0.0411765	1	1	2925	tags=44%, list=22%, signal=56%
GOBP_REGULATION_OF_ION_TRANSMEMBRANE_TRANSPORT	GOBP_REGULATION_OF_ION_TRANSMEMBRANE_TRANSPORT		372	0.181274	1.6054	0.004	1	1	1872	tags=31%, list=14%, signal=35%
GOMF_BETA_CATENIN_BINDING	GOMF_BETA_CATENIN_BINDING		82	0.21238	1.60461	0.0357815	1	1	5236	tags=60%, list=39%, signal=97%
GOBP_POSITIVE_REGULATION_OF_ION_TRANSPORT	GOBP_POSITIVE_REGULATION_OF_ION_TRANSPORT		207	0.125053	1.60445	0.00756144	1	1	3371	tags=37%, list=25%, signal=49%
GOMF_PHOSPHATASE_INHIBITOR_ACTIVITY	GOMF_PHOSPHATASE_INHIBITOR_ACTIVITY		39	0.397254	1.60319	0.0190476	1	1	6445	tags=87%, list=48%, signal=166%
GOMF_STORE_OPERATED_CALCIUM_CHANNEL_ACTIVITY	GOMF_STORE_OPERATED_CALCIUM_CHANNEL_ACTIVITY		10	0.588487	1.6031	0.0360721	1	1	1516	tags=70%, list=11%, signal=79%
WP_KIT_RECEPTOR_SIGNALING_PATHWAY	WP_KIT_RECEPTOR_SIGNALING_PATHWAY		55	0.235755	1.6021	0.0261044	1	1	5687	tags=65%, list=42%, signal=112%
GOBP_REGULATION_OF_CATION_TRANSMEMBRANE_TRANSPORT	GOBP_REGULATION_OF_CATION_TRANSMEMBRANE_TRANSPORT		275	0.159565	1.60152	0.0252918	1	1	1872	tags=29%, list=14%, signal=33%
HP_INFECTION_RELATED_SEIZURE	HP_INFECTION_RELATED_SEIZURE		101	0.183748	1.60139	0.00385356	1	1	3431	tags=44%, list=25%, signal=58%
REACTOME_ERCC6_CSB_AND_EHMT2_G9A_POSITIVELY_REGULATE_RRNA_EXPRESSION	REACTOME_ERCC6_CSB_AND_EHMT2_G9A_POSITIVELY_REGULATE_RRNA_EXPRESSION		33	0.337826	1.6005	0.0724346	1	1	8162	tags=94%, list=60%, signal=236%
GOCC_HISTONE_METHYLTRANSFERASE_COMPLEX	GOCC_HISTONE_METHYLTRANSFERASE_COMPLEX		58	0.282758	1.60041	0.0151844	1	1	7632	tags=84%, list=56%, signal=193%
GOBP_REGULATION_OF_METAL_ION_TRANSPORT	GOBP_REGULATION_OF_METAL_ION_TRANSPORT		303	0.135631	1.59948	0.0357143	1	1	3390	tags=38%, list=25%, signal=50%
HP_BONE_MARROW_HYPERCELLULARITY	HP_BONE_MARROW_HYPERCELLULARITY		26	0.329879	1.5979	0.0356436	1	1	8046	tags=92%, list=59%, signal=227%
GOMF_POTASSIUM_ION_TRANSMEMBRANE_TRANSPORTER_ACTIVITY	GOMF_POTASSIUM_ION_TRANSMEMBRANE_TRANSPORTER_ACTIVITY		116	0.234478	1.59764	0.0397614	1	1	1872	tags=37%, list=14%, signal=43%
HP_THIN_UPPER_LIP_VERMILION	HP_THIN_UPPER_LIP_VERMILION		262	0.17973	1.5958	0.0115163	1	1	8110	tags=77%, list=60%, signal=189%
GOBP_REGULATION_OF_TRANSMEMBRANE_TRANSPORT	GOBP_REGULATION_OF_TRANSMEMBRANE_TRANSPORT		439	0.156133	1.5941	0.0197239	1	1	1872	tags=29%, list=14%, signal=32%
REACTOME_G_ALPHA_I_SIGNALLING_EVENTS	REACTOME_G_ALPHA_I_SIGNALLING_EVENTS		178	0.274071	1.59299	0.0445736	1	1	3490	tags=53%, list=26%, signal=70%
GOBP_BEHAVIOR	GOBP_BEHAVIOR		492	0.179329	1.59225	0.0510397	1	1	2725	tags=37%, list=20%, signal=45%
NADELLA_PRKAR1A_TARGETS_UP	NADELLA_PRKAR1A_TARGETS_UP		5	0.588203	1.59041	0.0294118	1	1	2872	tags=80%, list=21%, signal=101%
HP_POSTERIORLY_ROTATED_EARS	HP_POSTERIORLY_ROTATED_EARS		375	0.103611	1.58998	0.0185185	1	1	8246	tags=71%, list=61%, signal=176%
RICKMAN_HEAD_AND_NECK_CANCER_A	RICKMAN_HEAD_AND_NECK_CANCER_A		74	0.217447	1.58941	0.0238569	1	1	2379	tags=39%, list=18%, signal=47%
GOBP_RETINA_MORPHOGENESIS_IN_CAMERA_TYPE_EYE	GOBP_RETINA_MORPHOGENESIS_IN_CAMERA_TYPE_EYE		46	0.230618	1.58826	0.015534	1	1	3660	tags=50%, list=27%, signal=68%
GOBP_REGULATION_OF_SECONDARY_METABOLIC_PROCESS	GOBP_REGULATION_OF_SECONDARY_METABOLIC_PROCESS		11	0.392051	1.58504	0.0292969	1	1	3314	tags=64%, list=24%, signal=84%
MIKKELSEN_ES_HCP_WITH_H3K27ME3	MIKKELSEN_ES_HCP_WITH_H3K27ME3		31	0.435224	1.58463	0.0428016	1	1	5043	tags=81%, list=37%, signal=128%
GOBP_MULTICELLULAR_ORGANISMAL_RESPONSE_TO_STRESS	GOBP_MULTICELLULAR_ORGANISMAL_RESPONSE_TO_STRESS		61	0.259758	1.58339	0.0715667	1	1	2715	tags=46%, list=20%, signal=57%
REACTOME_NEURONAL_SYSTEM	REACTOME_NEURONAL_SYSTEM		355	0.314785	1.58162	0.0215686	1	1	2487	tags=49%, list=18%, signal=58%
GOBP_CHONDROITIN_SULFATE_PROTEOGLYCAN_BIOSYNTHETIC_PROCESS	GOBP_CHONDROITIN_SULFATE_PROTEOGLYCAN_BIOSYNTHETIC_PROCESS		20	0.383401	1.5804	0.0340909	1	1	5652	tags=80%, list=42%, signal=137%
REACTOME_FORMATION_OF_THE_BETA_CATENIN_TCF_TRANSACTIVATING_COMPLEX	REACTOME_FORMATION_OF_THE_BETA_CATENIN_TCF_TRANSACTIVATING_COMPLEX		47	0.330501	1.58008	0.0764588	1	1	7357	tags=87%, list=54%, signal=190%
GOBP_POSITIVE_REGULATION_OF_NERVOUS_SYSTEM_PROCESS	GOBP_POSITIVE_REGULATION_OF_NERVOUS_SYSTEM_PROCESS		29	0.278634	1.57996	0.0402299	1	1	4175	tags=59%, list=31%, signal=85%
REACTOME_MRNA_SPLICING	REACTOME_MRNA_SPLICING		186	0.252313	1.57946	0.0248963	1	1	9595	tags=96%, list=71%, signal=323%
GOMF_POTASSIUM_CHANNEL_ACTIVITY	GOMF_POTASSIUM_CHANNEL_ACTIVITY		95	0.284831	1.57923	0.0356436	1	1	1872	tags=42%, list=14%, signal=49%
GOBP_LONG_TERM_SYNAPTIC_POTENTIATION	GOBP_LONG_TERM_SYNAPTIC_POTENTIATION		76	0.341203	1.57877	0.0172414	1	1	2890	tags=55%, list=21%, signal=70%
REACTOME_PROCESSING_OF_CAPPED_INTRON_CONTAINING_PRE_MRNA	REACTOME_PROCESSING_OF_CAPPED_INTRON_CONTAINING_PRE_MRNA		236	0.232585	1.57797	0.0258065	1	1	9477	tags=93%, list=70%, signal=303%
MARTORIATI_MDM4_TARGETS_FETAL_LIVER_DN	MARTORIATI_MDM4_TARGETS_FETAL_LIVER_DN		483	0.119593	1.57621	0	1	1	8396	tags=73%, list=62%, signal=186%
GOMF_GENERAL_TRANSCRIPTION_INITIATION_FACTOR_ACTIVITY	GOMF_GENERAL_TRANSCRIPTION_INITIATION_FACTOR_ACTIVITY		39	0.245656	1.57573	0.00394477	1	1	7451	tags=79%, list=55%, signal=176%
GOCC_SYMMETRIC_SYNAPSE	GOCC_SYMMETRIC_SYNAPSE		8	0.48766	1.57502	0.0195695	1	1	1864	tags=63%, list=14%, signal=72%
REACTOME_GABA_RECEPTOR_ACTIVATION	REACTOME_GABA_RECEPTOR_ACTIVATION		49	0.427843	1.57415	0.0233463	1	1	3625	tags=69%, list=27%, signal=94%
GOBP_GLANDULAR_EPITHELIAL_CELL_DEVELOPMENT	GOBP_GLANDULAR_EPITHELIAL_CELL_DEVELOPMENT		27	0.29126	1.57343	0.0683112	1	1	5094	tags=67%, list=38%, signal=107%
GOBP_CELLULAR_RESPONSE_TO_CALCIUM_ION	GOBP_CELLULAR_RESPONSE_TO_CALCIUM_ION		74	0.301347	1.5733	0.0194175	1	1	2347	tags=47%, list=17%, signal=57%
GOBP_NEURONAL_ACTION_POTENTIAL	GOBP_NEURONAL_ACTION_POTENTIAL		27	0.374388	1.57312	0.0525292	1	1	2966	tags=59%, list=22%, signal=76%
HP_FETAL_PYELECTASIS	HP_FETAL_PYELECTASIS		5	0.609184	1.56974	0.0142566	1	1	5298	tags=100%, list=39%, signal=164%
GOBP_ADENYLATE_CYCLASE_INHIBITING_G_PROTEIN_COUPLED_RECEPTOR_SIGNALING_PATHWAY	GOBP_ADENYLATE_CYCLASE_INHIBITING_G_PROTEIN_COUPLED_RECEPTOR_SIGNALING_PATHWAY		60	0.366926	1.56833	0.0514851	1	1	2276	tags=53%, list=17%, signal=64%
REACTOME_POSITIVE_EPIGENETIC_REGULATION_OF_RRNA_EXPRESSION	REACTOME_POSITIVE_EPIGENETIC_REGULATION_OF_RRNA_EXPRESSION		63	0.234374	1.56827	0.0484211	1	1	8668	tags=87%, list=64%, signal=241%
BEGUM_TARGETS_OF_PAX3_FOXO1_FUSION_UP	BEGUM_TARGETS_OF_PAX3_FOXO1_FUSION_UP		49	0.264562	1.56779	0.0214008	1	1	2511	tags=45%, list=19%, signal=55%
HP_DILATED_THIRD_VENTRICLE	HP_DILATED_THIRD_VENTRICLE		9	0.51568	1.56746	0.00604839	1	1	5061	tags=89%, list=37%, signal=142%
GOBP_REGULATION_OF_GLUTAMATE_SECRETION	GOBP_REGULATION_OF_GLUTAMATE_SECRETION		16	0.433423	1.5674	0.0693069	1	1	2602	tags=63%, list=19%, signal=77%
GOCC_90S_PRERIBOSOME	GOCC_90S_PRERIBOSOME		27	0.33215	1.56719	0.02537	1	1	9058	tags=100%, list=67%, signal=301%
HP_MULTIPLE_MYELOMA	HP_MULTIPLE_MYELOMA		7	0.520684	1.56613	0.0257426	1	1	4562	tags=86%, list=34%, signal=129%
GOCC_TRANSPORTER_COMPLEX	GOCC_TRANSPORTER_COMPLEX		308	0.1655	1.56576	0.072407	1	1	1591	tags=28%, list=12%, signal=31%
GOBP_REGULATION_OF_SYSTEMIC_ARTERIAL_BLOOD_PRESSURE	GOBP_REGULATION_OF_SYSTEMIC_ARTERIAL_BLOOD_PRESSURE		62	0.206511	1.56562	0.0449219	1	1	4426	tags=53%, list=33%, signal=79%
GOBP_INTERNEURON_MIGRATION	GOBP_INTERNEURON_MIGRATION		7	0.501202	1.56531	0.0150376	1	1	2890	tags=71%, list=21%, signal=91%
HP_ABNORMAL_HAIR_PATTERN	HP_ABNORMAL_HAIR_PATTERN		307	0.149453	1.56522	0.0313112	1	1	8216	tags=75%, list=61%, signal=187%
GOCC_POSTSYNAPTIC_MEMBRANE	GOCC_POSTSYNAPTIC_MEMBRANE		242	0.337018	1.56421	0.0235294	1	1	3969	tags=62%, list=29%, signal=87%
GOBP_REGULATION_OF_TRANS_SYNAPTIC_SIGNALING	GOBP_REGULATION_OF_TRANS_SYNAPTIC_SIGNALING		365	0.290369	1.56352	0.0195312	1	1	2890	tags=50%, list=21%, signal=61%
GOBP_REGULATION_OF_TRANSPORTER_ACTIVITY	GOBP_REGULATION_OF_TRANSPORTER_ACTIVITY		232	0.153798	1.56349	0.0562016	1	1	1864	tags=29%, list=14%, signal=33%
WP_CALCIUM_REGULATION_IN_CARDIAC_CELLS	WP_CALCIUM_REGULATION_IN_CARDIAC_CELLS		136	0.283764	1.56321	0.0136187	1	1	3466	tags=54%, list=26%, signal=71%
GOBP_GLUTAMATE_SECRETION	GOBP_GLUTAMATE_SECRETION		21	0.380688	1.56319	0.0516899	1	1	3237	tags=62%, list=24%, signal=81%
GOCC_PHOTORECEPTOR_CONNECTING_CILIUM	GOCC_PHOTORECEPTOR_CONNECTING_CILIUM		34	0.274452	1.56278	0.0478088	1	1	8246	tags=88%, list=61%, signal=225%
GOBP_POSITIVE_REGULATION_OF_B_CELL_RECEPTOR_SIGNALING_PATHWAY	GOBP_POSITIVE_REGULATION_OF_B_CELL_RECEPTOR_SIGNALING_PATHWAY		7	0.68991	1.56162	0.0405405	1	1	2270	tags=86%, list=17%, signal=103%
GOBP_TELENCEPHALON_DEVELOPMENT	GOBP_TELENCEPHALON_DEVELOPMENT		218	0.168458	1.56142	0.0392523	1	1	3969	tags=46%, list=29%, signal=64%
HASLINGER_B_CLL_WITH_CHROMOSOME_12_TRISOMY	HASLINGER_B_CLL_WITH_CHROMOSOME_12_TRISOMY		19	0.302643	1.56104	0.0239044	1	1	7315	tags=84%, list=54%, signal=183%
GOBP_POSITIVE_REGULATION_OF_SYNAPTIC_TRANSMISSION_GLUTAMATERGIC	GOBP_POSITIVE_REGULATION_OF_SYNAPTIC_TRANSMISSION_GLUTAMATERGIC		24	0.446496	1.55934	0.049904	1	1	1864	tags=58%, list=14%, signal=68%
GOBP_REGULATION_OF_VESICLE_MEDIATED_TRANSPORT	GOBP_REGULATION_OF_VESICLE_MEDIATED_TRANSPORT		434	0.112558	1.55916	0.0375494	1	1	3331	tags=35%, list=25%, signal=46%
HP_APLASIA_HYPOPLASIA_OF_THE_NIPPLES	HP_APLASIA_HYPOPLASIA_OF_THE_NIPPLES		46	0.189408	1.55895	0.0287474	1	1	7457	tags=74%, list=55%, signal=164%
GOBP_PEPTIDYL_THREONINE_DEPHOSPHORYLATION	GOBP_PEPTIDYL_THREONINE_DEPHOSPHORYLATION		16	0.464149	1.55779	0.0605469	1	1	3880	tags=75%, list=29%, signal=105%
GOBP_STARTLE_RESPONSE	GOBP_STARTLE_RESPONSE		21	0.288544	1.55743	0.0305927	1	1	5129	tags=67%, list=38%, signal=107%
GOMF_PROTEIN_PHOSPHATASE_ACTIVATOR_ACTIVITY	GOMF_PROTEIN_PHOSPHATASE_ACTIVATOR_ACTIVITY		15	0.410432	1.55731	0.012024	1	1	7091	tags=93%, list=52%, signal=196%
REACTOME_CGMP_EFFECTS	REACTOME_CGMP_EFFECTS		14	0.556797	1.55678	0.0675944	1	1	1173	tags=64%, list=9%, signal=70%
REACTOME_RMTS_METHYLATE_HISTONE_ARGININES	REACTOME_RMTS_METHYLATE_HISTONE_ARGININES		43	0.278832	1.55655	0.0616302	1	1	6317	tags=74%, list=47%, signal=139%
GOBP_RESPONSE_TO_AMPHETAMINE	GOBP_RESPONSE_TO_AMPHETAMINE		25	0.451847	1.55611	0.0278884	1	1	3102	tags=68%, list=23%, signal=88%
GOBP_DNA_TEMPLATED_TRANSCRIPTION_INITIATION	GOBP_DNA_TEMPLATED_TRANSCRIPTION_INITIATION		107	0.193194	1.55606	0.0433071	1	1	7280	tags=73%, list=54%, signal=156%
GOBP_RNA_POLYMERASE_II_PREINITIATION_COMPLEX_ASSEMBLY	GOBP_RNA_POLYMERASE_II_PREINITIATION_COMPLEX_ASSEMBLY		24	0.281178	1.55568	0.0441767	1	1	7488	tags=83%, list=55%, signal=186%
GOMF_G_PROTEIN_COUPLED_NEUROTRANSMITTER_RECEPTOR_ACTIVITY	GOMF_G_PROTEIN_COUPLED_NEUROTRANSMITTER_RECEPTOR_ACTIVITY		9	0.68818	1.55567	0.066	1	1	2725	tags=89%, list=20%, signal=111%
GOBP_CEREBRAL_CORTEX_NEURON_DIFFERENTIATION	GOBP_CEREBRAL_CORTEX_NEURON_DIFFERENTIATION		20	0.349882	1.55545	0.0433925	1	1	5428	tags=75%, list=40%, signal=125%
BIOCARTA_HDAC_PATHWAY	BIOCARTA_HDAC_PATHWAY		23	0.376809	1.55539	0.00986193	1	1	6685	tags=87%, list=49%, signal=171%
GOBP_REGULATION_OF_MEMBRANE_POTENTIAL	GOBP_REGULATION_OF_MEMBRANE_POTENTIAL		347	0.18826	1.55476	0.0703125	1	1	3371	tags=43%, list=25%, signal=56%
GOBP_REGULATION_OF_NEUROTRANSMITTER_TRANSPORT	GOBP_REGULATION_OF_NEUROTRANSMITTER_TRANSPORT		86	0.260469	1.55308	0.035503	1	1	2637	tags=45%, list=19%, signal=56%
HP_PROMINENT_ANTIHELIX	HP_PROMINENT_ANTIHELIX		14	0.389325	1.55289	0.0501931	1	1	4408	tags=71%, list=33%, signal=106%
GOBP_BLASTOCYST_FORMATION	GOBP_BLASTOCYST_FORMATION		31	0.291279	1.55287	0	1	1	6552	tags=77%, list=48%, signal=150%
WP_ECTODERM_DIFFERENTIATION	WP_ECTODERM_DIFFERENTIATION		126	0.166548	1.55239	0.0128913	1	1	6582	tags=65%, list=49%, signal=125%
GOMF_RDNA_BINDING	GOMF_RDNA_BINDING		8	0.511999	1.55216	0.0352697	1	1	6616	tags=100%, list=49%, signal=195%
GOBP_GASTRO_INTESTINAL_SYSTEM_SMOOTH_MUSCLE_CONTRACTION	GOBP_GASTRO_INTESTINAL_SYSTEM_SMOOTH_MUSCLE_CONTRACTION		7	0.562041	1.55167	0.0257937	1	1	2066	tags=71%, list=15%, signal=84%
GOBP_REGULATION_OF_POTASSIUM_ION_TRANSMEMBRANE_TRANSPORTER_ACTIVITY	GOBP_REGULATION_OF_POTASSIUM_ION_TRANSMEMBRANE_TRANSPORTER_ACTIVITY		47	0.19114	1.55129	0.0115385	1	1	1166	tags=28%, list=9%, signal=30%
GOMF_POTASSIUM_CHANNEL_REGULATOR_ACTIVITY	GOMF_POTASSIUM_CHANNEL_REGULATOR_ACTIVITY		42	0.199824	1.55097	0.0254902	1	1	5043	tags=57%, list=37%, signal=91%
GOBP_PROTEIN_METHYLATION	GOBP_PROTEIN_METHYLATION		176	0.211457	1.55006	0.0203666	1	1	7565	tags=77%, list=56%, signal=171%
GOCC_SYNAPTIC_MEMBRANE	GOCC_SYNAPTIC_MEMBRANE		334	0.301285	1.54985	0.0236686	1	1	3969	tags=59%, list=29%, signal=81%
GOBP_REGULATION_OF_RECEPTOR_INTERNALIZATION	GOBP_REGULATION_OF_RECEPTOR_INTERNALIZATION		50	0.211058	1.54965	0.0181818	1	1	3925	tags=50%, list=29%, signal=70%
GOBP_RETINAL_ROD_CELL_DIFFERENTIATION	GOBP_RETINAL_ROD_CELL_DIFFERENTIATION		9	0.417368	1.54961	0.0512821	1	1	3381	tags=67%, list=25%, signal=89%
GOMF_INOSITOL_1_4_5_TRISPHOSPHATE_BINDING	GOMF_INOSITOL_1_4_5_TRISPHOSPHATE_BINDING		13	0.450737	1.54909	0.0433071	1	1	2236	tags=62%, list=17%, signal=74%
GOBP_CEREBRAL_CORTEX_RADIALLY_ORIENTED_CELL_MIGRATION	GOBP_CEREBRAL_CORTEX_RADIALLY_ORIENTED_CELL_MIGRATION		31	0.366315	1.54766	0.027933	1	1	3789	tags=65%, list=28%, signal=89%
GOBP_REGULATION_OF_POSTSYNAPTIC_NEUROTRANSMITTER_RECEPTOR_ACTIVITY	GOBP_REGULATION_OF_POSTSYNAPTIC_NEUROTRANSMITTER_RECEPTOR_ACTIVITY		17	0.734199	1.54765	0.0267686	1	1	1222	tags=82%, list=9%, signal=90%
HP_ABNORMALITY_OF_THE_HAIRLINE	HP_ABNORMALITY_OF_THE_HAIRLINE		219	0.163388	1.54729	0.038	1	1	8216	tags=77%, list=61%, signal=192%
GOBP_PRODUCTION_OF_SIRNA_INVOLVED_IN_RNA_INTERFERENCE	GOBP_PRODUCTION_OF_SIRNA_INVOLVED_IN_RNA_INTERFERENCE		9	0.45434	1.5462	0.0425532	1	1	4386	tags=78%, list=32%, signal=115%
GOMF_PASSIVE_TRANSMEMBRANE_TRANSPORTER_ACTIVITY	GOMF_PASSIVE_TRANSMEMBRANE_TRANSPORTER_ACTIVITY		336	0.166406	1.54591	0.0990291	1	1	1591	tags=28%, list=12%, signal=31%
GOBP_REGULATION_OF_GLUCOCORTICOID_METABOLIC_PROCESS	GOBP_REGULATION_OF_GLUCOCORTICOID_METABOLIC_PROCESS		10	0.37772	1.54586	0.080292	1	1	4370	tags=70%, list=32%, signal=103%
GOBP_POSITIVE_REGULATION_OF_DNA_RECOMBINATION	GOBP_POSITIVE_REGULATION_OF_DNA_RECOMBINATION		57	0.239619	1.54514	0.0850622	1	1	7226	tags=77%, list=53%, signal=165%
GOBP_RNA_SPLICING_VIA_TRANSESTERIFICATION_REACTIONS	GOBP_RNA_SPLICING_VIA_TRANSESTERIFICATION_REACTIONS		269	0.218839	1.544	0.0321199	1	1	9384	tags=91%, list=69%, signal=289%
HP_SHORT_PHILTRUM	HP_SHORT_PHILTRUM		192	0.138231	1.54394	0.0357143	1	1	7751	tags=71%, list=57%, signal=163%
GOBP_REGULATION_OF_SYSTEM_PROCESS	GOBP_REGULATION_OF_SYSTEM_PROCESS		425	0.155371	1.54386	0.0645756	1	1	3380	tags=40%, list=25%, signal=52%
GOBP_PHENOL_CONTAINING_COMPOUND_METABOLIC_PROCESS	GOBP_PHENOL_CONTAINING_COMPOUND_METABOLIC_PROCESS		77	0.191076	1.54384	0.040619	1	1	3408	tags=44%, list=25%, signal=59%
HP_ABNORMAL_SCALP_MORPHOLOGY	HP_ABNORMAL_SCALP_MORPHOLOGY		318	0.124708	1.54376	0.055102	1	1	8235	tags=73%, list=61%, signal=182%
GOBP_REGULATION_OF_SECRETION	GOBP_REGULATION_OF_SECRETION		464	0.112996	1.54334	0.045283	1	1	3339	tags=36%, list=25%, signal=46%
GOBP_MEMORY	GOBP_MEMORY		108	0.307628	1.54334	0.0174419	1	1	2890	tags=52%, list=21%, signal=65%
WP_NOCGMPPKG_MEDIATED_NEUROPROTECTION	WP_NOCGMPPKG_MEDIATED_NEUROPROTECTION		37	0.341042	1.54264	0.0729783	1	1	4180	tags=65%, list=31%, signal=94%
GOCC_NEUROTRANSMITTER_RECEPTOR_COMPLEX	GOCC_NEUROTRANSMITTER_RECEPTOR_COMPLEX		41	0.41601	1.54242	0.00957854	1	1	2311	tags=59%, list=17%, signal=70%
GOBP_REGULATION_OF_POTASSIUM_ION_TRANSPORT	GOBP_REGULATION_OF_POTASSIUM_ION_TRANSPORT		84	0.156364	1.54203	0.0272374	1	1	1281	tags=25%, list=9%, signal=27%
IKEDA_MIR30_TARGETS_UP	IKEDA_MIR30_TARGETS_UP		114	0.242719	1.54192	0.010101	1	1	7198	tags=77%, list=53%, signal=163%
GOBP_POSITIVE_REGULATION_OF_BEHAVIOR	GOBP_POSITIVE_REGULATION_OF_BEHAVIOR		15	0.571646	1.54173	0.027833	1	1	3102	tags=80%, list=23%, signal=104%
GOBP_SENSORY_PERCEPTION_OF_SMELL	GOBP_SENSORY_PERCEPTION_OF_SMELL		19	0.394099	1.54144	0.0526316	1	1	4651	tags=74%, list=34%, signal=112%
GOBP_CEREBRAL_CORTEX_DEVELOPMENT	GOBP_CEREBRAL_CORTEX_DEVELOPMENT		100	0.18571	1.54136	0.0333988	1	1	4141	tags=49%, list=31%, signal=70%
KEGG_SPLICEOSOME	KEGG_SPLICEOSOME		121	0.251829	1.54099	0.0248963	1	1	9384	tags=94%, list=69%, signal=304%
IIZUKA_LIVER_CANCER_PROGRESSION_L1_G1_DN	IIZUKA_LIVER_CANCER_PROGRESSION_L1_G1_DN		10	0.435271	1.54085	0.0301811	1	1	7656	tags=100%, list=56%, signal=230%
NAKAMURA_METASTASIS	NAKAMURA_METASTASIS		38	0.202365	1.54021	0.0622407	1	1	7606	tags=76%, list=56%, signal=173%
HP_CAUDATE_ATROPHY	HP_CAUDATE_ATROPHY		12	0.418883	1.54021	0.0495049	1	1	4491	tags=75%, list=33%, signal=112%
GOBP_TANGENTIAL_MIGRATION_FROM_THE_SUBVENTRICULAR_ZONE_TO_THE_OLFACTORY_BULB	GOBP_TANGENTIAL_MIGRATION_FROM_THE_SUBVENTRICULAR_ZONE_TO_THE_OLFACTORY_BULB		8	0.518007	1.5402	0.0149813	1	1	1453	tags=63%, list=11%, signal=70%
LIM_MAMMARY_LUMINAL_PROGENITOR_DN	LIM_MAMMARY_LUMINAL_PROGENITOR_DN		13	0.383326	1.53979	0.0603774	1	1	4191	tags=69%, list=31%, signal=100%
HP_HETEROTAXY	HP_HETEROTAXY		14	0.336427	1.53944	0.0189873	1	1	6092	tags=79%, list=45%, signal=143%
GOBP_POSITIVE_REGULATION_OF_SYNAPSE_ASSEMBLY	GOBP_POSITIVE_REGULATION_OF_SYNAPSE_ASSEMBLY		57	0.383656	1.53869	0.0568627	1	1	2905	tags=60%, list=21%, signal=76%
WP_T_CELL_RECEPTOR_AND_COSTIMULATORY_SIGNALING	WP_T_CELL_RECEPTOR_AND_COSTIMULATORY_SIGNALING		21	0.391859	1.5385	0.00980392	1	1	5667	tags=81%, list=42%, signal=139%
REACTOME_CLASS_B_2_SECRETIN_FAMILY_RECEPTORS	REACTOME_CLASS_B_2_SECRETIN_FAMILY_RECEPTORS		60	0.254092	1.53729	0.0553571	1	1	2669	tags=45%, list=20%, signal=56%
HP_LONG_EYELASHES	HP_LONG_EYELASHES		97	0.195777	1.53715	0.0585859	1	1	8122	tags=79%, list=60%, signal=197%
GOBP_ARP2_3_COMPLEX_MEDIATED_ACTIN_NUCLEATION	GOBP_ARP2_3_COMPLEX_MEDIATED_ACTIN_NUCLEATION		34	0.335166	1.53696	0.00383877	1	1	8621	tags=97%, list=64%, signal=266%
HP_CUTANEOUS_SYNDACTYLY	HP_CUTANEOUS_SYNDACTYLY		53	0.270835	1.53675	0.0280374	1	1	4525	tags=60%, list=33%, signal=90%
REACTOME_TRANSCRIPTIONAL_REGULATION_BY_THE_AP_2_TFAP2_FAMILY_OF_TRANSCRIPTION_FACTORS	REACTOME_TRANSCRIPTIONAL_REGULATION_BY_THE_AP_2_TFAP2_FAMILY_OF_TRANSCRIPTION_FACTORS		30	0.273427	1.5367	0.0394477	1	1	5336	tags=67%, list=39%, signal=110%
REACTOME_NEGATIVE_EPIGENETIC_REGULATION_OF_RRNA_EXPRESSION	REACTOME_NEGATIVE_EPIGENETIC_REGULATION_OF_RRNA_EXPRESSION		66	0.225001	1.53662	0.0767717	1	1	8668	tags=86%, list=64%, signal=239%
GOBP_RETROGRADE_TRANS_SYNAPTIC_SIGNALING	GOBP_RETROGRADE_TRANS_SYNAPTIC_SIGNALING		10	0.605775	1.53577	0.0172414	1	1	2637	tags=80%, list=19%, signal=99%
REACTOME_SYNTHESIS_SECRETION_AND_INACTIVATION_OF_GLUCAGON_LIKE_PEPTIDE_1_GLP_1	REACTOME_SYNTHESIS_SECRETION_AND_INACTIVATION_OF_GLUCAGON_LIKE_PEPTIDE_1_GLP_1		13	0.395957	1.53568	0.0640496	1	1	4020	tags=69%, list=30%, signal=98%
VANHARANTA_UTERINE_FIBROID_WITH_7Q_DELETION_UP	VANHARANTA_UTERINE_FIBROID_WITH_7Q_DELETION_UP		64	0.194903	1.53535	0.0229645	1	1	8804	tags=84%, list=65%, signal=240%
GOCC_GABA_RECEPTOR_COMPLEX	GOCC_GABA_RECEPTOR_COMPLEX		16	0.588853	1.53509	0.0198413	1	1	3886	tags=88%, list=29%, signal=123%
GOCC_POTASSIUM_CHANNEL_COMPLEX	GOCC_POTASSIUM_CHANNEL_COMPLEX		75	0.311454	1.53498	0.0665362	1	1	2487	tags=49%, list=18%, signal=60%
BENPORATH_ES_CORE_NINE	BENPORATH_ES_CORE_NINE		8	0.454571	1.53483	0.0566038	1	1	4006	tags=75%, list=30%, signal=106%
GOMF_CHANNEL_REGULATOR_ACTIVITY	GOMF_CHANNEL_REGULATOR_ACTIVITY		113	0.240916	1.53462	0.0663984	1	1	5156	tags=62%, list=38%, signal=99%
GOBP_MRNA_SPLICE_SITE_SELECTION	GOBP_MRNA_SPLICE_SITE_SELECTION		31	0.387352	1.53403	0.00988142	1	1	8313	tags=100%, list=61%, signal=258%
GOBP_REGULATION_OF_SYNAPSE_STRUCTURE_OR_ACTIVITY	GOBP_REGULATION_OF_SYNAPSE_STRUCTURE_OR_ACTIVITY		197	0.34317	1.53401	0	1	1	3258	tags=58%, list=24%, signal=75%
GOBP_REGULATION_OF_NERVOUS_SYSTEM_DEVELOPMENT	GOBP_REGULATION_OF_NERVOUS_SYSTEM_DEVELOPMENT		382	0.137625	1.53356	0.0641509	1	1	3756	tags=41%, list=28%, signal=55%
GOBP_CELLULAR_RESPONSE_TO_ORGANIC_CYCLIC_COMPOUND	GOBP_CELLULAR_RESPONSE_TO_ORGANIC_CYCLIC_COMPOUND		456	0.103251	1.53314	0.0742188	1	1	5363	tags=50%, list=40%, signal=79%
HP_HIGH_ANTERIOR_HAIRLINE	HP_HIGH_ANTERIOR_HAIRLINE		48	0.230111	1.53287	0.0545455	1	1	7902	tags=81%, list=58%, signal=194%
GOBP_CGMP_METABOLIC_PROCESS	GOBP_CGMP_METABOLIC_PROCESS		12	0.519592	1.53192	0.0478088	1	1	5386	tags=92%, list=40%, signal=152%
GOBP_ADENYLATE_CYCLASE_INHIBITING_G_PROTEIN_COUPLED_ACETYLCHOLINE_RECEPTOR_SIGNALING_PATHWAY	GOBP_ADENYLATE_CYCLASE_INHIBITING_G_PROTEIN_COUPLED_ACETYLCHOLINE_RECEPTOR_SIGNALING_PATHWAY		7	0.630189	1.53153	0.0584677	1	1	1143	tags=71%, list=8%, signal=78%
GOCC_TORC1_COMPLEX	GOCC_TORC1_COMPLEX		6	0.495976	1.53126	0.00404858	1	1	6832	tags=100%, list=50%, signal=202%
GOBP_CELL_MOTILITY_INVOLVED_IN_CEREBRAL_CORTEX_RADIAL_GLIA_GUIDED_MIGRATION	GOBP_CELL_MOTILITY_INVOLVED_IN_CEREBRAL_CORTEX_RADIAL_GLIA_GUIDED_MIGRATION		6	0.721226	1.531	0.00566038	1	1	3781	tags=100%, list=28%, signal=139%
GOBP_SMAD_PROTEIN_COMPLEX_ASSEMBLY	GOBP_SMAD_PROTEIN_COMPLEX_ASSEMBLY		12	0.409908	1.53072	0.0224719	1	1	6871	tags=92%, list=51%, signal=186%
REACTOME_SIGNALING_BY_WNT	REACTOME_SIGNALING_BY_WNT		257	0.121147	1.53043	0.031068	1	1	9514	tags=82%, list=70%, signal=270%
GOBP_CALCIUM_ION_TRANSMEMBRANE_TRANSPORT	GOBP_CALCIUM_ION_TRANSMEMBRANE_TRANSPORT		234	0.135642	1.53018	0.0359281	1	1	1841	tags=27%, list=14%, signal=31%
BIOCARTA_CK1_PATHWAY	BIOCARTA_CK1_PATHWAY		15	0.438726	1.52991	0.0401606	1	1	6708	tags=93%, list=50%, signal=185%
GOBP_SIGNAL_RELEASE	GOBP_SIGNAL_RELEASE		353	0.172013	1.52952	0.064833	1	1	2796	tags=37%, list=21%, signal=46%
KEGG_LONG_TERM_DEPRESSION	KEGG_LONG_TERM_DEPRESSION		59	0.296724	1.5295	0.0176817	1	1	4264	tags=61%, list=31%, signal=89%
GOBP_MATING	GOBP_MATING		28	0.345227	1.52945	0.0480962	1	1	2106	tags=50%, list=16%, signal=59%
GOBP_REGULATION_OF_CATION_CHANNEL_ACTIVITY	GOBP_REGULATION_OF_CATION_CHANNEL_ACTIVITY		139	0.234177	1.52939	0.046332	1	1	3390	tags=48%, list=25%, signal=64%
MCCLUNG_DELTA_FOSB_TARGETS_2WK	MCCLUNG_DELTA_FOSB_TARGETS_2WK		49	0.26918	1.52922	0.0198807	1	1	1619	tags=39%, list=12%, signal=44%
GOMF_NEUROTRANSMITTER_RECEPTOR_ACTIVITY	GOMF_NEUROTRANSMITTER_RECEPTOR_ACTIVITY		73	0.386473	1.5289	0.0557769	1	1	3886	tags=67%, list=29%, signal=94%
HP_OCULAR_PAIN	HP_OCULAR_PAIN		11	0.369155	1.52859	0.0273973	1	1	3624	tags=64%, list=27%, signal=87%
GOBP_RESPONSE_TO_CATECHOLAMINE	GOBP_RESPONSE_TO_CATECHOLAMINE		83	0.294113	1.52845	0.0282828	1	1	5344	tags=69%, list=39%, signal=113%
GOMF_CATION_TRANSMEMBRANE_TRANSPORTER_ACTIVITY	GOMF_CATION_TRANSMEMBRANE_TRANSPORTER_ACTIVITY		470	0.112135	1.52842	0.0412574	1	1	1819	tags=24%, list=13%, signal=27%
GOCC_SET1C_COMPASS_COMPLEX	GOCC_SET1C_COMPASS_COMPLEX		14	0.37121	1.52823	0.0525253	1	1	7557	tags=93%, list=56%, signal=210%
BROWNE_HCMV_INFECTION_1HR_UP	BROWNE_HCMV_INFECTION_1HR_UP		39	0.247956	1.52802	0.0409683	1	1	2208	tags=41%, list=16%, signal=49%
MIKKELSEN_MEF_ICP_WITH_H3K4ME3_AND_H3K27ME3	MIKKELSEN_MEF_ICP_WITH_H3K4ME3_AND_H3K27ME3		34	0.404639	1.52783	0.0291829	1	1	1305	tags=50%, list=10%, signal=55%
GOBP_SYNAPTIC_VESICLE_EXOCYTOSIS	GOBP_SYNAPTIC_VESICLE_EXOCYTOSIS		97	0.293916	1.52741	0.0684932	1	1	2890	tags=51%, list=21%, signal=64%
GOBP_PROTEIN_LOCALIZATION_TO_MICROTUBULE_END	GOBP_PROTEIN_LOCALIZATION_TO_MICROTUBULE_END		5	0.497342	1.5273	0.034	1	1	6813	tags=100%, list=50%, signal=201%
MATZUK_SPERMATOZOA	MATZUK_SPERMATOZOA		80	0.177307	1.52724	0.0695296	1	1	4386	tags=50%, list=32%, signal=73%
GOBP_POSITIVE_REGULATION_OF_ENDOCYTIC_RECYCLING	GOBP_POSITIVE_REGULATION_OF_ENDOCYTIC_RECYCLING		8	0.534169	1.52715	0.0748031	1	1	2928	tags=75%, list=22%, signal=96%
GOBP_SMALL_RNA_LOADING_ONTO_RISC	GOBP_SMALL_RNA_LOADING_ONTO_RISC		10	0.351798	1.52694	0.0143149	1	1	4721	tags=70%, list=35%, signal=107%
WP_SUDDEN_INFANT_DEATH_SYNDROME_SIDS_SUSCEPTIBILITY_PATHWAYS	WP_SUDDEN_INFANT_DEATH_SYNDROME_SIDS_SUSCEPTIBILITY_PATHWAYS		124	0.175495	1.52681	0.0437376	1	1	3981	tags=47%, list=29%, signal=66%
GOBP_NEGATIVE_REGULATION_OF_GRANULOCYTE_DIFFERENTIATION	GOBP_NEGATIVE_REGULATION_OF_GRANULOCYTE_DIFFERENTIATION		7	0.584255	1.5266	0.0480769	1	1	3701	tags=86%, list=27%, signal=118%
GOMF_LIPID_PHOSPHATASE_ACTIVITY	GOMF_LIPID_PHOSPHATASE_ACTIVITY		16	0.414439	1.52607	0.0522388	1	1	2012	tags=56%, list=15%, signal=66%
GOBP_NEGATIVE_REGULATION_OF_DEPHOSPHORYLATION	GOBP_NEGATIVE_REGULATION_OF_DEPHOSPHORYLATION		40	0.250054	1.52597	0.0632411	1	1	6445	tags=73%, list=48%, signal=138%
REACTOME_G_ALPHA_S_SIGNALLING_EVENTS	REACTOME_G_ALPHA_S_SIGNALLING_EVENTS		89	0.275192	1.5258	0.0558767	1	1	3146	tags=51%, list=23%, signal=65%
GOCC_NEURON_PROJECTION_TERMINUS	GOCC_NEURON_PROJECTION_TERMINUS		112	0.275359	1.52572	0.0954199	1	1	2469	tags=46%, list=18%, signal=55%
MEISSNER_NPC_HCP_WITH_H3K4ME2_AND_H3K27ME3	MEISSNER_NPC_HCP_WITH_H3K4ME2_AND_H3K27ME3		261	0.240942	1.52523	0.0521042	1	1	1885	tags=38%, list=14%, signal=43%
GOBP_REGULATION_OF_AMPA_RECEPTOR_ACTIVITY	GOBP_REGULATION_OF_AMPA_RECEPTOR_ACTIVITY		25	0.583448	1.52462	0.0305344	1	1	1864	tags=72%, list=14%, signal=83%
KEGG_VASCULAR_SMOOTH_MUSCLE_CONTRACTION	KEGG_VASCULAR_SMOOTH_MUSCLE_CONTRACTION		91	0.197908	1.52429	0.0373134	1	1	2696	tags=40%, list=20%, signal=49%
GOBP_REGULATION_OF_DOPAMINE_UPTAKE_INVOLVED_IN_SYNAPTIC_TRANSMISSION	GOBP_REGULATION_OF_DOPAMINE_UPTAKE_INVOLVED_IN_SYNAPTIC_TRANSMISSION		5	0.758084	1.52423	0.0217391	1	1	3281	tags=100%, list=24%, signal=132%
REACTOME_HATS_ACETYLATE_HISTONES	REACTOME_HATS_ACETYLATE_HISTONES		92	0.239696	1.5237	0.0199203	1	1	8851	tags=89%, list=65%, signal=255%
HANSON_HRAS_SIGNALING_VIA_NFKB	HANSON_HRAS_SIGNALING_VIA_NFKB		15	0.398242	1.52367	0.0498084	1	1	2739	tags=60%, list=20%, signal=75%
GOCC_AMPA_GLUTAMATE_RECEPTOR_COMPLEX	GOCC_AMPA_GLUTAMATE_RECEPTOR_COMPLEX		26	0.438794	1.52362	0.0613027	1	1	1361	tags=54%, list=10%, signal=60%
HP_ABNORMALITY_OF_THE_ANTIHELIX	HP_ABNORMALITY_OF_THE_ANTIHELIX		40	0.213237	1.52357	0.0301887	1	1	4571	tags=55%, list=34%, signal=83%
GOMF_NUCLEOSOME_BINDING	GOMF_NUCLEOSOME_BINDING		60	0.215229	1.52295	0.0260521	1	1	8162	tags=82%, list=60%, signal=204%
DEBIASI_APOPTOSIS_BY_REOVIRUS_INFECTION_UP	DEBIASI_APOPTOSIS_BY_REOVIRUS_INFECTION_UP		262	0.117092	1.52285	0.107632	1	1	10132	tags=86%, list=75%, signal=335%
RODRIGUES_NTN1_TARGETS_UP	RODRIGUES_NTN1_TARGETS_UP		16	0.50538	1.52209	0.0583658	1	1	2475	tags=69%, list=18%, signal=84%
GOMF_PHOSPHOSERINE_RESIDUE_BINDING	GOMF_PHOSPHOSERINE_RESIDUE_BINDING		9	0.522006	1.5218	0.045082	1	1	6481	tags=100%, list=48%, signal=192%
GOBP_SYNAPSE_ORGANIZATION	GOBP_SYNAPSE_ORGANIZATION		384	0.26626	1.52171	0.0133843	1	1	2457	tags=44%, list=18%, signal=52%
GOMF_SIGNALING_RECEPTOR_REGULATOR_ACTIVITY	GOMF_SIGNALING_RECEPTOR_REGULATOR_ACTIVITY		224	0.17124	1.52137	0.0514286	1	1	2980	tags=39%, list=22%, signal=49%
REACTOME_SIGNALING_BY_NODAL	REACTOME_SIGNALING_BY_NODAL		15	0.418647	1.52101	0.0303605	1	1	5173	tags=80%, list=38%, signal=129%
GOBP_NEGATIVE_REGULATION_OF_LEUKOCYTE_PROLIFERATION	GOBP_NEGATIVE_REGULATION_OF_LEUKOCYTE_PROLIFERATION		52	0.213459	1.51945	0.100372	1	1	5196	tags=60%, list=38%, signal=96%
HP_NARROW_FOREHEAD	HP_NARROW_FOREHEAD		128	0.151967	1.51937	0.0456274	1	1	8440	tags=77%, list=62%, signal=203%
GOMF_GATED_CHANNEL_ACTIVITY	GOMF_GATED_CHANNEL_ACTIVITY		249	0.203527	1.51874	0.128968	1	1	1591	tags=32%, list=12%, signal=35%
GOMF_PHOSPHORIC_ESTER_HYDROLASE_ACTIVITY	GOMF_PHOSPHORIC_ESTER_HYDROLASE_ACTIVITY		322	0.0977074	1.51868	0.0711611	1	1	4514	tags=43%, list=33%, signal=63%
GOBP_ANTERIOR_COMMISSURE_MORPHOGENESIS	GOBP_ANTERIOR_COMMISSURE_MORPHOGENESIS		5	0.692234	1.51788	0.0433145	1	1	4173	tags=100%, list=31%, signal=144%
GOBP_REGULATION_OF_SYNAPTIC_PLASTICITY	GOBP_REGULATION_OF_SYNAPTIC_PLASTICITY		170	0.331999	1.51757	0.00399202	1	1	2890	tags=54%, list=21%, signal=68%
GOBP_DOPAMINE_RECEPTOR_SIGNALING_PATHWAY	GOBP_DOPAMINE_RECEPTOR_SIGNALING_PATHWAY		36	0.384363	1.5162	0.0368217	1	1	5344	tags=78%, list=39%, signal=128%
REACTOME_NADE_MODULATES_DEATH_SIGNALLING	REACTOME_NADE_MODULATES_DEATH_SIGNALLING		5	0.575742	1.51607	0.0336634	1	1	5751	tags=100%, list=42%, signal=174%
GOCC_PROTEIN_ACETYLTRANSFERASE_COMPLEX	GOCC_PROTEIN_ACETYLTRANSFERASE_COMPLEX		91	0.229958	1.51595	0.0374016	1	1	8370	tags=85%, list=62%, signal=220%
GOBP_PALLIUM_DEVELOPMENT	GOBP_PALLIUM_DEVELOPMENT		145	0.169656	1.51569	0.0434783	1	1	4173	tags=48%, list=31%, signal=68%
GOMF_POSTSYNAPTIC_NEUROTRANSMITTER_RECEPTOR_ACTIVITY	GOMF_POSTSYNAPTIC_NEUROTRANSMITTER_RECEPTOR_ACTIVITY		47	0.403798	1.51541	0.0696325	1	1	3484	tags=66%, list=26%, signal=88%
GOCC_GABA_ERGIC_SYNAPSE	GOCC_GABA_ERGIC_SYNAPSE		65	0.400908	1.51422	0.0270793	1	1	2306	tags=57%, list=17%, signal=68%
REACTOME_GABA_B_RECEPTOR_ACTIVATION	REACTOME_GABA_B_RECEPTOR_ACTIVATION		36	0.384061	1.51398	0.0738636	1	1	3466	tags=64%, list=26%, signal=86%
REACTOME_THROMBIN_SIGNALLING_THROUGH_PROTEINASE_ACTIVATED_RECEPTORS_PARS	REACTOME_THROMBIN_SIGNALLING_THROUGH_PROTEINASE_ACTIVATED_RECEPTORS_PARS		26	0.38112	1.51262	0.0406977	1	1	4747	tags=73%, list=35%, signal=112%
GOBP_POSITIVE_REGULATION_OF_NERVOUS_SYSTEM_DEVELOPMENT	GOBP_POSITIVE_REGULATION_OF_NERVOUS_SYSTEM_DEVELOPMENT		241	0.173738	1.51213	0.0492126	1	1	2972	tags=39%, list=22%, signal=49%
GOMF_PEPTIDE_HORMONE_RECEPTOR_BINDING	GOMF_PEPTIDE_HORMONE_RECEPTOR_BINDING		9	0.434155	1.511	0.0447471	1	1	1648	tags=56%, list=12%, signal=63%
GOCC_BARR_BODY	GOCC_BARR_BODY		7	0.517657	1.51046	0.0610236	1	1	4603	tags=86%, list=34%, signal=130%
REACTOME_SYNAPTIC_ADHESION_LIKE_MOLECULES	REACTOME_SYNAPTIC_ADHESION_LIKE_MOLECULES		21	0.564217	1.50983	0.0615079	1	1	3335	tags=81%, list=25%, signal=107%
GOMF_MAP_KINASE_TYROSINE_SERINE_THREONINE_PHOSPHATASE_ACTIVITY	GOMF_MAP_KINASE_TYROSINE_SERINE_THREONINE_PHOSPHATASE_ACTIVITY		10	0.615302	1.50923	0.0570902	1	1	2508	tags=80%, list=19%, signal=98%
GOMF_PEPTIDE_LYSINE_N_ACETYLTRANSFERASE_ACTIVITY	GOMF_PEPTIDE_LYSINE_N_ACETYLTRANSFERASE_ACTIVITY		34	0.300369	1.5082	0.0234375	1	1	6700	tags=79%, list=49%, signal=157%
GOBP_MONOCYTE_CHEMOTAXIS	GOBP_MONOCYTE_CHEMOTAXIS		27	0.316992	1.50749	0.0917782	1	1	4746	tags=67%, list=35%, signal=102%
GOBP_REGULATION_OF_PENILE_ERECTION	GOBP_REGULATION_OF_PENILE_ERECTION		5	0.56427	1.50717	0.0233813	1	1	486	tags=60%, list=4%, signal=62%
GOCC_VOLTAGE_GATED_SODIUM_CHANNEL_COMPLEX	GOCC_VOLTAGE_GATED_SODIUM_CHANNEL_COMPLEX		14	0.566395	1.50714	0.0567515	1	1	2011	tags=71%, list=15%, signal=84%
GOBP_REGULATION_OF_RAB_PROTEIN_SIGNAL_TRANSDUCTION	GOBP_REGULATION_OF_RAB_PROTEIN_SIGNAL_TRANSDUCTION		7	0.520821	1.50707	0.0587045	1	1	6496	tags=100%, list=48%, signal=192%
GOBP_RNA_SPLICING	GOBP_RNA_SPLICING		374	0.195171	1.50707	0.0336842	1	1	9384	tags=88%, list=69%, signal=279%
REACTOME_PROTEIN_PROTEIN_INTERACTIONS_AT_SYNAPSES	REACTOME_PROTEIN_PROTEIN_INTERACTIONS_AT_SYNAPSES		85	0.475664	1.50677	0.0466019	1	1	2362	tags=65%, list=17%, signal=78%
GOBP_NEGATIVE_REGULATION_OF_MONOCYTE_CHEMOTAXIS	GOBP_NEGATIVE_REGULATION_OF_MONOCYTE_CHEMOTAXIS		5	0.568123	1.50644	0.0482375	1	1	3144	tags=80%, list=23%, signal=104%
GOBP_HISTONE_METHYLATION	GOBP_HISTONE_METHYLATION		143	0.234348	1.50622	0.0178218	1	1	7565	tags=79%, list=56%, signal=177%
GOBP_EPINEPHRINE_SECRETION	GOBP_EPINEPHRINE_SECRETION		7	0.65986	1.50563	0.0718447	1	1	2677	tags=86%, list=20%, signal=107%
GOBP_DENDRITE_DEVELOPMENT	GOBP_DENDRITE_DEVELOPMENT		213	0.234141	1.50522	0.0322581	1	1	3238	tags=47%, list=24%, signal=61%
MEISSNER_BRAIN_HCP_WITH_H3_UNMETHYLATED	MEISSNER_BRAIN_HCP_WITH_H3_UNMETHYLATED		14	0.470293	1.50449	0.075188	1	1	2344	tags=64%, list=17%, signal=78%
GOBP_REGULATION_OF_CYCLASE_ACTIVITY	GOBP_REGULATION_OF_CYCLASE_ACTIVITY		38	0.331038	1.5031	0.0550098	1	1	3371	tags=58%, list=25%, signal=77%
HP_APLASIA_HYPOPLASIA_OF_THE_THUMB	HP_APLASIA_HYPOPLASIA_OF_THE_THUMB		123	0.133701	1.50292	0.0449219	1	1	7458	tags=68%, list=55%, signal=151%
GOBP_RESPONSE_TO_CALCIUM_ION	GOBP_RESPONSE_TO_CALCIUM_ION		123	0.219209	1.50281	0.0518962	1	1	2564	tags=41%, list=19%, signal=50%
REACTOME_G_ALPHA_Z_SIGNALLING_EVENTS	REACTOME_G_ALPHA_Z_SIGNALLING_EVENTS		41	0.387512	1.50264	0.0555556	1	1	2696	tags=59%, list=20%, signal=73%
HP_SMALL_HAND	HP_SMALL_HAND		96	0.200808	1.50008	0.0571429	1	1	8025	tags=79%, list=59%, signal=193%
GOMF_DNA_BINDING_TRANSCRIPTION_FACTOR_BINDING	GOMF_DNA_BINDING_TRANSCRIPTION_FACTOR_BINDING		405	0.132722	1.49975	0.0187617	1	1	6251	tags=59%, list=46%, signal=106%
GOBP_POSITIVE_REGULATION_OF_TRANSCRIPTION_ELONGATION_FROM_RNA_POLYMERASE_II_PROMOTER	GOBP_POSITIVE_REGULATION_OF_TRANSCRIPTION_ELONGATION_FROM_RNA_POLYMERASE_II_PROMOTER		17	0.404519	1.49967	0.0633663	1	1	6481	tags=88%, list=48%, signal=169%
HUNSBERGER_EXERCISE_REGULATED_GENES	HUNSBERGER_EXERCISE_REGULATED_GENES		28	0.484088	1.49966	0.0327553	1	1	2648	tags=68%, list=20%, signal=84%
GOBP_FOREBRAIN_NEURON_DEVELOPMENT	GOBP_FOREBRAIN_NEURON_DEVELOPMENT		21	0.346869	1.49945	0.0486381	1	1	2404	tags=52%, list=18%, signal=64%
JISON_SICKLE_CELL_DISEASE_DN	JISON_SICKLE_CELL_DISEASE_DN		159	0.159764	1.49925	0.0198807	1	1	9365	tags=85%, list=69%, signal=272%
GOBP_INHIBITORY_POSTSYNAPTIC_POTENTIAL	GOBP_INHIBITORY_POSTSYNAPTIC_POTENTIAL		14	0.531454	1.49909	0.0153846	1	1	2484	tags=71%, list=18%, signal=87%
GOBP_NEURON_PROJECTION_GUIDANCE	GOBP_NEURON_PROJECTION_GUIDANCE		208	0.187116	1.49855	0.0471015	1	1	1737	tags=31%, list=13%, signal=35%
GOBP_REGULATION_OF_NEUROTRANSMITTER_RECEPTOR_ACTIVITY	GOBP_REGULATION_OF_NEUROTRANSMITTER_RECEPTOR_ACTIVITY		53	0.508627	1.49842	0.0345489	1	1	2338	tags=68%, list=17%, signal=82%
HP_POSTERIOR_SUBCAPSULAR_CATARACT	HP_POSTERIOR_SUBCAPSULAR_CATARACT		21	0.292018	1.49825	0.0430328	1	1	9599	tags=100%, list=71%, signal=342%
GOCC_GLUTAMATERGIC_SYNAPSE	GOCC_GLUTAMATERGIC_SYNAPSE		301	0.313706	1.49787	0.0529412	1	1	3991	tags=60%, list=29%, signal=83%
GOBP_DIACYLGLYCEROL_METABOLIC_PROCESS	GOBP_DIACYLGLYCEROL_METABOLIC_PROCESS		20	0.326654	1.49566	0.0563107	1	1	1677	tags=45%, list=12%, signal=51%
REACTOME_CHROMATIN_MODIFYING_ENZYMES	REACTOME_CHROMATIN_MODIFYING_ENZYMES		219	0.195585	1.49534	0.0181452	1	1	7663	tags=76%, list=57%, signal=172%
WP_MONOAMINE_TRANSPORT	WP_MONOAMINE_TRANSPORT		23	0.304955	1.49515	0.0536044	1	1	4122	tags=61%, list=30%, signal=87%
REACTOME_NEUROTRANSMITTER_RELEASE_CYCLE	REACTOME_NEUROTRANSMITTER_RELEASE_CYCLE		46	0.297883	1.49493	0.0504854	1	1	2457	tags=48%, list=18%, signal=58%
GOCC_MPP7_DLG1_LIN7_COMPLEX	GOCC_MPP7_DLG1_LIN7_COMPLEX		5	0.554023	1.4947	0.0417457	1	1	3335	tags=80%, list=25%, signal=106%
MCCLUNG_DELTA_FOSB_TARGETS_8WK	MCCLUNG_DELTA_FOSB_TARGETS_8WK		49	0.308034	1.49424	0.0729367	1	1	4413	tags=63%, list=33%, signal=93%
GOCC_CATALYTIC_STEP_2_SPLICEOSOME	GOCC_CATALYTIC_STEP_2_SPLICEOSOME		85	0.257443	1.49399	0.0325203	1	1	9605	tags=96%, list=71%, signal=329%
GOBP_NEGATIVE_REGULATION_OF_CYTOSOLIC_CALCIUM_ION_CONCENTRATION	GOBP_NEGATIVE_REGULATION_OF_CYTOSOLIC_CALCIUM_ION_CONCENTRATION		7	0.484516	1.49347	0.0897436	1	1	3116	tags=71%, list=23%, signal=93%
GOMF_GABA_RECEPTOR_ACTIVITY	GOMF_GABA_RECEPTOR_ACTIVITY		17	0.537361	1.49345	0.0534653	1	1	3886	tags=82%, list=29%, signal=115%
REACTOME_G_ALPHA_Q_SIGNALLING_EVENTS	REACTOME_G_ALPHA_Q_SIGNALLING_EVENTS		146	0.236063	1.49269	0.0814394	1	1	3146	tags=47%, list=23%, signal=60%
GOMF_APOLIPOPROTEIN_BINDING	GOMF_APOLIPOPROTEIN_BINDING		14	0.342622	1.49249	0.0407767	1	1	7944	tags=93%, list=59%, signal=224%
HP_URINARY_RETENTION	HP_URINARY_RETENTION		25	0.375052	1.49237	0.0697211	1	1	7935	tags=96%, list=59%, signal=231%
KEGG_OLFACTORY_TRANSDUCTION	KEGG_OLFACTORY_TRANSDUCTION		21	0.340619	1.49235	0.0976562	1	1	5715	tags=76%, list=42%, signal=132%
GOBP_CHEMICAL_SYNAPTIC_TRANSMISSION_POSTSYNAPTIC	GOBP_CHEMICAL_SYNAPTIC_TRANSMISSION_POSTSYNAPTIC		82	0.319121	1.49185	0.0295276	1	1	2311	tags=49%, list=17%, signal=58%
REACTOME_NEUROTRANSMITTER_RECEPTORS_AND_POSTSYNAPTIC_SIGNAL_TRANSMISSION	REACTOME_NEUROTRANSMITTER_RECEPTORS_AND_POSTSYNAPTIC_SIGNAL_TRANSMISSION		172	0.312723	1.49146	0.0444015	1	1	3536	tags=57%, list=26%, signal=76%
GOBP_MRNA_METHYLATION	GOBP_MRNA_METHYLATION		15	0.343617	1.49122	0.027451	1	1	7092	tags=87%, list=52%, signal=182%
PID_HEDGEHOG_GLI_PATHWAY	PID_HEDGEHOG_GLI_PATHWAY		46	0.215807	1.49068	0.0632911	1	1	8868	tags=87%, list=65%, signal=251%
GOBP_POSITIVE_REGULATION_OF_CELL_JUNCTION_ASSEMBLY	GOBP_POSITIVE_REGULATION_OF_CELL_JUNCTION_ASSEMBLY		93	0.21835	1.4904	0.0936255	1	1	2306	tags=39%, list=17%, signal=46%
GOBP_CELL_JUNCTION_ASSEMBLY	GOBP_CELL_JUNCTION_ASSEMBLY		363	0.169648	1.48925	0.0633397	1	1	2540	tags=35%, list=19%, signal=42%
GOCC_NEURON_SPINE	GOCC_NEURON_SPINE		167	0.339943	1.4889	0.0366089	1	1	3239	tags=57%, list=24%, signal=75%
HP_TRIANGULAR_FACE	HP_TRIANGULAR_FACE		120	0.139102	1.4889	0.0373832	1	1	9762	tags=86%, list=72%, signal=304%
GOBP_TELENCEPHALON_GLIAL_CELL_MIGRATION	GOBP_TELENCEPHALON_GLIAL_CELL_MIGRATION		22	0.448908	1.48874	0.00573614	1	1	3781	tags=73%, list=28%, signal=101%
GOBP_REGULATION_OF_RNA_BINDING	GOBP_REGULATION_OF_RNA_BINDING		11	0.44912	1.48829	0.0708661	1	1	6237	tags=91%, list=46%, signal=168%
KUUSELO_PANCREATIC_CANCER_19Q13_AMPLIFICATION	KUUSELO_PANCREATIC_CANCER_19Q13_AMPLIFICATION		22	0.309194	1.4882	0.0554493	1	1	8135	tags=91%, list=60%, signal=227%
MIKKELSEN_NPC_HCP_WITH_H3K27ME3	MIKKELSEN_NPC_HCP_WITH_H3K27ME3		243	0.218561	1.48811	0.0636183	1	1	2890	tags=43%, list=21%, signal=53%
GOBP_EYE_PHOTORECEPTOR_CELL_DEVELOPMENT	GOBP_EYE_PHOTORECEPTOR_CELL_DEVELOPMENT		24	0.334766	1.48809	0.0582329	1	1	3940	tags=63%, list=29%, signal=88%
GOMF_RNA_POLYMERASE_BINDING	GOMF_RNA_POLYMERASE_BINDING		57	0.232895	1.48768	0.028866	1	1	7079	tags=75%, list=52%, signal=157%
GOBP_REGULATION_OF_POSTSYNAPTIC_MEMBRANE_POTENTIAL	GOBP_REGULATION_OF_POSTSYNAPTIC_MEMBRANE_POTENTIAL		109	0.346043	1.48761	0.0417495	1	1	3677	tags=61%, list=27%, signal=84%
GOBP_CELLULAR_COMPONENT_MAINTENANCE	GOBP_CELLULAR_COMPONENT_MAINTENANCE		57	0.219809	1.48757	0.0827068	1	1	4165	tags=53%, list=31%, signal=76%
MEISSNER_NPC_HCP_WITH_H3K4ME2	MEISSNER_NPC_HCP_WITH_H3K4ME2		432	0.162637	1.48628	0.0964567	1	1	2351	tags=33%, list=17%, signal=39%
GOBP_OOCYTE_DIFFERENTIATION	GOBP_OOCYTE_DIFFERENTIATION		35	0.235382	1.48618	0.054326	1	1	4561	tags=57%, list=34%, signal=86%
BIOCARTA_DSP_PATHWAY	BIOCARTA_DSP_PATHWAY		7	0.754957	1.48587	0.0510018	1	1	1389	tags=86%, list=10%, signal=95%
HOLLEMAN_DAUNORUBICIN_ALL_DN	HOLLEMAN_DAUNORUBICIN_ALL_DN		8	0.401545	1.48583	0.0820312	1	1	6418	tags=88%, list=47%, signal=166%
REACTOME_ESR_MEDIATED_SIGNALING	REACTOME_ESR_MEDIATED_SIGNALING		164	0.149659	1.4856	0.073724	1	1	7663	tags=71%, list=57%, signal=162%
GOBP_NEURON_NEURON_SYNAPTIC_TRANSMISSION	GOBP_NEURON_NEURON_SYNAPTIC_TRANSMISSION		5	0.586874	1.48533	0.0797665	1	1	2890	tags=80%, list=21%, signal=102%
JOHANSSON_GLIOMAGENESIS_BY_PDGFB_DN	JOHANSSON_GLIOMAGENESIS_BY_PDGFB_DN		22	0.472342	1.48453	0.103896	1	1	2848	tags=68%, list=21%, signal=86%
GOBP_POSITIVE_REGULATION_OF_PROTEIN_IMPORT	GOBP_POSITIVE_REGULATION_OF_PROTEIN_IMPORT		39	0.201952	1.48378	0.0618557	1	1	8389	tags=82%, list=62%, signal=215%
GOBP_REGULATION_OF_COLLATERAL_SPROUTING	GOBP_REGULATION_OF_COLLATERAL_SPROUTING		15	0.32234	1.48362	0.056391	1	1	2863	tags=53%, list=21%, signal=68%
GOBP_HISTONE_H4_K5_ACETYLATION	GOBP_HISTONE_H4_K5_ACETYLATION		16	0.379613	1.48355	0.03861	1	1	7565	tags=94%, list=56%, signal=212%
GOBP_POSITIVE_REGULATION_OF_MITOCHONDRIAL_OUTER_MEMBRANE_PERMEABILIZATION_INVOLVED_IN_APOPTOTIC_SIGNALING_PATHWAY	GOBP_POSITIVE_REGULATION_OF_MITOCHONDRIAL_OUTER_MEMBRANE_PERMEABILIZATION_INVOLVED_IN_APOPTOTIC_SIGNALING_PATHWAY		10	0.470556	1.48327	0.0491159	1	1	4468	tags=80%, list=33%, signal=119%
GOCC_U2_TYPE_SPLICEOSOMAL_COMPLEX	GOCC_U2_TYPE_SPLICEOSOMAL_COMPLEX		89	0.247861	1.48259	0.0495868	1	1	9452	tags=94%, list=70%, signal=310%
GOBP_NCRNA_3_END_PROCESSING	GOBP_NCRNA_3_END_PROCESSING		38	0.248649	1.48193	0.0595483	1	1	10190	tags=100%, list=75%, signal=402%
GOBP_ESTABLISHMENT_OF_PROTEIN_LOCALIZATION_TO_ENDOPLASMIC_RETICULUM	GOBP_ESTABLISHMENT_OF_PROTEIN_LOCALIZATION_TO_ENDOPLASMIC_RETICULUM		38	0.247051	1.48173	0.0171306	1	1	9855	tags=97%, list=73%, signal=356%
REACTOME_GLUCAGON_LIKE_PEPTIDE_1_GLP1_REGULATES_INSULIN_SECRETION	REACTOME_GLUCAGON_LIKE_PEPTIDE_1_GLP1_REGULATES_INSULIN_SECRETION		36	0.285288	1.4815	0.0637066	1	1	2166	tags=44%, list=16%, signal=53%
HP_LOW_SET_POSTERIORLY_ROTATED_EARS	HP_LOW_SET_POSTERIORLY_ROTATED_EARS		243	0.106522	1.48127	0.0433839	1	1	7950	tags=69%, list=59%, signal=164%
GOBP_REGULATION_OF_PHOSPHATASE_ACTIVITY	GOBP_REGULATION_OF_PHOSPHATASE_ACTIVITY		69	0.185471	1.48115	0.032882	1	1	8300	tags=80%, list=61%, signal=205%
BIOCARTA_PTDINS_PATHWAY	BIOCARTA_PTDINS_PATHWAY		23	0.320334	1.48075	0.0292887	1	1	7449	tags=87%, list=55%, signal=193%
HP_THIN_VERMILION_BORDER	HP_THIN_VERMILION_BORDER		367	0.144605	1.48051	0.0430528	1	1	8025	tags=73%, list=59%, signal=175%
GOBP_PHOSPHOLIPASE_C_ACTIVATING_DOPAMINE_RECEPTOR_SIGNALING_PATHWAY	GOBP_PHOSPHOLIPASE_C_ACTIVATING_DOPAMINE_RECEPTOR_SIGNALING_PATHWAY		7	0.462946	1.4798	0.0666667	1	1	5344	tags=86%, list=39%, signal=141%
GOMF_SUMO_BINDING	GOMF_SUMO_BINDING		16	0.356128	1.47931	0.062249	1	1	6189	tags=81%, list=46%, signal=149%
GOBP_RESPONSE_TO_METAL_ION	GOBP_RESPONSE_TO_METAL_ION		281	0.113867	1.47926	0.0614203	1	1	1719	tags=24%, list=13%, signal=27%
WP_MELATONIN_METABOLISM_AND_EFFECTS	WP_MELATONIN_METABOLISM_AND_EFFECTS		29	0.338396	1.4787	0.102467	1	1	5236	tags=72%, list=39%, signal=118%
GOBP_TRANSCRIPTION_ELONGATION_FROM_RNA_POLYMERASE_II_PROMOTER	GOBP_TRANSCRIPTION_ELONGATION_FROM_RNA_POLYMERASE_II_PROMOTER		57	0.224681	1.47797	0.0400844	1	1	8854	tags=88%, list=65%, signal=252%
GOBP_REGULATION_OF_SIGNALING_RECEPTOR_ACTIVITY	GOBP_REGULATION_OF_SIGNALING_RECEPTOR_ACTIVITY		122	0.257087	1.47735	0.0251451	1	1	3211	tags=49%, list=24%, signal=64%
GOBP_GLUCOCORTICOID_BIOSYNTHETIC_PROCESS	GOBP_GLUCOCORTICOID_BIOSYNTHETIC_PROCESS		10	0.427273	1.47732	0.0382409	1	1	3699	tags=70%, list=27%, signal=96%
GOBP_RESPONSE_TO_CORTICOSTERONE	GOBP_RESPONSE_TO_CORTICOSTERONE		12	0.413638	1.47712	0.0850277	1	1	4562	tags=75%, list=34%, signal=113%
GOMF_GLUCURONOSYL_N_ACETYLGALACTOSAMINYL_PROTEOGLYCAN_4_BETA_N_ACETYLGALACTOSAMINYLTRANSFERASE_ACTIVITY	GOMF_GLUCURONOSYL_N_ACETYLGALACTOSAMINYL_PROTEOGLYCAN_4_BETA_N_ACETYLGALACTOSAMINYLTRANSFERASE_ACTIVITY		6	0.589516	1.47708	0.0954128	1	1	5565	tags=100%, list=41%, signal=170%
GOBP_RNA_INTERFERENCE	GOBP_RNA_INTERFERENCE		18	0.355785	1.47689	0.0868687	1	1	4971	tags=72%, list=37%, signal=114%
GOBP_AMINE_TRANSPORT	GOBP_AMINE_TRANSPORT		78	0.252548	1.47666	0.0830116	1	1	2677	tags=45%, list=20%, signal=56%
GOBP_REGULATION_OF_PROTEIN_DEPHOSPHORYLATION	GOBP_REGULATION_OF_PROTEIN_DEPHOSPHORYLATION		80	0.239652	1.47603	0.031068	1	1	8289	tags=85%, list=61%, signal=218%
GOBP_NEGATIVE_REGULATION_OF_AMINE_TRANSPORT	GOBP_NEGATIVE_REGULATION_OF_AMINE_TRANSPORT		24	0.328907	1.4759	0.104536	1	1	2890	tags=54%, list=21%, signal=69%
GOCC_SPLICEOSOMAL_SNRNP_COMPLEX	GOCC_SPLICEOSOMAL_SNRNP_COMPLEX		58	0.274122	1.47587	0.0576923	1	1	9384	tags=97%, list=69%, signal=313%
GOBP_NEURAL_RETINA_DEVELOPMENT	GOBP_NEURAL_RETINA_DEVELOPMENT		54	0.214241	1.47517	0.0597302	1	1	3381	tags=46%, list=25%, signal=61%
GOBP_REGULATION_OF_BINDING	GOBP_REGULATION_OF_BINDING		307	0.0962968	1.47504	0.124752	1	1	8920	tags=75%, list=66%, signal=215%
HP_GENERALIZED_CLONIC_SEIZURE	HP_GENERALIZED_CLONIC_SEIZURE		29	0.368212	1.475	0.0433071	1	1	3431	tags=62%, list=25%, signal=83%
GOMF_TRANSMITTER_GATED_CHANNEL_ACTIVITY	GOMF_TRANSMITTER_GATED_CHANNEL_ACTIVITY		43	0.39524	1.47443	0.0585938	1	1	3484	tags=65%, list=26%, signal=87%
REACTOME_CASPASE_ACTIVATION_VIA_DEPENDENCE_RECEPTORS_IN_THE_ABSENCE_OF_LIGAND	REACTOME_CASPASE_ACTIVATION_VIA_DEPENDENCE_RECEPTORS_IN_THE_ABSENCE_OF_LIGAND		10	0.491825	1.47443	0.0795918	1	1	4180	tags=80%, list=31%, signal=116%
GOBP_HISTONE_EXCHANGE	GOBP_HISTONE_EXCHANGE		16	0.29288	1.4744	0.059761	1	1	7892	tags=88%, list=58%, signal=209%
GOMF_CATECHOLAMINE_BINDING	GOMF_CATECHOLAMINE_BINDING		8	0.480848	1.47438	0.064	1	1	5344	tags=88%, list=39%, signal=144%
WP_MBDNF_AND_PROBDNF_REGULATION_OF_GABA_NEUROTRANSMISSION	WP_MBDNF_AND_PROBDNF_REGULATION_OF_GABA_NEUROTRANSMISSION		36	0.294543	1.47334	0.0583658	1	1	3923	tags=58%, list=29%, signal=82%
GOBP_SODIUM_ION_TRANSPORT	GOBP_SODIUM_ION_TRANSPORT		176	0.122664	1.47317	0.0872727	1	1	3363	tags=37%, list=25%, signal=48%
LEE_METASTASIS_AND_RNA_PROCESSING_UP	LEE_METASTASIS_AND_RNA_PROCESSING_UP		16	0.316665	1.47311	0.0123711	1	1	8417	tags=94%, list=62%, signal=247%
REACTOME_PHASE_0_RAPID_DEPOLARISATION	REACTOME_PHASE_0_RAPID_DEPOLARISATION		28	0.423828	1.47273	0.0830189	1	1	2011	tags=57%, list=15%, signal=67%
GOMF_PRE_MRNA_BINDING	GOMF_PRE_MRNA_BINDING		35	0.318634	1.47263	0.0485437	1	1	8469	tags=94%, list=62%, signal=251%
GOBP_DNA_TEMPLATED_TRANSCRIPTION_ELONGATION	GOBP_DNA_TEMPLATED_TRANSCRIPTION_ELONGATION		75	0.214396	1.47226	0.0401606	1	1	8854	tags=87%, list=65%, signal=249%
REACTOME_FCGR3A_MEDIATED_IL10_SYNTHESIS	REACTOME_FCGR3A_MEDIATED_IL10_SYNTHESIS		33	0.216573	1.47197	0.0787402	1	1	6516	tags=70%, list=48%, signal=134%
DORN_ADENOVIRUS_INFECTION_32HR_DN	DORN_ADENOVIRUS_INFECTION_32HR_DN		34	0.221035	1.47148	0.0642722	1	1	5381	tags=62%, list=40%, signal=102%
SCHAEFFER_SOX9_TARGETS_IN_PROSTATE_DEVELOPMENT_DN	SCHAEFFER_SOX9_TARGETS_IN_PROSTATE_DEVELOPMENT_DN		44	0.312675	1.47148	0.0687023	1	1	5323	tags=70%, list=39%, signal=116%
WP_PHOSPHODIESTERASES_IN_NEURONAL_FUNCTION	WP_PHOSPHODIESTERASES_IN_NEURONAL_FUNCTION		45	0.324448	1.47145	0.0836502	1	1	4651	tags=67%, list=34%, signal=101%
BROWNE_HCMV_INFECTION_24HR_UP	BROWNE_HCMV_INFECTION_24HR_UP		128	0.125017	1.47131	0.0890152	1	1	7002	tags=64%, list=52%, signal=131%
GOBP_DOSAGE_COMPENSATION	GOBP_DOSAGE_COMPENSATION		20	0.34745	1.4712	0.0376984	1	1	6816	tags=85%, list=50%, signal=171%
GOMF_GLUCURONOSYLTRANSFERASE_ACTIVITY	GOMF_GLUCURONOSYLTRANSFERASE_ACTIVITY		13	0.506398	1.47095	0.0830258	1	1	5652	tags=92%, list=42%, signal=158%
GOBP_PROTEIN_DNA_COVALENT_CROSS_LINKING_REPAIR	GOBP_PROTEIN_DNA_COVALENT_CROSS_LINKING_REPAIR		6	0.449022	1.47084	0.0348162	1	1	7468	tags=100%, list=55%, signal=223%
LIN_NPAS4_TARGETS_DN	LIN_NPAS4_TARGETS_DN		67	0.359772	1.47071	0.0443623	1	1	4047	tags=66%, list=30%, signal=93%
NAKAYAMA_SOFT_TISSUE_TUMORS_PCA1_DN	NAKAYAMA_SOFT_TISSUE_TUMORS_PCA1_DN		63	0.235423	1.47024	0.102662	1	1	2201	tags=40%, list=16%, signal=47%
GOBP_REGULATION_OF_SYNAPSE_ASSEMBLY	GOBP_REGULATION_OF_SYNAPSE_ASSEMBLY		93	0.3579	1.4702	0.0732673	1	1	2905	tags=57%, list=21%, signal=72%
GOBP_NEUROTRANSMITTER_RECEPTOR_INTERNALIZATION	GOBP_NEUROTRANSMITTER_RECEPTOR_INTERNALIZATION		17	0.439712	1.47007	0.0404624	1	1	1222	tags=53%, list=9%, signal=58%
GOCC_CHOLINERGIC_SYNAPSE	GOCC_CHOLINERGIC_SYNAPSE		7	0.515684	1.47002	0.0571956	1	1	758	tags=57%, list=6%, signal=60%
REACTOME_RNA_POLYMERASE_II_TRANSCRIPTION_TERMINATION	REACTOME_RNA_POLYMERASE_II_TRANSCRIPTION_TERMINATION		64	0.241407	1.46939	0.0407332	1	1	8812	tags=89%, list=65%, signal=253%
GOBP_G_PROTEIN_COUPLED_RECEPTOR_SIGNALING_PATHWAY_COUPLED_TO_CYCLIC_NUCLEOTIDE_SECOND_MESSENGER	GOBP_G_PROTEIN_COUPLED_RECEPTOR_SIGNALING_PATHWAY_COUPLED_TO_CYCLIC_NUCLEOTIDE_SECOND_MESSENGER		37	0.391788	1.46932	0.0859375	1	1	1663	tags=51%, list=12%, signal=58%
WP_KISSPEPTINKISSPEPTIN_RECEPTOR_SYSTEM_IN_THE_OVARY	WP_KISSPEPTINKISSPEPTIN_RECEPTOR_SYSTEM_IN_THE_OVARY		32	0.276232	1.46923	0.0787993	1	1	4734	tags=63%, list=35%, signal=96%
HP_ORAL_AVERSION	HP_ORAL_AVERSION		14	0.47567	1.4691	0.0976562	1	1	5175	tags=86%, list=38%, signal=139%
GOCC_EUKARYOTIC_TRANSLATION_INITIATION_FACTOR_4F_COMPLEX	GOCC_EUKARYOTIC_TRANSLATION_INITIATION_FACTOR_4F_COMPLEX		9	0.457564	1.46861	0.0271318	1	1	5848	tags=89%, list=43%, signal=156%
GOMF_G_PROTEIN_COUPLED_RECEPTOR_ACTIVITY	GOMF_G_PROTEIN_COUPLED_RECEPTOR_ACTIVITY		233	0.201765	1.46853	0.0596154	1	1	3942	tags=49%, list=29%, signal=68%
GOBP_REGULATION_OF_CELL_JUNCTION_ASSEMBLY	GOBP_REGULATION_OF_CELL_JUNCTION_ASSEMBLY		179	0.2026	1.46851	0.0696325	1	1	2362	tags=37%, list=17%, signal=45%
HP_OPTIC_DISC_DRUSEN	HP_OPTIC_DISC_DRUSEN		6	0.470727	1.4682	0.0684105	1	1	2657	tags=67%, list=20%, signal=83%
REACTOME_SUPPRESSION_OF_APOPTOSIS	REACTOME_SUPPRESSION_OF_APOPTOSIS		6	0.484127	1.46791	0.0352505	1	1	4734	tags=83%, list=35%, signal=128%
GOBP_POSITIVE_REGULATION_OF_POTASSIUM_ION_TRANSMEMBRANE_TRANSPORTER_ACTIVITY	GOBP_POSITIVE_REGULATION_OF_POTASSIUM_ION_TRANSMEMBRANE_TRANSPORTER_ACTIVITY		21	0.247598	1.46775	0.0314233	1	1	1166	tags=33%, list=9%, signal=36%
GOMF_CATALYTIC_ACTIVITY_ACTING_ON_A_GLYCOPROTEIN	GOMF_CATALYTIC_ACTIVITY_ACTING_ON_A_GLYCOPROTEIN		17	0.401925	1.46771	0.06	1	1	5719	tags=82%, list=42%, signal=142%
HP_FOCAL_MYOCLONIC_SEIZURE	HP_FOCAL_MYOCLONIC_SEIZURE		20	0.272448	1.4677	0.0267176	1	1	3088	tags=50%, list=23%, signal=65%
GOBP_PROTEIN_LOCALIZATION_TO_PLASMA_MEMBRANE	GOBP_PROTEIN_LOCALIZATION_TO_PLASMA_MEMBRANE		252	0.106668	1.4677	0.109344	1	1	7238	tags=64%, list=53%, signal=135%
WP_RELATIONSHIP_BETWEEN_INFLAMMATION_COX2_AND_EGFR	WP_RELATIONSHIP_BETWEEN_INFLAMMATION_COX2_AND_EGFR		21	0.320938	1.4676	0.0649819	1	1	5336	tags=71%, list=39%, signal=118%
REACTOME_ACTIVATION_OF_KAINATE_RECEPTORS_UPON_GLUTAMATE_BINDING	REACTOME_ACTIVATION_OF_KAINATE_RECEPTORS_UPON_GLUTAMATE_BINDING		26	0.482858	1.46737	0.0245283	1	1	3371	tags=73%, list=25%, signal=97%
GOBP_MONOAMINE_TRANSPORT	GOBP_MONOAMINE_TRANSPORT		63	0.298876	1.46722	0.0727273	1	1	3281	tags=54%, list=24%, signal=71%
GOBP_G_PROTEIN_COUPLED_ACETYLCHOLINE_RECEPTOR_SIGNALING_PATHWAY	GOBP_G_PROTEIN_COUPLED_ACETYLCHOLINE_RECEPTOR_SIGNALING_PATHWAY		18	0.491896	1.46722	0.0998004	1	1	3129	tags=72%, list=23%, signal=94%
GOBP_POSITIVE_REGULATION_OF_INHIBITORY_POSTSYNAPTIC_POTENTIAL	GOBP_POSITIVE_REGULATION_OF_INHIBITORY_POSTSYNAPTIC_POTENTIAL		6	0.65024	1.46694	0.0398482	1	1	2484	tags=83%, list=18%, signal=102%
LEIN_LOCALIZED_TO_DISTAL_AND_PROXIMAL_DENDRITES	LEIN_LOCALIZED_TO_DISTAL_AND_PROXIMAL_DENDRITES		17	0.646715	1.46615	0.0215264	1	1	2406	tags=82%, list=18%, signal=100%
GOBP_RESPONSE_TO_ALKALOID	GOBP_RESPONSE_TO_ALKALOID		87	0.194265	1.46595	0	1	1	3458	tags=45%, list=26%, signal=60%
GAUSSMANN_MLL_AF4_FUSION_TARGETS_D_UP	GAUSSMANN_MLL_AF4_FUSION_TARGETS_D_UP		35	0.196884	1.46574	0.0229885	1	1	4307	tags=51%, list=32%, signal=75%
REACTOME_CTLA4_INHIBITORY_SIGNALING	REACTOME_CTLA4_INHIBITORY_SIGNALING		19	0.3492	1.46533	0.0231214	1	1	6685	tags=84%, list=49%, signal=166%
REACTOME_TRANSMISSION_ACROSS_CHEMICAL_SYNAPSES	REACTOME_TRANSMISSION_ACROSS_CHEMICAL_SYNAPSES		229	0.28085	1.46518	0.0530452	1	1	3536	tags=54%, list=26%, signal=71%
GOBP_SPLICEOSOMAL_TRI_SNRNP_COMPLEX_ASSEMBLY	GOBP_SPLICEOSOMAL_TRI_SNRNP_COMPLEX_ASSEMBLY		13	0.336034	1.46488	0.0235546	1	1	6916	tags=85%, list=51%, signal=173%
GOBP_NEGATIVE_REGULATION_OF_SMOOTH_MUSCLE_CELL_APOPTOTIC_PROCESS	GOBP_NEGATIVE_REGULATION_OF_SMOOTH_MUSCLE_CELL_APOPTOTIC_PROCESS		7	0.443096	1.4648	0.0598802	1	1	3677	tags=71%, list=27%, signal=98%
GOBP_SYNAPSE_ASSEMBLY	GOBP_SYNAPSE_ASSEMBLY		163	0.32939	1.4647	0.0558882	1	1	2905	tags=54%, list=21%, signal=68%
HP_ABNORMAL_MANDIBULAR_RAMUS_MORPHOLOGY	HP_ABNORMAL_MANDIBULAR_RAMUS_MORPHOLOGY		5	0.48088	1.46424	0.052	1	1	7036	tags=100%, list=52%, signal=208%
GOMF_PROTEIN_TYROSINE_THREONINE_PHOSPHATASE_ACTIVITY	GOMF_PROTEIN_TYROSINE_THREONINE_PHOSPHATASE_ACTIVITY		8	0.565181	1.46332	0.057971	1	1	2508	tags=75%, list=19%, signal=92%
GOCC_CYTOSKELETON_OF_PRESYNAPTIC_ACTIVE_ZONE	GOCC_CYTOSKELETON_OF_PRESYNAPTIC_ACTIVE_ZONE		7	0.817041	1.46289	0.046875	1	1	2484	tags=100%, list=18%, signal=122%
GOBP_PROTEIN_DEPHOSPHORYLATION	GOBP_PROTEIN_DEPHOSPHORYLATION		255	0.153592	1.46271	0.0990654	1	1	6672	tags=64%, list=49%, signal=124%
GOBP_SYNAPTIC_TRANSMISSION_GABAERGIC	GOBP_SYNAPTIC_TRANSMISSION_GABAERGIC		48	0.264594	1.46211	0.148571	1	1	3484	tags=52%, list=26%, signal=70%
KIM_MYCL1_AMPLIFICATION_TARGETS_UP	KIM_MYCL1_AMPLIFICATION_TARGETS_UP		14	0.525918	1.4619	0.0303605	1	1	1591	tags=64%, list=12%, signal=73%
GOBP_ADENYLATE_CYCLASE_ACTIVATING_G_PROTEIN_COUPLED_RECEPTOR_SIGNALING_PATHWAY	GOBP_ADENYLATE_CYCLASE_ACTIVATING_G_PROTEIN_COUPLED_RECEPTOR_SIGNALING_PATHWAY		103	0.205697	1.46139	0.0888889	1	1	2890	tags=42%, list=21%, signal=53%
GOBP_EPINEPHRINE_TRANSPORT	GOBP_EPINEPHRINE_TRANSPORT		8	0.552702	1.46113	0.107692	1	1	2677	tags=75%, list=20%, signal=93%
BIOCARTA_DREAM_PATHWAY	BIOCARTA_DREAM_PATHWAY		12	0.352722	1.46106	0.0897959	1	1	6516	tags=83%, list=48%, signal=160%
REACTOME_NITRIC_OXIDE_STIMULATES_GUANYLATE_CYCLASE	REACTOME_NITRIC_OXIDE_STIMULATES_GUANYLATE_CYCLASE		20	0.47556	1.46051	0.079918	1	1	4405	tags=80%, list=33%, signal=118%
HP_SHORT_THUMB	HP_SHORT_THUMB		98	0.144558	1.46031	0.074364	1	1	7457	tags=69%, list=55%, signal=153%
GOBP_REGULATION_OF_NEUROTRANSMITTER_UPTAKE	GOBP_REGULATION_OF_NEUROTRANSMITTER_UPTAKE		14	0.329573	1.45968	0.0524345	1	1	3281	tags=57%, list=24%, signal=75%
GOMF_CALCIUM_CHANNEL_INHIBITOR_ACTIVITY	GOMF_CALCIUM_CHANNEL_INHIBITOR_ACTIVITY		10	0.516934	1.45968	0.0680529	1	1	3840	tags=80%, list=28%, signal=112%
GOBP_POSITIVE_REGULATION_OF_CALCIUM_ION_DEPENDENT_EXOCYTOSIS	GOBP_POSITIVE_REGULATION_OF_CALCIUM_ION_DEPENDENT_EXOCYTOSIS		15	0.678132	1.45951	0.0606654	1	1	2564	tags=87%, list=19%, signal=107%
GOBP_DEVELOPMENTAL_GROWTH_INVOLVED_IN_MORPHOGENESIS	GOBP_DEVELOPMENTAL_GROWTH_INVOLVED_IN_MORPHOGENESIS		215	0.136567	1.45903	0.0888031	1	1	3283	tags=38%, list=24%, signal=49%
GOCC_BASAL_DENDRITE	GOCC_BASAL_DENDRITE		6	0.622702	1.45877	0.0652985	1	1	2857	tags=83%, list=21%, signal=106%
GOCC_MLL1_2_COMPLEX	GOCC_MLL1_2_COMPLEX		30	0.2762	1.45842	0.045738	1	1	7557	tags=83%, list=56%, signal=188%
REACTOME_REGULATION_OF_INSULIN_SECRETION	REACTOME_REGULATION_OF_INSULIN_SECRETION		69	0.276585	1.4584	0.0856031	1	1	2751	tags=48%, list=20%, signal=60%
GOBP_RIBONUCLEOPROTEIN_COMPLEX_BIOGENESIS	GOBP_RIBONUCLEOPROTEIN_COMPLEX_BIOGENESIS		402	0.161578	1.45807	0.0795699	1	1	9504	tags=86%, list=70%, signal=279%
PID_PI3K_PLC_TRK_PATHWAY	PID_PI3K_PLC_TRK_PATHWAY		33	0.229922	1.45805	0.0476191	1	1	4693	tags=58%, list=35%, signal=88%
OSMAN_BLADDER_CANCER_DN	OSMAN_BLADDER_CANCER_DN		360	0.108076	1.45735	0.0288066	1	1	10167	tags=86%, list=75%, signal=333%
GOCC_CILIARY_BASAL_BODY	GOCC_CILIARY_BASAL_BODY		146	0.150772	1.45704	0.0758197	1	1	8466	tags=77%, list=62%, signal=204%
REACTOME_NCAM_SIGNALING_FOR_NEURITE_OUT_GROWTH	REACTOME_NCAM_SIGNALING_FOR_NEURITE_OUT_GROWTH		60	0.264654	1.45678	0.0891089	1	1	4785	tags=62%, list=35%, signal=95%
HP_ABNORMAL_INCISOR_MORPHOLOGY	HP_ABNORMAL_INCISOR_MORPHOLOGY		84	0.196165	1.45676	0.0615385	1	1	5262	tags=58%, list=39%, signal=95%
GOCC_G_PROTEIN_COUPLED_RECEPTOR_DIMERIC_COMPLEX	GOCC_G_PROTEIN_COUPLED_RECEPTOR_DIMERIC_COMPLEX		7	0.536041	1.45669	0.0876191	1	1	4354	tags=86%, list=32%, signal=126%
GOBP_NEGATIVE_REGULATION_OF_INTERFERON_BETA_PRODUCTION	GOBP_NEGATIVE_REGULATION_OF_INTERFERON_BETA_PRODUCTION		12	0.37139	1.45668	0.0722892	1	1	5134	tags=75%, list=38%, signal=121%
GOBP_NCRNA_PROCESSING	GOBP_NCRNA_PROCESSING		364	0.143117	1.45652	0.0573248	1	1	9913	tags=87%, list=73%, signal=316%
GOBP_RNA_3_END_PROCESSING	GOBP_RNA_3_END_PROCESSING		102	0.211842	1.45649	0.0492813	1	1	8841	tags=86%, list=65%, signal=246%
GOMF_INHIBITORY_EXTRACELLULAR_LIGAND_GATED_ION_CHANNEL_ACTIVITY	GOMF_INHIBITORY_EXTRACELLULAR_LIGAND_GATED_ION_CHANNEL_ACTIVITY		14	0.427885	1.45625	0.0917969	1	1	3886	tags=71%, list=29%, signal=100%
BILANGES_SERUM_RESPONSE_TRANSLATION	BILANGES_SERUM_RESPONSE_TRANSLATION		29	0.283316	1.45603	0.0403071	1	1	9719	tags=100%, list=72%, signal=353%
GOBP_RESPONSE_TO_COCAINE	GOBP_RESPONSE_TO_COCAINE		41	0.291999	1.4555	0.109848	1	1	6961	tags=80%, list=51%, signal=165%
REACTOME_B_WICH_COMPLEX_POSITIVELY_REGULATES_RRNA_EXPRESSION	REACTOME_B_WICH_COMPLEX_POSITIVELY_REGULATES_RRNA_EXPRESSION		48	0.236105	1.45523	0.0699589	1	1	8668	tags=88%, list=64%, signal=242%
REACTOME_ASSEMBLY_AND_CELL_SURFACE_PRESENTATION_OF_NMDA_RECEPTORS	REACTOME_ASSEMBLY_AND_CELL_SURFACE_PRESENTATION_OF_NMDA_RECEPTORS		36	0.384116	1.45517	0.0262664	1	1	2336	tags=56%, list=17%, signal=67%
GOBP_ADULT_BEHAVIOR	GOBP_ADULT_BEHAVIOR		118	0.189452	1.45447	0.10775	1	1	2507	tags=37%, list=19%, signal=45%
GOBP_SEMAPHORIN_PLEXIN_SIGNALING_PATHWAY	GOBP_SEMAPHORIN_PLEXIN_SIGNALING_PATHWAY		41	0.23341	1.45445	0.0905433	1	1	6761	tags=73%, list=50%, signal=146%
GOMF_UDP_GLYCOSYLTRANSFERASE_ACTIVITY	GOMF_UDP_GLYCOSYLTRANSFERASE_ACTIVITY		102	0.17703	1.45438	0.0629771	1	1	5855	tags=61%, list=43%, signal=106%
WP_MYOMETRIAL_RELAXATION_AND_CONTRACTION_PATHWAYS	WP_MYOMETRIAL_RELAXATION_AND_CONTRACTION_PATHWAYS		138	0.217142	1.45435	0.0600375	1	1	3371	tags=46%, list=25%, signal=61%
HP_FRONTAL_BALDING	HP_FRONTAL_BALDING		14	0.322687	1.45412	0.0608519	1	1	6278	tags=79%, list=46%, signal=146%
REACTOME_SIGNALING_BY_NUCLEAR_RECEPTORS	REACTOME_SIGNALING_BY_NUCLEAR_RECEPTORS		217	0.113673	1.45412	0.0988372	1	1	7663	tags=68%, list=57%, signal=153%
GOBP_INTERNEURON_MIGRATION_FROM_THE_SUBPALLIUM_TO_THE_CORTEX	GOBP_INTERNEURON_MIGRATION_FROM_THE_SUBPALLIUM_TO_THE_CORTEX		8	0.416857	1.45377	0.0854545	1	1	1129	tags=50%, list=8%, signal=55%
HP_DISPROPORTIONATE_TALL_STATURE	HP_DISPROPORTIONATE_TALL_STATURE		81	0.177992	1.45336	0.0149533	1	1	8643	tags=81%, list=64%, signal=224%
GOBP_CHROMATIN_REMODELING	GOBP_CHROMATIN_REMODELING		196	0.159267	1.45322	0.139764	1	1	7413	tags=70%, list=55%, signal=153%
GOBP_FOREBRAIN_NEURON_DIFFERENTIATION	GOBP_FOREBRAIN_NEURON_DIFFERENTIATION		37	0.309855	1.45246	0.0766283	1	1	2404	tags=49%, list=18%, signal=59%
REACTOME_EPIGENETIC_REGULATION_OF_GENE_EXPRESSION	REACTOME_EPIGENETIC_REGULATION_OF_GENE_EXPRESSION		104	0.209402	1.45226	0.0806452	1	1	8910	tags=87%, list=66%, signal=251%
GOBP_NEGATIVE_REGULATION_OF_LYASE_ACTIVITY	GOBP_NEGATIVE_REGULATION_OF_LYASE_ACTIVITY		18	0.421624	1.45224	0.0967742	1	1	4080	tags=72%, list=30%, signal=103%
GOBP_ENTEROENDOCRINE_CELL_DIFFERENTIATION	GOBP_ENTEROENDOCRINE_CELL_DIFFERENTIATION		25	0.307171	1.45199	0.109689	1	1	6685	tags=80%, list=49%, signal=158%
GOBP_BEHAVIORAL_RESPONSE_TO_COCAINE	GOBP_BEHAVIORAL_RESPONSE_TO_COCAINE		12	0.453726	1.45165	0.0347349	1	1	2890	tags=67%, list=21%, signal=85%
GOBP_DEVELOPMENTAL_CELL_GROWTH	GOBP_DEVELOPMENTAL_CELL_GROWTH		203	0.155287	1.45161	0.0708661	1	1	2866	tags=36%, list=21%, signal=46%
HP_SPEECH_APRAXIA	HP_SPEECH_APRAXIA		72	0.252349	1.45138	0.0607287	1	1	6008	tags=69%, list=44%, signal=124%
GOBP_OLFACTORY_BULB_INTERNEURON_DEVELOPMENT	GOBP_OLFACTORY_BULB_INTERNEURON_DEVELOPMENT		8	0.42749	1.45137	0.0321932	1	1	985	tags=50%, list=7%, signal=54%
GOCC_MAGNESIUM_DEPENDENT_PROTEIN_SERINE_THREONINE_PHOSPHATASE_COMPLEX	GOCC_MAGNESIUM_DEPENDENT_PROTEIN_SERINE_THREONINE_PHOSPHATASE_COMPLEX		27	0.343554	1.45105	0.0710173	1	1	7900	tags=93%, list=58%, signal=222%
WANG_PROSTATE_CANCER_ANDROGEN_INDEPENDENT	WANG_PROSTATE_CANCER_ANDROGEN_INDEPENDENT		56	0.179585	1.45098	0.0987903	1	1	4351	tags=50%, list=32%, signal=73%
GOMF_PDZ_DOMAIN_BINDING	GOMF_PDZ_DOMAIN_BINDING		75	0.248739	1.44977	0.0666667	1	1	5681	tags=67%, list=42%, signal=114%
REACTOME_SIRT1_NEGATIVELY_REGULATES_RRNA_EXPRESSION	REACTOME_SIRT1_NEGATIVELY_REGULATES_RRNA_EXPRESSION		25	0.395162	1.44949	0.116183	1	1	7663	tags=96%, list=57%, signal=221%
GOMF_GLUTAMATE_RECEPTOR_ACTIVITY	GOMF_GLUTAMATE_RECEPTOR_ACTIVITY		26	0.492086	1.44947	0.0846154	1	1	2725	tags=69%, list=20%, signal=86%
GOMF_CALCIUM_CHANNEL_REGULATOR_ACTIVITY	GOMF_CALCIUM_CHANNEL_REGULATOR_ACTIVITY		34	0.403226	1.44852	0.0633397	1	1	4114	tags=71%, list=30%, signal=101%
REACTOME_ADRENALINE_NORADRENALINE_INHIBITS_INSULIN_SECRETION	REACTOME_ADRENALINE_NORADRENALINE_INHIBITS_INSULIN_SECRETION		24	0.411547	1.44851	0.100386	1	1	3466	tags=67%, list=26%, signal=89%
WP_NEUROINFLAMMATION_AND_GLUTAMATERGIC_SIGNALING	WP_NEUROINFLAMMATION_AND_GLUTAMATERGIC_SIGNALING		126	0.189485	1.448	0.054717	1	1	2725	tags=39%, list=20%, signal=48%
GOBP_REGULATION_OF_SODIUM_ION_TRANSPORT	GOBP_REGULATION_OF_SODIUM_ION_TRANSPORT		76	0.17378	1.44746	0.0884086	1	1	3363	tags=42%, list=25%, signal=56%
GOBP_NEGATIVE_REGULATION_OF_MICROTUBULE_POLYMERIZATION_OR_DEPOLYMERIZATION	GOBP_NEGATIVE_REGULATION_OF_MICROTUBULE_POLYMERIZATION_OR_DEPOLYMERIZATION		39	0.218228	1.44744	0.0677618	1	1	4347	tags=54%, list=32%, signal=79%
CORONEL_RFX7_DIRECT_TARGETS_UP	CORONEL_RFX7_DIRECT_TARGETS_UP		43	0.269726	1.44724	0.0991735	1	1	6440	tags=74%, list=48%, signal=141%
GOBP_RETINA_LAYER_FORMATION	GOBP_RETINA_LAYER_FORMATION		22	0.271528	1.44633	0.0828829	1	1	3101	tags=50%, list=23%, signal=65%
GOMF_DIACYLGLYCEROL_BINDING	GOMF_DIACYLGLYCEROL_BINDING		13	0.344461	1.44596	0.0093985	1	1	1590	tags=46%, list=12%, signal=52%
GOBP_CELLULAR_RESPONSE_TO_INORGANIC_SUBSTANCE	GOBP_CELLULAR_RESPONSE_TO_INORGANIC_SUBSTANCE		179	0.154442	1.4458	0.0348162	1	1	1719	tags=28%, list=13%, signal=32%
GOBP_CATECHOLAMINE_SECRETION	GOBP_CATECHOLAMINE_SECRETION		48	0.332699	1.44571	0.112186	1	1	3129	tags=56%, list=23%, signal=73%
GOCC_EXOCYTIC_VESICLE	GOCC_EXOCYTIC_VESICLE		196	0.189111	1.44551	0.122047	1	1	3281	tags=43%, list=24%, signal=56%
GOBP_NEGATIVE_REGULATION_OF_SYNAPTIC_TRANSMISSION	GOBP_NEGATIVE_REGULATION_OF_SYNAPTIC_TRANSMISSION		60	0.213472	1.44526	0.0902111	1	1	3217	tags=45%, list=24%, signal=59%
REACTOME_HIV_TRANSCRIPTION_ELONGATION	REACTOME_HIV_TRANSCRIPTION_ELONGATION		42	0.246756	1.44504	0.0662651	1	1	8926	tags=90%, list=66%, signal=264%
GOBP_COGNITION	GOBP_COGNITION		261	0.20576	1.44501	0.0578035	1	1	2716	tags=40%, list=20%, signal=49%
GOBP_FAT_PAD_DEVELOPMENT	GOBP_FAT_PAD_DEVELOPMENT		7	0.448918	1.4447	0.0948617	1	1	5534	tags=86%, list=41%, signal=145%
BHAT_ESR1_TARGETS_NOT_VIA_AKT1_DN	BHAT_ESR1_TARGETS_NOT_VIA_AKT1_DN		83	0.189913	1.44458	0.0677966	1	1	2829	tags=40%, list=21%, signal=50%
GOCC_SODIUM_CHANNEL_COMPLEX	GOCC_SODIUM_CHANNEL_COMPLEX		20	0.480094	1.44455	0.132692	1	1	2311	tags=65%, list=17%, signal=78%
GOMF_EXTRACELLULAR_LIGAND_GATED_ION_CHANNEL_ACTIVITY	GOMF_EXTRACELLULAR_LIGAND_GATED_ION_CHANNEL_ACTIVITY		50	0.324019	1.44389	0.121807	1	1	3484	tags=58%, list=26%, signal=78%
GOBP_CELL_CELL_ADHESION_VIA_PLASMA_MEMBRANE_ADHESION_MOLECULES	GOBP_CELL_CELL_ADHESION_VIA_PLASMA_MEMBRANE_ADHESION_MOLECULES		219	0.247174	1.4435	0.139313	1	1	4067	tags=54%, list=30%, signal=76%
KUWANO_RNA_STABILIZED_BY_NO	KUWANO_RNA_STABILIZED_BY_NO		7	0.515811	1.44334	0.113422	1	1	4628	tags=86%, list=34%, signal=130%
REACTOME_ACTIVATED_PKN1_STIMULATES_TRANSCRIPTION_OF_AR_ANDROGEN_RECEPTOR_REGULATED_GENES_KLK2_AND_KLK3	REACTOME_ACTIVATED_PKN1_STIMULATES_TRANSCRIPTION_OF_AR_ANDROGEN_RECEPTOR_REGULATED_GENES_KLK2_AND_KLK3		22	0.435139	1.4432	0.144958	1	1	7663	tags=100%, list=57%, signal=230%
KEGG_GLYCOSAMINOGLYCAN_BIOSYNTHESIS_HEPARAN_SULFATE	KEGG_GLYCOSAMINOGLYCAN_BIOSYNTHESIS_HEPARAN_SULFATE		26	0.378635	1.44302	0.0882353	1	1	5823	tags=81%, list=43%, signal=141%
GOBP_TRANSCRIPTION_BY_RNA_POLYMERASE_III	GOBP_TRANSCRIPTION_BY_RNA_POLYMERASE_III		52	0.236347	1.44287	0.0564854	1	1	7493	tags=79%, list=55%, signal=176%
GOBP_NEURON_MIGRATION	GOBP_NEURON_MIGRATION		148	0.230708	1.44283	0.0860421	1	1	3957	tags=52%, list=29%, signal=73%
GOMF_PHOSPHATIDYLSERINE_BINDING	GOMF_PHOSPHATIDYLSERINE_BINDING		46	0.271326	1.44257	0.0387597	1	1	3994	tags=57%, list=29%, signal=80%
SCHAEFFER_PROSTATE_DEVELOPMENT_AND_CANCER_BOX1_DN	SCHAEFFER_PROSTATE_DEVELOPMENT_AND_CANCER_BOX1_DN		10	0.331069	1.44188	0.054409	1	1	9067	tags=100%, list=67%, signal=302%
REACTOME_SODIUM_CALCIUM_EXCHANGERS	REACTOME_SODIUM_CALCIUM_EXCHANGERS		9	0.418107	1.44173	0.028	1	1	3371	tags=67%, list=25%, signal=89%
GOBP_TYPE_B_PANCREATIC_CELL_DEVELOPMENT	GOBP_TYPE_B_PANCREATIC_CELL_DEVELOPMENT		21	0.291131	1.44141	0.102161	1	1	5094	tags=67%, list=38%, signal=107%
REACTOME_RHO_GTPASES_ACTIVATE_PKNS	REACTOME_RHO_GTPASES_ACTIVATE_PKNS		46	0.241637	1.44137	0.138614	1	1	7930	tags=83%, list=59%, signal=198%
GOBP_ADRENERGIC_RECEPTOR_SIGNALING_PATHWAY	GOBP_ADRENERGIC_RECEPTOR_SIGNALING_PATHWAY		25	0.249141	1.44135	0.0924855	1	1	8554	tags=88%, list=63%, signal=238%
MEISSNER_NPC_HCP_WITH_H3K4ME3_AND_H3K27ME3	MEISSNER_NPC_HCP_WITH_H3K4ME3_AND_H3K27ME3		127	0.170071	1.44117	0.0973631	1	1	3051	tags=39%, list=23%, signal=50%
GOBP_PROTEIN_LOCALIZATION_TO_MICROTUBULE	GOBP_PROTEIN_LOCALIZATION_TO_MICROTUBULE		18	0.26976	1.44114	0.0562249	1	1	6888	tags=78%, list=51%, signal=158%
GOMF_ISOPRENOID_BINDING	GOMF_ISOPRENOID_BINDING		15	0.404728	1.44112	0.043222	1	1	4458	tags=73%, list=33%, signal=109%
PEDRIOLI_MIR31_TARGETS_UP	PEDRIOLI_MIR31_TARGETS_UP		138	0.158219	1.44082	0.0678643	1	1	2492	tags=34%, list=18%, signal=41%
GOBP_NUCLEAR_TRANSPORT	GOBP_NUCLEAR_TRANSPORT		272	0.122215	1.44078	0.0139442	1	1	8639	tags=76%, list=64%, signal=205%
LOPEZ_TRANSLATION_VIA_FN1_SIGNALING	LOPEZ_TRANSLATION_VIA_FN1_SIGNALING		35	0.283478	1.44019	0.114398	1	1	8557	tags=91%, list=63%, signal=247%
WP_SOMATROPH_AXIS_GH_AND_ITS_RELATIONSHIP_TO_DIETARY_RESTRICTION_AND_AGING	WP_SOMATROPH_AXIS_GH_AND_ITS_RELATIONSHIP_TO_DIETARY_RESTRICTION_AND_AGING		6	0.506829	1.44014	0.0116959	1	1	6685	tags=100%, list=49%, signal=197%
REACTOME_ACTIVATION_OF_BAD_AND_TRANSLOCATION_TO_MITOCHONDRIA	REACTOME_ACTIVATION_OF_BAD_AND_TRANSLOCATION_TO_MITOCHONDRIA		15	0.380393	1.44003	0.106262	1	1	3884	tags=67%, list=29%, signal=93%
GOBP_COLLATERAL_SPROUTING	GOBP_COLLATERAL_SPROUTING		21	0.312945	1.43953	0.0580271	1	1	2863	tags=52%, list=21%, signal=66%
BLANCO_MELO_COVID19_SARS_COV_2_LOW_MOI_INFECTION_A594_ACE2_EXPRESSING_CELLS_UP	BLANCO_MELO_COVID19_SARS_COV_2_LOW_MOI_INFECTION_A594_ACE2_EXPRESSING_CELLS_UP		99	0.231749	1.43943	0.143925	1	1	5368	tags=63%, list=40%, signal=103%
MIKKELSEN_IPS_WITH_HCP_H3K27ME3	MIKKELSEN_IPS_WITH_HCP_H3K27ME3		69	0.256113	1.4394	0.0867769	1	1	3027	tags=48%, list=22%, signal=61%
PID_P38_MK2_PATHWAY	PID_P38_MK2_PATHWAY		21	0.267585	1.43912	0.0408163	1	1	4122	tags=57%, list=30%, signal=82%
HP_PHOTOPSIA	HP_PHOTOPSIA		8	0.459149	1.43904	0.0450098	1	1	3944	tags=75%, list=29%, signal=106%
PID_HNF3A_PATHWAY	PID_HNF3A_PATHWAY		28	0.233124	1.4387	0.043659	1	1	3138	tags=46%, list=23%, signal=60%
GOBP_MODIFICATION_OF_SYNAPTIC_STRUCTURE	GOBP_MODIFICATION_OF_SYNAPTIC_STRUCTURE		20	0.347011	1.4382	0.0432331	1	1	724	tags=40%, list=5%, signal=42%
GOMF_RNA_POLYMERASE_II_C_TERMINAL_DOMAIN_BINDING	GOMF_RNA_POLYMERASE_II_C_TERMINAL_DOMAIN_BINDING		8	0.521967	1.4376	0.0995851	1	1	6481	tags=100%, list=48%, signal=192%
LU_TUMOR_VASCULATURE_DN	LU_TUMOR_VASCULATURE_DN		10	0.464198	1.43751	0.0752896	1	1	3199	tags=70%, list=24%, signal=92%
HP_PAPILLARY_THYROID_CARCINOMA	HP_PAPILLARY_THYROID_CARCINOMA		19	0.366297	1.43716	0.0416667	1	1	4314	tags=68%, list=32%, signal=100%
GOMF_RNA_POLYMERASE_II_C_TERMINAL_DOMAIN_PHOSPHOSERINE_BINDING	GOMF_RNA_POLYMERASE_II_C_TERMINAL_DOMAIN_PHOSPHOSERINE_BINDING		5	0.521852	1.43712	0.0764588	1	1	6481	tags=100%, list=48%, signal=192%
HP_EXTRA_AXIAL_CEREBROSPINAL_FLUID_ACCUMULATION	HP_EXTRA_AXIAL_CEREBROSPINAL_FLUID_ACCUMULATION		6	0.546807	1.43665	0.13556	1	1	3885	tags=83%, list=29%, signal=117%
GOMF_CORE_PROMOTER_SEQUENCE_SPECIFIC_DNA_BINDING	GOMF_CORE_PROMOTER_SEQUENCE_SPECIFIC_DNA_BINDING		42	0.239718	1.43657	0.0523139	1	1	9989	tags=98%, list=74%, signal=370%
SUZUKI_RESPONSE_TO_TSA_AND_DECITABINE_1B	SUZUKI_RESPONSE_TO_TSA_AND_DECITABINE_1B		9	0.432137	1.43619	0.0693069	1	1	3181	tags=67%, list=23%, signal=87%
CHARAFE_BREAST_CANCER_BASAL_VS_MESENCHYMAL_DN	CHARAFE_BREAST_CANCER_BASAL_VS_MESENCHYMAL_DN		48	0.205408	1.4361	0.0349908	1	1	2307	tags=38%, list=17%, signal=45%
HP_NAEVUS_FLAMMEUS_OF_THE_EYELID	HP_NAEVUS_FLAMMEUS_OF_THE_EYELID		7	0.430301	1.43581	0.0429688	1	1	7722	tags=100%, list=57%, signal=232%
GOBP_RESPONSE_TO_AMINE	GOBP_RESPONSE_TO_AMINE		34	0.330666	1.43554	0.122568	1	1	3102	tags=56%, list=23%, signal=72%
HP_ABNORMALITY_OF_MOUTH_SHAPE	HP_ABNORMALITY_OF_MOUTH_SHAPE		222	0.127791	1.43533	0.085389	1	1	7818	tags=70%, list=58%, signal=163%
HP_LOW_POSTERIOR_HAIRLINE	HP_LOW_POSTERIOR_HAIRLINE		93	0.147695	1.43505	0.0462107	1	1	8211	tags=75%, list=61%, signal=190%
GOBP_NEGATIVE_REGULATION_OF_COLLATERAL_SPROUTING	GOBP_NEGATIVE_REGULATION_OF_COLLATERAL_SPROUTING		9	0.45562	1.43463	0.0197133	1	1	2863	tags=67%, list=21%, signal=84%
REACTOME_INWARDLY_RECTIFYING_K_CHANNELS	REACTOME_INWARDLY_RECTIFYING_K_CHANNELS		28	0.362375	1.43432	0.0988806	1	1	3326	tags=61%, list=25%, signal=80%
BIOCARTA_BAD_PATHWAY	BIOCARTA_BAD_PATHWAY		23	0.289705	1.43429	0.104126	1	1	6685	tags=78%, list=49%, signal=154%
GOBP_NEUROPEPTIDE_SIGNALING_PATHWAY	GOBP_NEUROPEPTIDE_SIGNALING_PATHWAY		67	0.355912	1.43394	0.167641	1	1	1672	tags=48%, list=12%, signal=54%
GOMF_PROTEIN_PHOSPHORYLATED_AMINO_ACID_BINDING	GOMF_PROTEIN_PHOSPHORYLATED_AMINO_ACID_BINDING		51	0.19542	1.43355	0.120316	1	1	5332	tags=59%, list=39%, signal=97%
HP_ABNORMAL_CEREBRAL_VEIN_MORPHOLOGY	HP_ABNORMAL_CEREBRAL_VEIN_MORPHOLOGY		5	0.45268	1.43341	0.0484848	1	1	7418	tags=100%, list=55%, signal=221%
HP_VEIN_OF_GALEN_ANEURYSMAL_MALFORMATION	HP_VEIN_OF_GALEN_ANEURYSMAL_MALFORMATION		5	0.45268	1.43341	0.0484848	1	1	7418	tags=100%, list=55%, signal=221%
GOMF_NEUROPEPTIDE_RECEPTOR_BINDING	GOMF_NEUROPEPTIDE_RECEPTOR_BINDING		15	0.435564	1.43256	0.128972	1	1	4944	tags=80%, list=36%, signal=126%
REACTOME_INCRETIN_SYNTHESIS_SECRETION_AND_INACTIVATION	REACTOME_INCRETIN_SYNTHESIS_SECRETION_AND_INACTIVATION		14	0.354072	1.4321	0.106339	1	1	7789	tags=93%, list=57%, signal=218%
SCHAEFFER_PROSTATE_DEVELOPMENT_48HR_DN	SCHAEFFER_PROSTATE_DEVELOPMENT_48HR_DN		373	0.130742	1.43162	0.0806142	1	1	2563	tags=32%, list=19%, signal=38%
GOBP_LONG_TERM_SYNAPTIC_DEPRESSION	GOBP_LONG_TERM_SYNAPTIC_DEPRESSION		27	0.342995	1.4316	0.0697211	1	1	1383	tags=44%, list=10%, signal=49%
GOBP_NEUROTRANSMITTER_BIOSYNTHETIC_PROCESS	GOBP_NEUROTRANSMITTER_BIOSYNTHETIC_PROCESS		10	0.405627	1.43155	0.072695	1	1	2637	tags=60%, list=19%, signal=74%
GOCC_PRESYNAPSE	GOCC_PRESYNAPSE		442	0.193996	1.43146	0.14902	1	1	3281	tags=43%, list=24%, signal=55%
MCCLUNG_COCAINE_REWARD_5D	MCCLUNG_COCAINE_REWARD_5D		71	0.264184	1.43122	0.0500928	1	1	1591	tags=38%, list=12%, signal=43%
HP_UPPER_LIMB_ASYMMETRY	HP_UPPER_LIMB_ASYMMETRY		9	0.401861	1.43119	0.0558659	1	1	8108	tags=100%, list=60%, signal=249%
HALMOS_CEBPA_TARGETS_UP	HALMOS_CEBPA_TARGETS_UP		36	0.286737	1.43115	0.0728745	1	1	6287	tags=75%, list=46%, signal=140%
GOBP_HETEROPHILIC_CELL_CELL_ADHESION_VIA_PLASMA_MEMBRANE_CELL_ADHESION_MOLECULES	GOBP_HETEROPHILIC_CELL_CELL_ADHESION_VIA_PLASMA_MEMBRANE_CELL_ADHESION_MOLECULES		34	0.438631	1.43096	0.0949612	1	1	4034	tags=74%, list=30%, signal=104%
REACTOME_FORMATION_OF_RNA_POL_II_ELONGATION_COMPLEX	REACTOME_FORMATION_OF_RNA_POL_II_ELONGATION_COMPLEX		57	0.222348	1.4309	0.0778947	1	1	8410	tags=84%, list=62%, signal=221%
GOBP_POSITIVE_REGULATION_OF_MYOBLAST_FUSION	GOBP_POSITIVE_REGULATION_OF_MYOBLAST_FUSION		10	0.384137	1.43074	0.0535373	1	1	2928	tags=60%, list=22%, signal=76%
GOBP_REGULATION_OF_DENDRITE_EXTENSION	GOBP_REGULATION_OF_DENDRITE_EXTENSION		24	0.32899	1.43021	0.0683594	1	1	1195	tags=42%, list=9%, signal=46%
GOBP_RESPONSE_TO_NICOTINE	GOBP_RESPONSE_TO_NICOTINE		36	0.258595	1.43011	0.0836735	1	1	3656	tags=53%, list=27%, signal=72%
GOBP_TRANSMISSION_OF_NERVE_IMPULSE	GOBP_TRANSMISSION_OF_NERVE_IMPULSE		58	0.234818	1.42955	0.0974659	1	1	1737	tags=36%, list=13%, signal=41%
GOMF_RNA_POLYMERASE_I_TRANSCRIPTION_REGULATORY_REGION_SEQUENCE_SPECIFIC_DNA_BINDING	GOMF_RNA_POLYMERASE_I_TRANSCRIPTION_REGULATORY_REGION_SEQUENCE_SPECIFIC_DNA_BINDING		8	0.466588	1.42948	0.10297	1	1	7231	tags=100%, list=53%, signal=214%
REACTOME_SIGNALING_BY_ACTIVIN	REACTOME_SIGNALING_BY_ACTIVIN		13	0.464783	1.42938	0.103636	1	1	5173	tags=85%, list=38%, signal=137%
GOBP_POSITIVE_REGULATION_OF_DNA_TEMPLATED_TRANSCRIPTION_ELONGATION	GOBP_POSITIVE_REGULATION_OF_DNA_TEMPLATED_TRANSCRIPTION_ELONGATION		28	0.318867	1.4289	0.0823529	1	1	8754	tags=96%, list=65%, signal=272%
REACTOME_CLASS_A_1_RHODOPSIN_LIKE_RECEPTORS	REACTOME_CLASS_A_1_RHODOPSIN_LIKE_RECEPTORS		153	0.239178	1.42887	0.104247	1	1	3260	tags=48%, list=24%, signal=62%
GOMF_NEUROPEPTIDE_RECEPTOR_ACTIVITY	GOMF_NEUROPEPTIDE_RECEPTOR_ACTIVITY		30	0.404519	1.42883	0.105675	1	1	1305	tags=50%, list=10%, signal=55%
GOCC_PRESYNAPTIC_CYTOSKELETON	GOCC_PRESYNAPTIC_CYTOSKELETON		10	0.617074	1.42878	0.0725191	1	1	2484	tags=80%, list=18%, signal=98%
GOBP_GLUTAMATE_RECEPTOR_SIGNALING_PATHWAY	GOBP_GLUTAMATE_RECEPTOR_SIGNALING_PATHWAY		48	0.467156	1.42874	0.0546139	1	1	2725	tags=67%, list=20%, signal=83%
GOBP_NEGATIVE_REGULATION_OF_MACROPHAGE_DIFFERENTIATION	GOBP_NEGATIVE_REGULATION_OF_MACROPHAGE_DIFFERENTIATION		6	0.613621	1.42867	0.133588	1	1	2980	tags=83%, list=22%, signal=107%
HP_RIGHT_VENTRICULAR_DILATATION	HP_RIGHT_VENTRICULAR_DILATATION		5	0.605492	1.42837	0.0946746	1	1	5348	tags=100%, list=39%, signal=165%
GOCC_PLASMA_MEMBRANE_PROTEIN_COMPLEX	GOCC_PLASMA_MEMBRANE_PROTEIN_COMPLEX		426	0.133065	1.42814	0.105769	1	1	2356	tags=30%, list=17%, signal=36%
GOBP_NEGATIVE_REGULATION_OF_NEURON_APOPTOTIC_PROCESS	GOBP_NEGATIVE_REGULATION_OF_NEURON_APOPTOTIC_PROCESS		123	0.132067	1.42807	0.0860421	1	1	4285	tags=45%, list=32%, signal=65%
HP_APLASIA_HYPOPLASIA_OF_THE_PHALANGES_OF_THE_TOES	HP_APLASIA_HYPOPLASIA_OF_THE_PHALANGES_OF_THE_TOES		20	0.30027	1.42806	0.0705645	1	1	2034	tags=45%, list=15%, signal=53%
GOBP_SYNAPTIC_MEMBRANE_ADHESION	GOBP_SYNAPTIC_MEMBRANE_ADHESION		25	0.519571	1.4279	0.0992366	1	1	2728	tags=72%, list=20%, signal=90%
GOBP_DSRNA_PROCESSING	GOBP_DSRNA_PROCESSING		51	0.255076	1.42758	0.129412	1	1	6918	tags=76%, list=51%, signal=156%
GOBP_NEGATIVE_REGULATION_OF_TOLL_LIKE_RECEPTOR_SIGNALING_PATHWAY	GOBP_NEGATIVE_REGULATION_OF_TOLL_LIKE_RECEPTOR_SIGNALING_PATHWAY		25	0.27426	1.42723	0.0638298	1	1	4962	tags=64%, list=37%, signal=101%
GOBP_POSITIVE_REGULATION_OF_GLUCOSE_TRANSMEMBRANE_TRANSPORT	GOBP_POSITIVE_REGULATION_OF_GLUCOSE_TRANSMEMBRANE_TRANSPORT		33	0.269499	1.42701	0.0860421	1	1	4158	tags=58%, list=31%, signal=83%
GOMF_CALCIUM_ION_TRANSMEMBRANE_TRANSPORTER_ACTIVITY	GOMF_CALCIUM_ION_TRANSMEMBRANE_TRANSPORTER_ACTIVITY		106	0.200945	1.42651	0.115686	1	1	1516	tags=31%, list=11%, signal=35%
GOMF_VOLTAGE_GATED_SODIUM_CHANNEL_ACTIVITY_INVOLVED_IN_CARDIAC_MUSCLE_CELL_ACTION_POTENTIAL	GOMF_VOLTAGE_GATED_SODIUM_CHANNEL_ACTIVITY_INVOLVED_IN_CARDIAC_MUSCLE_CELL_ACTION_POTENTIAL		5	0.581987	1.42644	0.0105932	1	1	246	tags=60%, list=2%, signal=61%
REACTOME_BMAL1_CLOCK_NPAS2_ACTIVATES_CIRCADIAN_GENE_EXPRESSION	REACTOME_BMAL1_CLOCK_NPAS2_ACTIVATES_CIRCADIAN_GENE_EXPRESSION		24	0.37622	1.42625	0.0544747	1	1	6767	tags=88%, list=50%, signal=174%
GOBP_PROTEIN_KINASE_C_ACTIVATING_G_PROTEIN_COUPLED_RECEPTOR_SIGNALING_PATHWAY	GOBP_PROTEIN_KINASE_C_ACTIVATING_G_PROTEIN_COUPLED_RECEPTOR_SIGNALING_PATHWAY		22	0.376118	1.42611	0.101833	1	1	1686	tags=50%, list=12%, signal=57%
GOBP_POSITIVE_REGULATION_OF_EXCITATORY_POSTSYNAPTIC_POTENTIAL	GOBP_POSITIVE_REGULATION_OF_EXCITATORY_POSTSYNAPTIC_POTENTIAL		24	0.586124	1.42597	0.0296846	1	1	3363	tags=83%, list=25%, signal=111%
GOBP_REGULATION_OF_BLOOD_PRESSURE	GOBP_REGULATION_OF_BLOOD_PRESSURE		125	0.153166	1.42594	0.129482	1	1	3363	tags=40%, list=25%, signal=53%
REACTOME_GLUCAGON_TYPE_LIGAND_RECEPTORS	REACTOME_GLUCAGON_TYPE_LIGAND_RECEPTORS		22	0.359259	1.42592	0.138632	1	1	3146	tags=59%, list=23%, signal=77%
GOBP_CALCIUM_ION_EXPORT	GOBP_CALCIUM_ION_EXPORT		12	0.467446	1.42574	0.130435	1	1	6092	tags=92%, list=45%, signal=166%
GOBP_AXON_DEVELOPMENT	GOBP_AXON_DEVELOPMENT		435	0.145347	1.42561	0.0872865	1	1	2890	tags=35%, list=21%, signal=44%
GOBP_IMPORT_INTO_NUCLEUS	GOBP_IMPORT_INTO_NUCLEUS		140	0.134998	1.4256	0.0524194	1	1	8255	tags=74%, list=61%, signal=188%
HP_PLAGIOCEPHALY	HP_PLAGIOCEPHALY		106	0.169414	1.42543	0.0707269	1	1	6670	tags=66%, list=49%, signal=129%
GOMF_RNA_POLYMERASE_II_SPECIFIC_DNA_BINDING_TRANSCRIPTION_FACTOR_BINDING	GOMF_RNA_POLYMERASE_II_SPECIFIC_DNA_BINDING_TRANSCRIPTION_FACTOR_BINDING		297	0.133618	1.42532	0.082218	1	1	6167	tags=59%, list=46%, signal=105%
GOMF_ARMADILLO_REPEAT_DOMAIN_BINDING	GOMF_ARMADILLO_REPEAT_DOMAIN_BINDING		10	0.369175	1.42525	0.0828516	1	1	8551	tags=100%, list=63%, signal=271%
REACTOME_RECEPTOR_TYPE_TYROSINE_PROTEIN_PHOSPHATASES	REACTOME_RECEPTOR_TYPE_TYROSINE_PROTEIN_PHOSPHATASES		20	0.476325	1.42512	0.0867925	1	1	2362	tags=65%, list=17%, signal=79%
GOBP_REGULATION_OF_MYOBLAST_FUSION	GOBP_REGULATION_OF_MYOBLAST_FUSION		12	0.367512	1.42508	0.0863454	1	1	2928	tags=58%, list=22%, signal=74%
WP_DEREGULATION_OF_RAB_AND_RAB_EFFECTOR_GENES_IN_BLADDER_CANCER	WP_DEREGULATION_OF_RAB_AND_RAB_EFFECTOR_GENES_IN_BLADDER_CANCER		13	0.339318	1.42465	0.0963597	1	1	2702	tags=54%, list=20%, signal=67%
GOBP_CALCIUM_ION_EXPORT_ACROSS_PLASMA_MEMBRANE	GOBP_CALCIUM_ION_EXPORT_ACROSS_PLASMA_MEMBRANE		9	0.485723	1.42462	0.114398	1	1	3961	tags=78%, list=29%, signal=110%
GOMF_DELAYED_RECTIFIER_POTASSIUM_CHANNEL_ACTIVITY	GOMF_DELAYED_RECTIFIER_POTASSIUM_CHANNEL_ACTIVITY		26	0.338299	1.42409	0.110429	1	1	2199	tags=50%, list=16%, signal=60%
GOMF_PHOSPHATIDATE_PHOSPHATASE_ACTIVITY	GOMF_PHOSPHATIDATE_PHOSPHATASE_ACTIVITY		14	0.423316	1.42405	0.0783582	1	1	2012	tags=57%, list=15%, signal=67%
GOBP_RESPONSE_TO_PROSTAGLANDIN	GOBP_RESPONSE_TO_PROSTAGLANDIN		18	0.300204	1.42379	0.0554455	1	1	1959	tags=44%, list=14%, signal=52%
GOMF_NEUROTRANSMITTER_RECEPTOR_ACTIVITY_INVOLVED_IN_REGULATION_OF_POSTSYNAPTIC_MEMBRANE_POTENTIAL	GOMF_NEUROTRANSMITTER_RECEPTOR_ACTIVITY_INVOLVED_IN_REGULATION_OF_POSTSYNAPTIC_MEMBRANE_POTENTIAL		36	0.382729	1.42375	0.136452	1	1	3484	tags=64%, list=26%, signal=86%
GOBP_VIRAL_TRANSCRIPTION	GOBP_VIRAL_TRANSCRIPTION		44	0.216494	1.42317	0.0553097	1	1	8162	tags=82%, list=60%, signal=205%
HP_ABNORMALITY_OF_THE_FRONTAL_HAIRLINE	HP_ABNORMALITY_OF_THE_FRONTAL_HAIRLINE		161	0.15479	1.42298	0.0631365	1	1	8784	tags=80%, list=65%, signal=225%
GOMF_GABA_GATED_CHLORIDE_ION_CHANNEL_ACTIVITY	GOMF_GABA_GATED_CHLORIDE_ION_CHANNEL_ACTIVITY		12	0.546975	1.42281	0.111554	1	1	3886	tags=83%, list=29%, signal=117%
GOBP_REGULATION_OF_SMOOTH_MUSCLE_CONTRACTION	GOBP_REGULATION_OF_SMOOTH_MUSCLE_CONTRACTION		48	0.222849	1.42249	0.0575139	1	1	4330	tags=54%, list=32%, signal=79%
HP_EPIGASTRIC_PAIN	HP_EPIGASTRIC_PAIN		5	0.531891	1.4223	0.0613861	1	1	6345	tags=100%, list=47%, signal=188%
GOMF_RNA_POLYMERASE_CORE_ENZYME_BINDING	GOMF_RNA_POLYMERASE_CORE_ENZYME_BINDING		41	0.262537	1.42217	0.0422833	1	1	6698	tags=76%, list=49%, signal=149%
GOBP_POSITIVE_REGULATION_OF_CARDIAC_MUSCLE_CELL_DIFFERENTIATION	GOBP_POSITIVE_REGULATION_OF_CARDIAC_MUSCLE_CELL_DIFFERENTIATION		7	0.571988	1.42214	0.0687623	1	1	5803	tags=100%, list=43%, signal=175%
GOBP_TRANSMEMBRANE_RECEPTOR_PROTEIN_TYROSINE_PHOSPHATASE_SIGNALING_PATHWAY	GOBP_TRANSMEMBRANE_RECEPTOR_PROTEIN_TYROSINE_PHOSPHATASE_SIGNALING_PATHWAY		6	0.505648	1.42181	0.0458891	1	1	2184	tags=67%, list=16%, signal=79%
PID_BETA_CATENIN_DEG_PATHWAY	PID_BETA_CATENIN_DEG_PATHWAY		16	0.300928	1.42168	0.0207939	1	1	8630	tags=94%, list=64%, signal=258%
GOMF_BASAL_TRANSCRIPTION_MACHINERY_BINDING	GOMF_BASAL_TRANSCRIPTION_MACHINERY_BINDING		60	0.226036	1.42155	0.0362595	1	1	9823	tags=95%, list=72%, signal=344%
GOMF_ATP_DEPENDENT_PROTEIN_BINDING	GOMF_ATP_DEPENDENT_PROTEIN_BINDING		8	0.435216	1.42145	0.061144	1	1	5962	tags=88%, list=44%, signal=156%
GOCC_SCHAFFER_COLLATERAL_CA1_SYNAPSE	GOCC_SCHAFFER_COLLATERAL_CA1_SYNAPSE		70	0.342273	1.42143	0.0863971	1	1	3709	tags=61%, list=27%, signal=84%
REACTOME_TRANSPORT_OF_MATURE_TRANSCRIPT_TO_CYTOPLASM	REACTOME_TRANSPORT_OF_MATURE_TRANSCRIPT_TO_CYTOPLASM		79	0.227639	1.42133	0.0372807	1	1	9111	tags=90%, list=67%, signal=273%
GOBP_REGULATION_OF_RESPIRATORY_GASEOUS_EXCHANGE_BY_NERVOUS_SYSTEM_PROCESS	GOBP_REGULATION_OF_RESPIRATORY_GASEOUS_EXCHANGE_BY_NERVOUS_SYSTEM_PROCESS		11	0.351437	1.42123	0.0627451	1	1	2632	tags=55%, list=19%, signal=68%
REACTOME_NEGATIVE_REGULATION_OF_TCF_DEPENDENT_SIGNALING_BY_DVL_INTERACTING_PROTEINS	REACTOME_NEGATIVE_REGULATION_OF_TCF_DEPENDENT_SIGNALING_BY_DVL_INTERACTING_PROTEINS		5	0.505241	1.42119	0.082	1	1	6706	tags=100%, list=49%, signal=198%
GOCC_NUCLEAR_INCLUSION_BODY	GOCC_NUCLEAR_INCLUSION_BODY		12	0.33614	1.42053	0.0482897	1	1	8999	tags=100%, list=66%, signal=297%
GOBP_POSITIVE_REGULATION_OF_SECONDARY_METABOLITE_BIOSYNTHETIC_PROCESS	GOBP_POSITIVE_REGULATION_OF_SECONDARY_METABOLITE_BIOSYNTHETIC_PROCESS		6	0.427538	1.42046	0.0742188	1	1	3242	tags=67%, list=24%, signal=88%
GOBP_PHOTORECEPTOR_CELL_DEVELOPMENT	GOBP_PHOTORECEPTOR_CELL_DEVELOPMENT		35	0.252683	1.42045	0.112205	1	1	3940	tags=54%, list=29%, signal=76%
HP_HYPOHIDROSIS	HP_HYPOHIDROSIS		50	0.196092	1.42038	0.112186	1	1	3314	tags=44%, list=24%, signal=58%
GOBP_NEGATIVE_REGULATION_OF_CELL_DEVELOPMENT	GOBP_NEGATIVE_REGULATION_OF_CELL_DEVELOPMENT		146	0.134077	1.4202	0.0776699	1	1	2564	tags=32%, list=19%, signal=39%
GOBP_CALCIUM_ION_TRANSPORT	GOBP_CALCIUM_ION_TRANSPORT		312	0.113477	1.42013	0.103718	1	1	1841	tags=25%, list=14%, signal=28%
STARK_HYPPOCAMPUS_22Q11_DELETION_DN	STARK_HYPPOCAMPUS_22Q11_DELETION_DN		21	0.279326	1.42008	0.0973085	1	1	5899	tags=71%, list=44%, signal=126%
GOBP_NEGATIVE_REGULATION_OF_B_CELL_ACTIVATION	GOBP_NEGATIVE_REGULATION_OF_B_CELL_ACTIVATION		27	0.283718	1.41989	0.100379	1	1	5196	tags=67%, list=38%, signal=108%
MIKKELSEN_MCV6_ICP_WITH_H3K4ME3_AND_H3K27ME3	MIKKELSEN_MCV6_ICP_WITH_H3K4ME3_AND_H3K27ME3		30	0.248806	1.41981	0.0571992	1	1	2507	tags=43%, list=19%, signal=53%
GOCC_PRESYNAPTIC_ACTIVE_ZONE_CYTOPLASMIC_COMPONENT	GOCC_PRESYNAPTIC_ACTIVE_ZONE_CYTOPLASMIC_COMPONENT		16	0.567288	1.41978	0.00785855	1	1	2484	tags=75%, list=18%, signal=92%
GOBP_PENILE_ERECTION	GOBP_PENILE_ERECTION		8	0.492607	1.41926	0.0509804	1	1	1797	tags=63%, list=13%, signal=72%
GOBP_RESPONSE_TO_ACETYLCHOLINE	GOBP_RESPONSE_TO_ACETYLCHOLINE		29	0.425103	1.4189	0.126459	1	1	3129	tags=66%, list=23%, signal=85%
GOBP_NEGATIVE_REGULATION_OF_INTRINSIC_APOPTOTIC_SIGNALING_PATHWAY_IN_RESPONSE_TO_DNA_DAMAGE	GOBP_NEGATIVE_REGULATION_OF_INTRINSIC_APOPTOTIC_SIGNALING_PATHWAY_IN_RESPONSE_TO_DNA_DAMAGE		25	0.280033	1.41884	0.11412	1	1	5968	tags=72%, list=44%, signal=128%
GOMF_PHOSPHATIDYLINOSITOL_3_5_BISPHOSPHATE_5_PHOSPHATASE_ACTIVITY	GOMF_PHOSPHATIDYLINOSITOL_3_5_BISPHOSPHATE_5_PHOSPHATASE_ACTIVITY		5	0.503898	1.41876	0.0638298	1	1	4014	tags=80%, list=30%, signal=114%
HP_IMPAIRED_DISTAL_VIBRATION_SENSATION	HP_IMPAIRED_DISTAL_VIBRATION_SENSATION		23	0.280526	1.4186	0.106557	1	1	6220	tags=74%, list=46%, signal=136%
GOBP_POSITIVE_REGULATION_OF_PHOSPHOPROTEIN_PHOSPHATASE_ACTIVITY	GOBP_POSITIVE_REGULATION_OF_PHOSPHOPROTEIN_PHOSPHATASE_ACTIVITY		19	0.286016	1.41855	0.08	1	1	7540	tags=84%, list=56%, signal=190%
HP_EURYBLEPHARON	HP_EURYBLEPHARON		7	0.401802	1.41815	0.0608365	1	1	8108	tags=100%, list=60%, signal=249%
KOBAYASHI_EGFR_SIGNALING_6HR_UP	KOBAYASHI_EGFR_SIGNALING_6HR_UP		6	0.600628	1.41776	0.0574713	1	1	3156	tags=83%, list=23%, signal=109%
HP_APHASIA	HP_APHASIA		120	0.140864	1.41766	0.08	1	1	8722	tags=78%, list=64%, signal=218%
REACTOME_SUMOYLATION_OF_CHROMATIN_ORGANIZATION_PROTEINS	REACTOME_SUMOYLATION_OF_CHROMATIN_ORGANIZATION_PROTEINS		57	0.269441	1.41764	0.105882	1	1	8250	tags=88%, list=61%, signal=223%
GOBP_LOCOMOTORY_BEHAVIOR	GOBP_LOCOMOTORY_BEHAVIOR		167	0.158892	1.41724	0.0806452	1	1	2173	tags=32%, list=16%, signal=37%
GOBP_POSITIVE_REGULATION_OF_DENDRITIC_CELL_DIFFERENTIATION	GOBP_POSITIVE_REGULATION_OF_DENDRITIC_CELL_DIFFERENTIATION		5	0.554319	1.41714	0.137681	1	1	3331	tags=80%, list=25%, signal=106%
GOBP_CIRCADIAN_REGULATION_OF_GENE_EXPRESSION	GOBP_CIRCADIAN_REGULATION_OF_GENE_EXPRESSION		62	0.212471	1.41682	0.045977	1	1	5657	tags=63%, list=42%, signal=107%
NOUZOVA_METHYLATED_IN_APL	NOUZOVA_METHYLATED_IN_APL		51	0.256314	1.41664	0.072549	1	1	2650	tags=45%, list=20%, signal=56%
GOCC_POSTSYNAPTIC_DENSITY_MEMBRANE	GOCC_POSTSYNAPTIC_DENSITY_MEMBRANE		84	0.479662	1.41642	0.0661479	1	1	3380	tags=73%, list=25%, signal=96%
GOBP_REGULATION_OF_DOPAMINE_RECEPTOR_SIGNALING_PATHWAY	GOBP_REGULATION_OF_DOPAMINE_RECEPTOR_SIGNALING_PATHWAY		10	0.423078	1.41622	0.106589	1	1	6466	tags=90%, list=48%, signal=172%
GOBP_PHOSPHATE_ION_TRANSPORT	GOBP_PHOSPHATE_ION_TRANSPORT		20	0.274108	1.41615	0.0963222	1	1	2388	tags=45%, list=18%, signal=55%
GOCC_NUCLEAR_PORE_NUCLEAR_BASKET	GOCC_NUCLEAR_PORE_NUCLEAR_BASKET		12	0.35287	1.41586	0.0330396	1	1	6514	tags=83%, list=48%, signal=160%
GOBP_REPRODUCTIVE_BEHAVIOR	GOBP_REPRODUCTIVE_BEHAVIOR		21	0.384785	1.41564	0.136546	1	1	1891	tags=52%, list=14%, signal=61%
GOBP_MITOCHONDRION_DISTRIBUTION	GOBP_MITOCHONDRION_DISTRIBUTION		14	0.272597	1.41552	0.0858209	1	1	7924	tags=86%, list=58%, signal=206%
HP_EEG_WITH_SPIKE_WAVE_COMPLEXES	HP_EEG_WITH_SPIKE_WAVE_COMPLEXES		75	0.191882	1.41536	0.0902111	1	1	3737	tags=47%, list=28%, signal=64%
REACTOME_DOPAMINE_NEUROTRANSMITTER_RELEASE_CYCLE	REACTOME_DOPAMINE_NEUROTRANSMITTER_RELEASE_CYCLE		22	0.464658	1.41487	0.0607843	1	1	2336	tags=64%, list=17%, signal=77%
PID_IL8_CXCR1_PATHWAY	PID_IL8_CXCR1_PATHWAY		26	0.323302	1.41484	0.145349	1	1	5529	tags=73%, list=41%, signal=123%
GOBP_POLY_A_PLUS_MRNA_EXPORT_FROM_NUCLEUS	GOBP_POLY_A_PLUS_MRNA_EXPORT_FROM_NUCLEUS		17	0.343866	1.41473	0.0678643	1	1	8099	tags=94%, list=60%, signal=234%
REACTOME_OPIOID_SIGNALLING	REACTOME_OPIOID_SIGNALLING		83	0.27418	1.41469	0.124046	1	1	3490	tags=53%, list=26%, signal=71%
REACTOME_PLATELET_HOMEOSTASIS	REACTOME_PLATELET_HOMEOSTASIS		76	0.212883	1.41432	0.0994264	1	1	3371	tags=46%, list=25%, signal=61%
GOBP_HOMOPHILIC_CELL_ADHESION_VIA_PLASMA_MEMBRANE_ADHESION_MOLECULES	GOBP_HOMOPHILIC_CELL_ADHESION_VIA_PLASMA_MEMBRANE_ADHESION_MOLECULES		146	0.233673	1.41417	0.157692	1	1	4199	tags=54%, list=31%, signal=78%
GOCC_SWI_SNF_COMPLEX	GOCC_SWI_SNF_COMPLEX		25	0.327278	1.41402	0.0986193	1	1	5871	tags=76%, list=43%, signal=134%
GOBP_NUCLEOSOME_ORGANIZATION	GOBP_NUCLEOSOME_ORGANIZATION		109	0.184226	1.41394	0.151874	1	1	7344	tags=72%, list=54%, signal=157%
GOMF_SODIUM_CHANNEL_REGULATOR_ACTIVITY	GOMF_SODIUM_CHANNEL_REGULATOR_ACTIVITY		32	0.281715	1.4138	0.0957031	1	1	2966	tags=50%, list=22%, signal=64%
GOBP_CHONDROITIN_SULFATE_PROTEOGLYCAN_METABOLIC_PROCESS	GOBP_CHONDROITIN_SULFATE_PROTEOGLYCAN_METABOLIC_PROCESS		31	0.260851	1.4137	0.0574713	1	1	5652	tags=68%, list=42%, signal=116%
GOMF_HORMONE_ACTIVITY	GOMF_HORMONE_ACTIVITY		46	0.317266	1.41364	0.107143	1	1	3079	tags=54%, list=23%, signal=70%
GOBP_METHYLATION	GOBP_METHYLATION		313	0.131606	1.4129	0.125257	1	1	7565	tags=69%, list=56%, signal=152%
KYNG_RESPONSE_TO_H2O2_VIA_ERCC6	KYNG_RESPONSE_TO_H2O2_VIA_ERCC6		16	0.26902	1.41287	0.0559702	1	1	7368	tags=81%, list=54%, signal=178%
REACTOME_NEUREXINS_AND_NEUROLIGINS	REACTOME_NEUREXINS_AND_NEUROLIGINS		54	0.482613	1.41269	0.0501931	1	1	3272	tags=72%, list=24%, signal=95%
WP_PROTEOGLYCAN_BIOSYNTHESIS	WP_PROTEOGLYCAN_BIOSYNTHESIS		18	0.301362	1.41259	0.091954	1	1	7966	tags=89%, list=59%, signal=215%
GOBP_MODULATION_OF_EXCITATORY_POSTSYNAPTIC_POTENTIAL	GOBP_MODULATION_OF_EXCITATORY_POSTSYNAPTIC_POTENTIAL		36	0.401936	1.41242	0.0675422	1	1	2848	tags=61%, list=21%, signal=77%
GOBP_REGULATION_OF_TRANSCRIPTION_BY_RNA_POLYMERASE_III	GOBP_REGULATION_OF_TRANSCRIPTION_BY_RNA_POLYMERASE_III		28	0.28634	1.41238	0.0101215	1	1	7258	tags=82%, list=54%, signal=177%
HP_CUTANEOUS_SYNDACTYLY_OF_TOES	HP_CUTANEOUS_SYNDACTYLY_OF_TOES		17	0.326081	1.41228	0.0896686	1	1	3557	tags=59%, list=26%, signal=80%
GOCC_DISTAL_AXON	GOCC_DISTAL_AXON		247	0.194784	1.41212	0.172481	1	1	1632	tags=31%, list=12%, signal=35%
GOBP_CLEAVAGE_INVOLVED_IN_RRNA_PROCESSING	GOBP_CLEAVAGE_INVOLVED_IN_RRNA_PROCESSING		27	0.273818	1.41202	0.0757576	1	1	9345	tags=96%, list=69%, signal=310%
ULE_SPLICING_VIA_NOVA2	ULE_SPLICING_VIA_NOVA2		43	0.294199	1.41182	0.0688976	1	1	5164	tags=67%, list=38%, signal=109%
GOBP_LABYRINTHINE_LAYER_MORPHOGENESIS	GOBP_LABYRINTHINE_LAYER_MORPHOGENESIS		17	0.362099	1.41135	0.0974659	1	1	6258	tags=82%, list=46%, signal=153%
GOBP_POSITIVE_REGULATION_OF_TRANSMEMBRANE_TRANSPORT	GOBP_POSITIVE_REGULATION_OF_TRANSMEMBRANE_TRANSPORT		168	0.109665	1.41125	0.0548204	1	1	3371	tags=36%, list=25%, signal=47%
REACTOME_UNBLOCKING_OF_NMDA_RECEPTORS_GLUTAMATE_BINDING_AND_ACTIVATION	REACTOME_UNBLOCKING_OF_NMDA_RECEPTORS_GLUTAMATE_BINDING_AND_ACTIVATION		21	0.562454	1.41112	0.0520231	1	1	1423	tags=67%, list=11%, signal=74%
GOMF_PHOSPHATASE_ACTIVATOR_ACTIVITY	GOMF_PHOSPHATASE_ACTIVATOR_ACTIVITY		22	0.295305	1.41098	0.0513347	1	1	7091	tags=82%, list=52%, signal=171%
GOBP_PROTEIN_LOCALIZATION_TO_NUCLEOLUS	GOBP_PROTEIN_LOCALIZATION_TO_NUCLEOLUS		15	0.307846	1.41069	0.0436681	1	1	9383	tags=100%, list=69%, signal=325%
GOMF_GPI_LINKED_EPHRIN_RECEPTOR_ACTIVITY	GOMF_GPI_LINKED_EPHRIN_RECEPTOR_ACTIVITY		6	0.825987	1.41049	0.110497	1	1	2362	tags=100%, list=17%, signal=121%
HP_ABNORMAL_DERMATOGLYPHICS	HP_ABNORMAL_DERMATOGLYPHICS		238	0.104135	1.41046	0.0396226	1	1	8235	tags=71%, list=61%, signal=178%
HP_SPEECH_ARTICULATION_DIFFICULTIES	HP_SPEECH_ARTICULATION_DIFFICULTIES		26	0.250414	1.41024	0.0766283	1	1	7036	tags=77%, list=52%, signal=160%
GOMF_PROTEIN_BINDING_INVOLVED_IN_HETEROTYPIC_CELL_CELL_ADHESION	GOMF_PROTEIN_BINDING_INVOLVED_IN_HETEROTYPIC_CELL_CELL_ADHESION		11	0.588942	1.41021	0.0842912	1	1	1880	tags=73%, list=14%, signal=84%
GOBP_NEGATIVE_REGULATION_OF_CAMP_DEPENDENT_PROTEIN_KINASE_ACTIVITY	GOBP_NEGATIVE_REGULATION_OF_CAMP_DEPENDENT_PROTEIN_KINASE_ACTIVITY		10	0.519459	1.4102	0.0236686	1	1	6516	tags=100%, list=48%, signal=192%
GOBP_INNERVATION	GOBP_INNERVATION		24	0.241859	1.41012	0.101215	1	1	1809	tags=38%, list=13%, signal=43%
GOCC_NUCLEAR_MEMBRANE	GOCC_NUCLEAR_MEMBRANE		261	0.0897062	1.40999	0.060219	1	1	8360	tags=70%, list=62%, signal=180%
REACTOME_DEADENYLATION_OF_MRNA	REACTOME_DEADENYLATION_OF_MRNA		25	0.357078	1.40993	0.0313725	1	1	6552	tags=84%, list=48%, signal=162%
REACTOME_CHONDROITIN_SULFATE_DERMATAN_SULFATE_METABOLISM	REACTOME_CHONDROITIN_SULFATE_DERMATAN_SULFATE_METABOLISM		46	0.230848	1.40985	0.0472727	1	1	5719	tags=65%, list=42%, signal=112%
GOCC_CILIARY_TRANSITION_ZONE	GOCC_CILIARY_TRANSITION_ZONE		60	0.192262	1.40961	0.119919	1	1	8246	tags=80%, list=61%, signal=203%
GOBP_POSITIVE_REGULATION_OF_DOUBLE_STRAND_BREAK_REPAIR_VIA_HOMOLOGOUS_RECOMBINATION	GOBP_POSITIVE_REGULATION_OF_DOUBLE_STRAND_BREAK_REPAIR_VIA_HOMOLOGOUS_RECOMBINATION		35	0.272293	1.40952	0.116327	1	1	8321	tags=89%, list=61%, signal=229%
HP_HYPOPLASTIC_NIPPLES	HP_HYPOPLASTIC_NIPPLES		30	0.234975	1.40916	0.176955	1	1	7211	tags=77%, list=53%, signal=164%
GOMF_SODIUM_CHANNEL_INHIBITOR_ACTIVITY	GOMF_SODIUM_CHANNEL_INHIBITOR_ACTIVITY		7	0.48017	1.40913	0.0615385	1	1	1239	tags=57%, list=9%, signal=63%
GOBP_REGULATION_OF_NUCLEAR_TRANSCRIBED_MRNA_CATABOLIC_PROCESS_DEADENYLATION_DEPENDENT_DECAY	GOBP_REGULATION_OF_NUCLEAR_TRANSCRIBED_MRNA_CATABOLIC_PROCESS_DEADENYLATION_DEPENDENT_DECAY		24	0.350373	1.409	0.0813954	1	1	6552	tags=83%, list=48%, signal=161%
GOBP_RNA_PHOSPHODIESTER_BOND_HYDROLYSIS	GOBP_RNA_PHOSPHODIESTER_BOND_HYDROLYSIS		133	0.126848	1.40899	0.133772	1	1	9097	tags=80%, list=67%, signal=240%
GOBP_CEREBRAL_CORTEX_GABAERGIC_INTERNEURON_DIFFERENTIATION	GOBP_CEREBRAL_CORTEX_GABAERGIC_INTERNEURON_DIFFERENTIATION		7	0.501202	1.40898	0.0770751	1	1	2890	tags=71%, list=21%, signal=91%
GOMF_CGMP_BINDING	GOMF_CGMP_BINDING		8	0.590065	1.40893	0.113503	1	1	2171	tags=75%, list=16%, signal=89%
GOBP_REGULATION_OF_MICROTUBULE_DEPOLYMERIZATION	GOBP_REGULATION_OF_MICROTUBULE_DEPOLYMERIZATION		30	0.216863	1.40868	0.0628684	1	1	4294	tags=53%, list=32%, signal=78%
GOBP_REGULATION_OF_NEURON_PROJECTION_DEVELOPMENT	GOBP_REGULATION_OF_NEURON_PROJECTION_DEVELOPMENT		398	0.138959	1.40843	0.0896947	1	1	2972	tags=35%, list=22%, signal=44%
GOBP_SEROTONIN_RECEPTOR_SIGNALING_PATHWAY	GOBP_SEROTONIN_RECEPTOR_SIGNALING_PATHWAY		21	0.439563	1.40777	0.146245	1	1	3731	tags=71%, list=28%, signal=98%
WP_COMMON_PATHWAYS_UNDERLYING_DRUG_ADDICTION	WP_COMMON_PATHWAYS_UNDERLYING_DRUG_ADDICTION		39	0.334859	1.40759	0.0916031	1	1	3466	tags=59%, list=26%, signal=79%
GOBP_HISTONE_H3_K9_TRIMETHYLATION	GOBP_HISTONE_H3_K9_TRIMETHYLATION		15	0.391002	1.40716	0.0812379	1	1	7354	tags=93%, list=54%, signal=204%
WP_NUCLEAR_RECEPTORS	WP_NUCLEAR_RECEPTORS		31	0.211164	1.40715	0.0669291	1	1	3701	tags=48%, list=27%, signal=66%
REACTOME_INSERTION_OF_TAIL_ANCHORED_PROTEINS_INTO_THE_ENDOPLASMIC_RETICULUM_MEMBRANE	REACTOME_INSERTION_OF_TAIL_ANCHORED_PROTEINS_INTO_THE_ENDOPLASMIC_RETICULUM_MEMBRANE		22	0.312742	1.40689	0.0857741	1	1	8087	tags=91%, list=60%, signal=225%
GOCC_PCG_PROTEIN_COMPLEX	GOCC_PCG_PROTEIN_COMPLEX		31	0.298232	1.40654	0.102079	1	1	6458	tags=77%, list=48%, signal=148%
REACTOME_ADORA2B_MEDIATED_ANTI_INFLAMMATORY_CYTOKINES_PRODUCTION	REACTOME_ADORA2B_MEDIATED_ANTI_INFLAMMATORY_CYTOKINES_PRODUCTION		77	0.225955	1.40618	0.128599	1	1	3466	tags=48%, list=26%, signal=64%
HP_HYPERKINETIC_MOVEMENTS	HP_HYPERKINETIC_MOVEMENTS		31	0.268744	1.40618	0.0903846	1	1	1174	tags=35%, list=9%, signal=39%
TORCHIA_TARGETS_OF_EWSR1_FLI1_FUSION_UP	TORCHIA_TARGETS_OF_EWSR1_FLI1_FUSION_UP		232	0.104549	1.40617	0.0575816	1	1	2812	tags=31%, list=21%, signal=38%
BIOCARTA_CARM1_PATHWAY	BIOCARTA_CARM1_PATHWAY		11	0.428515	1.40566	0.102823	1	1	6516	tags=91%, list=48%, signal=175%
GOCC_CYTOPLASMIC_STRESS_GRANULE	GOCC_CYTOPLASMIC_STRESS_GRANULE		72	0.236556	1.4056	0.0755102	1	1	9044	tags=90%, list=67%, signal=270%
VERHAAK_GLIOBLASTOMA_PRONEURAL	VERHAAK_GLIOBLASTOMA_PRONEURAL		162	0.232734	1.40542	0.0974155	1	1	2571	tags=42%, list=19%, signal=51%
HP_ORTHOSTATIC_HYPOTENSION_DUE_TO_AUTONOMIC_DYSFUNCTION	HP_ORTHOSTATIC_HYPOTENSION_DUE_TO_AUTONOMIC_DYSFUNCTION		14	0.358288	1.40511	0.138402	1	1	6764	tags=86%, list=50%, signal=171%
REACTOME_PROSTACYCLIN_SIGNALLING_THROUGH_PROSTACYCLIN_RECEPTOR	REACTOME_PROSTACYCLIN_SIGNALLING_THROUGH_PROSTACYCLIN_RECEPTOR		14	0.411048	1.40506	0.117216	1	1	3146	tags=64%, list=23%, signal=84%
HP_IMPAIRED_VIBRATION_SENSATION_AT_ANKLES	HP_IMPAIRED_VIBRATION_SENSATION_AT_ANKLES		9	0.585659	1.40497	0.09375	1	1	5619	tags=100%, list=41%, signal=171%
GOBP_REGULATION_OF_PRESYNAPSE_ORGANIZATION	GOBP_REGULATION_OF_PRESYNAPSE_ORGANIZATION		32	0.424615	1.40488	0.0690979	1	1	2728	tags=63%, list=20%, signal=78%
BLANCO_MELO_COVID19_SARS_COV_2_LOW_MOI_INFECTION_A594_ACE2_EXPRESSING_CELLS_DN	BLANCO_MELO_COVID19_SARS_COV_2_LOW_MOI_INFECTION_A594_ACE2_EXPRESSING_CELLS_DN		7	0.447673	1.40474	0.111324	1	1	3615	tags=71%, list=27%, signal=97%
GOBP_NEGATIVE_REGULATION_OF_G_PROTEIN_COUPLED_RECEPTOR_SIGNALING_PATHWAY	GOBP_NEGATIVE_REGULATION_OF_G_PROTEIN_COUPLED_RECEPTOR_SIGNALING_PATHWAY		41	0.217042	1.40463	0.0998043	1	1	3677	tags=49%, list=27%, signal=67%
HP_RETINAL_PIGMENT_EPITHELIAL_MOTTLING	HP_RETINAL_PIGMENT_EPITHELIAL_MOTTLING		21	0.251441	1.40462	0.0894632	1	1	5631	tags=67%, list=42%, signal=114%
GOBP_CHONDROITIN_SULFATE_BIOSYNTHETIC_PROCESS	GOBP_CHONDROITIN_SULFATE_BIOSYNTHETIC_PROCESS		16	0.339656	1.40454	0.0961538	1	1	5565	tags=75%, list=41%, signal=127%
GOCC_DENSE_CORE_GRANULE	GOCC_DENSE_CORE_GRANULE		25	0.326743	1.4044	0.129555	1	1	2626	tags=52%, list=19%, signal=64%
GOMF_GUANYLYLTRANSFERASE_ACTIVITY	GOMF_GUANYLYLTRANSFERASE_ACTIVITY		6	0.601403	1.40433	0.0948454	1	1	5404	tags=100%, list=40%, signal=166%
REACTOME_NEGATIVE_REGULATION_OF_NMDA_RECEPTOR_MEDIATED_NEURONAL_TRANSMISSION	REACTOME_NEGATIVE_REGULATION_OF_NMDA_RECEPTOR_MEDIATED_NEURONAL_TRANSMISSION		21	0.561556	1.40407	0.0482625	1	1	3371	tags=81%, list=25%, signal=108%
REACTOME_REGULATION_OF_COMMISSURAL_AXON_PATHFINDING_BY_SLIT_AND_ROBO	REACTOME_REGULATION_OF_COMMISSURAL_AXON_PATHFINDING_BY_SLIT_AND_ROBO		10	0.527627	1.40364	0.0639535	1	1	985	tags=60%, list=7%, signal=65%
HP_PROMINENT_EYELASHES	HP_PROMINENT_EYELASHES		14	0.47567	1.40335	0.0928854	1	1	5175	tags=86%, list=38%, signal=139%
GOBP_VENTRICULAR_CARDIAC_MUSCLE_CELL_ACTION_POTENTIAL	GOBP_VENTRICULAR_CARDIAC_MUSCLE_CELL_ACTION_POTENTIAL		26	0.300105	1.40279	0.0910816	1	1	1152	tags=38%, list=9%, signal=42%
HP_RENAL_CORTICOMEDULLARY_CYSTS	HP_RENAL_CORTICOMEDULLARY_CYSTS		6	0.563492	1.40247	0.106931	1	1	3659	tags=83%, list=27%, signal=114%
GOCC_NEURON_TO_NEURON_SYNAPSE	GOCC_NEURON_TO_NEURON_SYNAPSE		338	0.313017	1.4024	0.0714286	1	1	4122	tags=61%, list=30%, signal=85%
GOMF_GLYCINE_BINDING	GOMF_GLYCINE_BINDING		11	0.387552	1.40205	0.123047	1	1	2143	tags=55%, list=16%, signal=65%
HP_ERYTHRODERMA	HP_ERYTHRODERMA		34	0.213169	1.40169	0.0967742	1	1	6683	tags=71%, list=49%, signal=139%
REACTOME_GALACTOSE_CATABOLISM	REACTOME_GALACTOSE_CATABOLISM		5	0.573158	1.40157	0.15458	1	1	5786	tags=100%, list=43%, signal=174%
GOBP_SKELETAL_MUSCLE_CELL_DIFFERENTIATION	GOBP_SKELETAL_MUSCLE_CELL_DIFFERENTIATION		48	0.25549	1.40114	0.0970297	1	1	2760	tags=46%, list=20%, signal=57%
GOBP_FEAR_RESPONSE	GOBP_FEAR_RESPONSE		33	0.34102	1.40109	0.112205	1	1	5655	tags=76%, list=42%, signal=130%
GOBP_VIRAL_PROTEIN_PROCESSING	GOBP_VIRAL_PROTEIN_PROCESSING		31	0.223184	1.40099	0.0985626	1	1	5287	tags=61%, list=39%, signal=100%
WP_CORTICOTROPINRELEASING_HORMONE_SIGNALING_PATHWAY	WP_CORTICOTROPINRELEASING_HORMONE_SIGNALING_PATHWAY		78	0.295331	1.40093	0.0939335	1	1	5054	tags=67%, list=37%, signal=106%
KYNG_ENVIRONMENTAL_STRESS_RESPONSE_NOT_BY_UV_IN_OLD	KYNG_ENVIRONMENTAL_STRESS_RESPONSE_NOT_BY_UV_IN_OLD		21	0.244652	1.40013	0.0579151	1	1	8304	tags=86%, list=61%, signal=221%
REACTOME_CARDIAC_CONDUCTION	REACTOME_CARDIAC_CONDUCTION		102	0.176381	1.40001	0.142857	1	1	2011	tags=32%, list=15%, signal=38%
WP_GABA_RECEPTOR_SIGNALING	WP_GABA_RECEPTOR_SIGNALING		29	0.36912	1.39979	0.119691	1	1	3886	tags=66%, list=29%, signal=92%
REACTOME_LONG_TERM_POTENTIATION	REACTOME_LONG_TERM_POTENTIATION		23	0.54802	1.39975	0.0400763	1	1	1423	tags=65%, list=11%, signal=73%
GOBP_ADENYLATE_CYCLASE_INHIBITING_G_PROTEIN_COUPLED_GLUTAMATE_RECEPTOR_SIGNALING_PATHWAY	GOBP_ADENYLATE_CYCLASE_INHIBITING_G_PROTEIN_COUPLED_GLUTAMATE_RECEPTOR_SIGNALING_PATHWAY		8	0.674232	1.39964	0.12594	1	1	2725	tags=88%, list=20%, signal=109%
GOMF_G_PROTEIN_COUPLED_GLUTAMATE_RECEPTOR_ACTIVITY	GOMF_G_PROTEIN_COUPLED_GLUTAMATE_RECEPTOR_ACTIVITY		8	0.674232	1.39964	0.12594	1	1	2725	tags=88%, list=20%, signal=109%
WP_ENDOTHELIN_PATHWAYS	WP_ENDOTHELIN_PATHWAYS		29	0.297196	1.39898	0.0990476	1	1	3924	tags=59%, list=29%, signal=82%
REACTOME_IONOTROPIC_ACTIVITY_OF_KAINATE_RECEPTORS	REACTOME_IONOTROPIC_ACTIVITY_OF_KAINATE_RECEPTORS		10	0.651643	1.39841	0	1	1	3371	tags=90%, list=25%, signal=120%
GOBP_CENTRAL_NERVOUS_SYSTEM_NEURON_DIFFERENTIATION	GOBP_CENTRAL_NERVOUS_SYSTEM_NEURON_DIFFERENTIATION		149	0.152474	1.39805	0.133201	1	1	3958	tags=44%, list=29%, signal=62%
GOMF_GDP_DISSOCIATION_INHIBITOR_ACTIVITY	GOMF_GDP_DISSOCIATION_INHIBITOR_ACTIVITY		16	0.325457	1.39774	0.0554273	1	1	8298	tags=94%, list=61%, signal=242%
GOBP_DETECTION_OF_CALCIUM_ION	GOBP_DETECTION_OF_CALCIUM_ION		11	0.487673	1.3976	0.0583333	1	1	5715	tags=91%, list=42%, signal=157%
ACEVEDO_METHYLATED_IN_LIVER_CANCER_DN	ACEVEDO_METHYLATED_IN_LIVER_CANCER_DN		497	0.0945528	1.39751	0.153558	1	1	3209	tags=33%, list=24%, signal=41%
GOBP_AMINOGLYCAN_BIOSYNTHETIC_PROCESS	GOBP_AMINOGLYCAN_BIOSYNTHETIC_PROCESS		68	0.202033	1.39748	0.0960452	1	1	5844	tags=63%, list=43%, signal=111%
GOBP_REGULATION_OF_CALCIUM_ION_TRANSPORT	GOBP_REGULATION_OF_CALCIUM_ION_TRANSPORT		182	0.137593	1.39734	0.119545	1	1	4116	tags=44%, list=30%, signal=62%
MIKKELSEN_NPC_HCP_WITH_H3K4ME3_AND_H3K27ME3	MIKKELSEN_NPC_HCP_WITH_H3K4ME3_AND_H3K27ME3		170	0.182093	1.39724	0.108268	1	1	1548	tags=29%, list=11%, signal=33%
NAGASHIMA_EGF_SIGNALING_UP	NAGASHIMA_EGF_SIGNALING_UP		51	0.284292	1.39711	0.182482	1	1	2538	tags=47%, list=19%, signal=58%
GOCC_ATPASE_COMPLEX	GOCC_ATPASE_COMPLEX		86	0.199694	1.39667	0.0826613	1	1	8340	tags=81%, list=62%, signal=210%
GOBP_POSITIVE_REGULATION_OF_AMPA_RECEPTOR_ACTIVITY	GOBP_POSITIVE_REGULATION_OF_AMPA_RECEPTOR_ACTIVITY		8	0.535064	1.39667	0.117083	1	1	1222	tags=63%, list=9%, signal=69%
GOCC_POSTSYNAPTIC_SPECIALIZATION_MEMBRANE	GOCC_POSTSYNAPTIC_SPECIALIZATION_MEMBRANE		105	0.450634	1.39655	0.0821918	1	1	3490	tags=70%, list=26%, signal=94%
GOBP_PEPTIDYL_LYSINE_DIMETHYLATION	GOBP_PEPTIDYL_LYSINE_DIMETHYLATION		23	0.380001	1.39572	0.092	1	1	7231	tags=91%, list=53%, signal=195%
GOCC_TRANSCRIPTION_REGULATOR_COMPLEX	GOCC_TRANSCRIPTION_REGULATOR_COMPLEX		399	0.116751	1.39572	0.174757	1	1	6139	tags=57%, list=45%, signal=101%
GOBP_NEGATIVE_REGULATION_OF_GLUTAMATE_SECRETION	GOBP_NEGATIVE_REGULATION_OF_GLUTAMATE_SECRETION		5	0.608135	1.39547	0.156863	1	1	2602	tags=80%, list=19%, signal=99%
REACTOME_NEGATIVE_REGULATION_OF_MAPK_PATHWAY	REACTOME_NEGATIVE_REGULATION_OF_MAPK_PATHWAY		40	0.278031	1.39523	0.0763636	1	1	6067	tags=73%, list=45%, signal=131%
GOBP_NEGATIVE_REGULATION_OF_DNA_TEMPLATED_TRANSCRIPTION_ELONGATION	GOBP_NEGATIVE_REGULATION_OF_DNA_TEMPLATED_TRANSCRIPTION_ELONGATION		18	0.291374	1.39515	0.0518962	1	1	8854	tags=94%, list=65%, signal=272%
GOMF_CAMP_DEPENDENT_PROTEIN_KINASE_INHIBITOR_ACTIVITY	GOMF_CAMP_DEPENDENT_PROTEIN_KINASE_INHIBITOR_ACTIVITY		9	0.519421	1.39504	0.0319361	1	1	6516	tags=100%, list=48%, signal=192%
GOBP_REGULATION_OF_ARP2_3_COMPLEX_MEDIATED_ACTIN_NUCLEATION	GOBP_REGULATION_OF_ARP2_3_COMPLEX_MEDIATED_ACTIN_NUCLEATION		20	0.325327	1.39475	0.0550459	1	1	9148	tags=100%, list=68%, signal=307%
HP_ABNORMALITY_OF_THE_NASAL_TIP	HP_ABNORMALITY_OF_THE_NASAL_TIP		311	0.13888	1.39466	0.101103	1	1	7354	tags=68%, list=54%, signal=145%
GOBP_REGULATION_OF_ADENYLATE_CYCLASE_ACTIVITY	GOBP_REGULATION_OF_ADENYLATE_CYCLASE_ACTIVITY		25	0.353807	1.39445	0.0662879	1	1	3344	tags=60%, list=25%, signal=80%
BIOCARTA_SUMO_PATHWAY	BIOCARTA_SUMO_PATHWAY		6	0.634921	1.3942	0.117773	1	1	4950	tags=100%, list=37%, signal=157%
HP_OPTIC_DISC_HYPOPLASIA	HP_OPTIC_DISC_HYPOPLASIA		15	0.396868	1.39413	0.0777778	1	1	8178	tags=100%, list=60%, signal=252%
SCHAEFFER_PROSTATE_DEVELOPMENT_AND_CANCER_BOX4_UP	SCHAEFFER_PROSTATE_DEVELOPMENT_AND_CANCER_BOX4_UP		10	0.406469	1.39397	0.0849802	1	1	8046	tags=100%, list=59%, signal=246%
HP_SHYNESS	HP_SHYNESS		10	0.405642	1.39394	0.0699153	1	1	5347	tags=80%, list=39%, signal=132%
GOBP_REGULATION_OF_NEURONAL_SYNAPTIC_PLASTICITY	GOBP_REGULATION_OF_NEURONAL_SYNAPTIC_PLASTICITY		48	0.392214	1.39373	0.124272	1	1	2890	tags=60%, list=21%, signal=77%
HP_FULL_CHEEKS	HP_FULL_CHEEKS		127	0.111604	1.39352	0.0770878	1	1	8424	tags=73%, list=62%, signal=192%
GOMF_UBIQUITINATION_LIKE_MODIFICATION_DEPENDENT_PROTEIN_BINDING	GOMF_UBIQUITINATION_LIKE_MODIFICATION_DEPENDENT_PROTEIN_BINDING		14	0.264629	1.39296	0.0448065	1	1	6096	tags=71%, list=45%, signal=130%
GOBP_REGULATION_OF_CELLULAR_EXTRAVASATION	GOBP_REGULATION_OF_CELLULAR_EXTRAVASATION		23	0.248354	1.39277	0.0380952	1	1	2531	tags=43%, list=19%, signal=53%
GOBP_CYCLIC_NUCLEOTIDE_METABOLIC_PROCESS	GOBP_CYCLIC_NUCLEOTIDE_METABOLIC_PROCESS		32	0.275836	1.39248	0.0935673	1	1	2622	tags=47%, list=19%, signal=58%
GOBP_HEPARAN_SULFATE_PROTEOGLYCAN_METABOLIC_PROCESS	GOBP_HEPARAN_SULFATE_PROTEOGLYCAN_METABOLIC_PROCESS		31	0.300384	1.39225	0.0742857	1	1	3369	tags=55%, list=25%, signal=73%
REACTOME_RUNX2_REGULATES_GENES_INVOLVED_IN_CELL_MIGRATION	REACTOME_RUNX2_REGULATES_GENES_INVOLVED_IN_CELL_MIGRATION		6	0.462606	1.39222	0.0828729	1	1	2767	tags=67%, list=20%, signal=84%
SCHLOSSER_MYC_TARGETS_AND_SERUM_RESPONSE_UP	SCHLOSSER_MYC_TARGETS_AND_SERUM_RESPONSE_UP		47	0.238084	1.39212	0.0591966	1	1	8605	tags=87%, list=64%, signal=238%
GOBP_REGULATION_OF_NEUROGENESIS	GOBP_REGULATION_OF_NEUROGENESIS		314	0.114108	1.39208	0.110902	1	1	4142	tags=42%, list=31%, signal=59%
GOBP_TRANS_SYNAPTIC_SIGNALING_MODULATING_SYNAPTIC_TRANSMISSION	GOBP_TRANS_SYNAPTIC_SIGNALING_MODULATING_SYNAPTIC_TRANSMISSION		12	0.482846	1.39207	0.100372	1	1	3625	tags=75%, list=27%, signal=102%
BIOCARTA_NPC_PATHWAY	BIOCARTA_NPC_PATHWAY		11	0.402733	1.39187	0.0868644	1	1	8097	tags=100%, list=60%, signal=248%
GOCC_SYNAPTIC_VESICLE_MEMBRANE	GOCC_SYNAPTIC_VESICLE_MEMBRANE		95	0.275892	1.39175	0.141473	1	1	1707	tags=40%, list=13%, signal=45%
GOBP_CENTRAL_NERVOUS_SYSTEM_NEURON_DEVELOPMENT	GOBP_CENTRAL_NERVOUS_SYSTEM_NEURON_DEVELOPMENT		74	0.242794	1.39164	0.138196	1	1	2953	tags=46%, list=22%, signal=58%
HP_DEEP_PALMAR_CREASE	HP_DEEP_PALMAR_CREASE		26	0.320003	1.39149	0.0960784	1	1	6616	tags=81%, list=49%, signal=158%
GOBP_RHYTHMIC_BEHAVIOR	GOBP_RHYTHMIC_BEHAVIOR		35	0.242756	1.39125	0.119093	1	1	3687	tags=51%, list=27%, signal=70%
WP_SRF_AND_MIRS_IN_SMOOTH_MUSCLE_DIFFERENTIATION_AND_PROLIFERATION	WP_SRF_AND_MIRS_IN_SMOOTH_MUSCLE_DIFFERENTIATION_AND_PROLIFERATION		8	0.773324	1.39115	0.0274725	1	1	1383	tags=88%, list=10%, signal=97%
GOBP_REGULATION_OF_POSTSYNAPTIC_MEMBRANE_NEUROTRANSMITTER_RECEPTOR_LEVELS	GOBP_REGULATION_OF_POSTSYNAPTIC_MEMBRANE_NEUROTRANSMITTER_RECEPTOR_LEVELS		54	0.258535	1.39107	0.07393	1	1	3536	tags=52%, list=26%, signal=70%
GOBP_REGULATION_OF_DNA_TEMPLATED_TRANSCRIPTION_INITIATION	GOBP_REGULATION_OF_DNA_TEMPLATED_TRANSCRIPTION_INITIATION		48	0.198049	1.39098	0.0882353	1	1	7488	tags=75%, list=55%, signal=167%
GOBP_LEARNING	GOBP_LEARNING		133	0.226257	1.39074	0.111753	1	1	2465	tags=41%, list=18%, signal=49%
GOBP_NEGATIVE_REGULATION_OF_ANTIGEN_RECEPTOR_MEDIATED_SIGNALING_PATHWAY	GOBP_NEGATIVE_REGULATION_OF_ANTIGEN_RECEPTOR_MEDIATED_SIGNALING_PATHWAY		20	0.341128	1.39061	0.125954	1	1	6224	tags=80%, list=46%, signal=148%
GOCC_APICAL_DENDRITE	GOCC_APICAL_DENDRITE		15	0.473833	1.39061	0.135593	1	1	4426	tags=80%, list=33%, signal=119%
SARTIPY_NORMAL_AT_INSULIN_RESISTANCE_UP	SARTIPY_NORMAL_AT_INSULIN_RESISTANCE_UP		25	0.241659	1.39024	0.127789	1	1	5945	tags=68%, list=44%, signal=121%
HP_NARROW_PALATE	HP_NARROW_PALATE		159	0.139919	1.38993	0.0779468	1	1	5199	tags=52%, list=38%, signal=84%
HANN_RESISTANCE_TO_BCL2_INHIBITOR_UP	HANN_RESISTANCE_TO_BCL2_INHIBITOR_UP		27	0.285254	1.38991	0.108527	1	1	1662	tags=41%, list=12%, signal=46%
GOCC_INTRINSIC_COMPONENT_OF_POSTSYNAPTIC_MEMBRANE	GOCC_INTRINSIC_COMPONENT_OF_POSTSYNAPTIC_MEMBRANE		109	0.364767	1.38987	0.136452	1	1	3301	tags=61%, list=24%, signal=79%
KEGG_NEUROACTIVE_LIGAND_RECEPTOR_INTERACTION	KEGG_NEUROACTIVE_LIGAND_RECEPTOR_INTERACTION		166	0.232764	1.38979	0.133721	1	1	2761	tags=43%, list=20%, signal=54%
GOBP_REGULATION_OF_SYNAPTIC_VESICLE_EXOCYTOSIS	GOBP_REGULATION_OF_SYNAPTIC_VESICLE_EXOCYTOSIS		51	0.271878	1.38973	0.163776	1	1	3237	tags=51%, list=24%, signal=67%
GOCC_NPBAF_COMPLEX	GOCC_NPBAF_COMPLEX		12	0.373181	1.3897	0.0964567	1	1	6239	tags=83%, list=46%, signal=154%
GOCC_SMN_COMPLEX	GOCC_SMN_COMPLEX		8	0.402505	1.3895	0.0793319	1	1	6405	tags=88%, list=47%, signal=166%
GOBP_MYOTUBE_DIFFERENTIATION	GOBP_MYOTUBE_DIFFERENTIATION		91	0.182225	1.38942	0.121807	1	1	3056	tags=41%, list=23%, signal=52%
GOMF_DELTA_CATENIN_BINDING	GOMF_DELTA_CATENIN_BINDING		8	0.578546	1.38941	0.111753	1	1	2327	tags=75%, list=17%, signal=90%
GOCC_H4_HISTONE_ACETYLTRANSFERASE_COMPLEX	GOCC_H4_HISTONE_ACETYLTRANSFERASE_COMPLEX		38	0.281402	1.38928	0.0721443	1	1	8321	tags=89%, list=61%, signal=231%
WP_G_PROTEIN_SIGNALING_PATHWAYS	WP_G_PROTEIN_SIGNALING_PATHWAYS		85	0.232124	1.38917	0.0846154	1	1	3569	tags=49%, list=26%, signal=67%
HP_WRITER_S_CRAMP	HP_WRITER_S_CRAMP		16	0.282836	1.38907	0.124272	1	1	7181	tags=81%, list=53%, signal=173%
GOBP_NEGATIVE_REGULATION_OF_ADENYLATE_CYCLASE_ACTIVITY	GOBP_NEGATIVE_REGULATION_OF_ADENYLATE_CYCLASE_ACTIVITY		15	0.432654	1.38896	0.0902111	1	1	4080	tags=73%, list=30%, signal=105%
HP_SECOND_DEGREE_ATRIOVENTRICULAR_BLOCK	HP_SECOND_DEGREE_ATRIOVENTRICULAR_BLOCK		6	0.434182	1.38843	0.0862069	1	1	7669	tags=100%, list=57%, signal=230%
GOBP_DENDRITE_EXTENSION	GOBP_DENDRITE_EXTENSION		34	0.265348	1.38838	0.0910853	1	1	1195	tags=35%, list=9%, signal=39%
GOBP_EXTRACELLULAR_REGULATION_OF_SIGNAL_TRANSDUCTION	GOBP_EXTRACELLULAR_REGULATION_OF_SIGNAL_TRANSDUCTION		11	0.39381	1.3883	0.106343	1	1	5754	tags=82%, list=42%, signal=142%
BIOCARTA_TUBBY_PATHWAY	BIOCARTA_TUBBY_PATHWAY		5	0.724863	1.38824	0.173653	1	1	3731	tags=100%, list=28%, signal=138%
WP_CIRCADIAN_RHYTHM_GENES	WP_CIRCADIAN_RHYTHM_GENES		162	0.198415	1.38815	0.11501	1	1	5289	tags=59%, list=39%, signal=95%
SCHLOSSER_SERUM_RESPONSE_UP	SCHLOSSER_SERUM_RESPONSE_UP		101	0.154779	1.38796	0.127168	1	1	6504	tags=63%, list=48%, signal=121%
GOBP_CELL_JUNCTION_MAINTENANCE	GOBP_CELL_JUNCTION_MAINTENANCE		37	0.270304	1.38763	0.129412	1	1	2206	tags=43%, list=16%, signal=52%
GOMF_MAP_KINASE_ACTIVITY	GOMF_MAP_KINASE_ACTIVITY		14	0.36472	1.38758	0.0746269	1	1	5709	tags=79%, list=42%, signal=136%
GOMF_ADENOSINE_DEAMINASE_ACTIVITY	GOMF_ADENOSINE_DEAMINASE_ACTIVITY		7	0.417918	1.38756	0.0758197	1	1	4018	tags=71%, list=30%, signal=101%
WP_GPCRS_OTHER	WP_GPCRS_OTHER		44	0.300839	1.38756	0.094	1	1	3635	tags=57%, list=27%, signal=77%
GOBP_ADENOSINE_TO_INOSINE_EDITING	GOBP_ADENOSINE_TO_INOSINE_EDITING		6	0.506718	1.38727	0.0997877	1	1	4428	tags=83%, list=33%, signal=124%
REACTOME_NUCLEAR_EVENTS_KINASE_AND_TRANSCRIPTION_FACTOR_ACTIVATION	REACTOME_NUCLEAR_EVENTS_KINASE_AND_TRANSCRIPTION_FACTOR_ACTIVATION		58	0.322535	1.38526	0.132959	1	1	4058	tags=62%, list=30%, signal=88%
GOBP_POSITIVE_REGULATION_OF_EXOCYTOSIS	GOBP_POSITIVE_REGULATION_OF_EXOCYTOSIS		69	0.200164	1.38502	0.0769231	1	1	1621	tags=32%, list=12%, signal=36%
HP_ABNORMAL_GRANULOCYTOPOIETIC_CELL_MORPHOLOGY	HP_ABNORMAL_GRANULOCYTOPOIETIC_CELL_MORPHOLOGY		9	0.449417	1.38483	0.0614754	1	1	7464	tags=100%, list=55%, signal=222%
GOBP_RECEPTOR_DIFFUSION_TRAPPING	GOBP_RECEPTOR_DIFFUSION_TRAPPING		9	0.465613	1.38481	0.117063	1	1	1222	tags=56%, list=9%, signal=61%
GOCC_DENDRITIC_SPINE_MEMBRANE	GOCC_DENDRITIC_SPINE_MEMBRANE		14	0.496966	1.38447	0.0850662	1	1	1015	tags=57%, list=7%, signal=62%
GOCC_PRECATALYTIC_SPLICEOSOME	GOCC_PRECATALYTIC_SPLICEOSOME		52	0.264968	1.38443	0.0717132	1	1	9452	tags=96%, list=70%, signal=317%
GOBP_SNRNA_METABOLIC_PROCESS	GOBP_SNRNA_METABOLIC_PROCESS		50	0.231387	1.38415	0.123288	1	1	9884	tags=96%, list=73%, signal=353%
GOBP_MEMBRANE_DEPOLARIZATION_DURING_ACTION_POTENTIAL	GOBP_MEMBRANE_DEPOLARIZATION_DURING_ACTION_POTENTIAL		31	0.333289	1.384	0.0769231	1	1	2487	tags=52%, list=18%, signal=63%
MIKKELSEN_PARTIALLY_REPROGRAMMED_TO_PLURIPOTENCY	MIKKELSEN_PARTIALLY_REPROGRAMMED_TO_PLURIPOTENCY		7	0.484358	1.38376	0.0833333	1	1	5054	tags=86%, list=37%, signal=137%
STEIN_ESTROGEN_RESPONSE_NOT_VIA_ESRRA	STEIN_ESTROGEN_RESPONSE_NOT_VIA_ESRRA		15	0.273788	1.38356	0.0453686	1	1	810	tags=33%, list=6%, signal=35%
GOBP_AXON_CHOICE_POINT_RECOGNITION	GOBP_AXON_CHOICE_POINT_RECOGNITION		7	0.49191	1.38329	0.192308	1	1	1080	tags=57%, list=8%, signal=62%
GOBP_INTRACILIARY_TRANSPORT	GOBP_INTRACILIARY_TRANSPORT		39	0.225145	1.38312	0.133745	1	1	9118	tags=90%, list=67%, signal=274%
HP_APLASIA_HYPOPLASIA_OF_THE_DISTAL_PHALANGES_OF_THE_TOES	HP_APLASIA_HYPOPLASIA_OF_THE_DISTAL_PHALANGES_OF_THE_TOES		11	0.40188	1.38311	0.0623853	1	1	1949	tags=55%, list=14%, signal=64%
GOCC_PRESYNAPTIC_MEMBRANE	GOCC_PRESYNAPTIC_MEMBRANE		127	0.226493	1.38303	0.145129	1	1	2507	tags=41%, list=19%, signal=50%
GOBP_MEMBRANE_DEPOLARIZATION	GOBP_MEMBRANE_DEPOLARIZATION		70	0.204665	1.383	0.10609	1	1	4209	tags=51%, list=31%, signal=74%
CAMPS_COLON_CANCER_COPY_NUMBER_DN	CAMPS_COLON_CANCER_COPY_NUMBER_DN		29	0.232018	1.38232	0.121807	1	1	7609	tags=79%, list=56%, signal=180%
BIOCARTA_CTBP1_PATHWAY	BIOCARTA_CTBP1_PATHWAY		7	0.492037	1.38229	0.0877551	1	1	4950	tags=86%, list=37%, signal=135%
PLASARI_NFIC_TARGETS_BASAL_UP	PLASARI_NFIC_TARGETS_BASAL_UP		25	0.265075	1.38225	0.113208	1	1	1834	tags=40%, list=14%, signal=46%
GOBP_SEMAPHORIN_PLEXIN_SIGNALING_PATHWAY_INVOLVED_IN_NEURON_PROJECTION_GUIDANCE	GOBP_SEMAPHORIN_PLEXIN_SIGNALING_PATHWAY_INVOLVED_IN_NEURON_PROJECTION_GUIDANCE		16	0.35592	1.38217	0.0810277	1	1	3651	tags=63%, list=27%, signal=85%
GOBP_GLIAL_CELL_MIGRATION	GOBP_GLIAL_CELL_MIGRATION		41	0.243317	1.38188	0.152091	1	1	2661	tags=44%, list=20%, signal=54%
REACTOME_ESTROGEN_DEPENDENT_GENE_EXPRESSION	REACTOME_ESTROGEN_DEPENDENT_GENE_EXPRESSION		104	0.15679	1.38184	0.08	1	1	7663	tags=72%, list=57%, signal=165%
GOBP_REGULATION_OF_NMDA_RECEPTOR_ACTIVITY	GOBP_REGULATION_OF_NMDA_RECEPTOR_ACTIVITY		19	0.332728	1.3816	0.128205	1	1	489	tags=37%, list=4%, signal=38%
HP_POINTED_CHIN	HP_POINTED_CHIN		106	0.171699	1.3816	0.0910891	1	1	7662	tags=74%, list=57%, signal=168%
KEGG_GLYCEROLIPID_METABOLISM	KEGG_GLYCEROLIPID_METABOLISM		40	0.201767	1.38133	0.0947955	1	1	1677	tags=33%, list=12%, signal=37%
HP_OLIGODONTIA	HP_OLIGODONTIA		47	0.163075	1.38108	0.115686	1	1	7888	tags=74%, list=58%, signal=178%
REACTOME_G_PROTEIN_MEDIATED_EVENTS	REACTOME_G_PROTEIN_MEDIATED_EVENTS		52	0.266025	1.381	0.104126	1	1	4747	tags=62%, list=35%, signal=94%
GOCC_SIN3_TYPE_COMPLEX	GOCC_SIN3_TYPE_COMPLEX		14	0.326518	1.38084	0.0882957	1	1	8162	tags=93%, list=60%, signal=233%
GOBP_NEGATIVE_REGULATION_OF_GLIAL_CELL_APOPTOTIC_PROCESS	GOBP_NEGATIVE_REGULATION_OF_GLIAL_CELL_APOPTOTIC_PROCESS		8	0.394475	1.38082	0.143382	1	1	3126	tags=63%, list=23%, signal=81%
GOBP_NEGATIVE_REGULATION_OF_T_CELL_RECEPTOR_SIGNALING_PATHWAY	GOBP_NEGATIVE_REGULATION_OF_T_CELL_RECEPTOR_SIGNALING_PATHWAY		17	0.364611	1.37985	0.123772	1	1	6224	tags=82%, list=46%, signal=152%
GOBP_NEUROTRANSMITTER_GATED_ION_CHANNEL_CLUSTERING	GOBP_NEUROTRANSMITTER_GATED_ION_CHANNEL_CLUSTERING		14	0.514389	1.37982	0.0926641	1	1	2715	tags=71%, list=20%, signal=89%
GOCC_INHIBITORY_SYNAPSE	GOCC_INHIBITORY_SYNAPSE		17	0.379954	1.37977	0.130081	1	1	3625	tags=65%, list=27%, signal=88%
GOMF_NUCLEAR_RECEPTOR_ACTIVITY	GOMF_NUCLEAR_RECEPTOR_ACTIVITY		41	0.190802	1.3797	0.0722656	1	1	3701	tags=46%, list=27%, signal=64%
GOBP_POSITIVE_REGULATION_OF_SECRETION	GOBP_POSITIVE_REGULATION_OF_SECRETION		233	0.109144	1.37941	0.070632	1	1	1686	tags=23%, list=12%, signal=26%
REACTOME_CREB1_PHOSPHORYLATION_THROUGH_NMDA_RECEPTOR_MEDIATED_ACTIVATION_OF_RAS_SIGNALING	REACTOME_CREB1_PHOSPHORYLATION_THROUGH_NMDA_RECEPTOR_MEDIATED_ACTIVATION_OF_RAS_SIGNALING		28	0.365621	1.37929	0.0555556	1	1	4734	tags=71%, list=35%, signal=110%
REACTOME_TCF_DEPENDENT_SIGNALING_IN_RESPONSE_TO_WNT	REACTOME_TCF_DEPENDENT_SIGNALING_IN_RESPONSE_TO_WNT		172	0.118894	1.3785	0.0543933	1	1	8414	tags=74%, list=62%, signal=192%
LOPES_METHYLATED_IN_COLON_CANCER_UP	LOPES_METHYLATED_IN_COLON_CANCER_UP		17	0.354028	1.37814	0.0767635	1	1	4773	tags=71%, list=35%, signal=109%
KAAB_HEART_ATRIUM_VS_VENTRICLE_UP	KAAB_HEART_ATRIUM_VS_VENTRICLE_UP		225	0.109475	1.37799	0.107004	1	1	2756	tags=31%, list=20%, signal=38%
GOCC_MRNA_CLEAVAGE_FACTOR_COMPLEX	GOCC_MRNA_CLEAVAGE_FACTOR_COMPLEX		18	0.350107	1.37793	0.0788955	1	1	8812	tags=100%, list=65%, signal=286%
PID_NFAT_3PATHWAY	PID_NFAT_3PATHWAY		53	0.255352	1.3777	0.0731225	1	1	4734	tags=60%, list=35%, signal=92%
GOBP_REGULATION_OF_PHOSPHOLIPASE_ACTIVITY	GOBP_REGULATION_OF_PHOSPHOLIPASE_ACTIVITY		48	0.169671	1.37746	0.0984556	1	1	5895	tags=60%, list=44%, signal=107%
GOCC_DENDRITIC_SHAFT	GOCC_DENDRITIC_SHAFT		36	0.428857	1.37742	0.138672	1	1	3237	tags=67%, list=24%, signal=87%
GOBP_RESPONSE_TO_HISTAMINE	GOBP_RESPONSE_TO_HISTAMINE		7	0.613788	1.37718	0.134241	1	1	3301	tags=86%, list=24%, signal=113%
GOCC_EXTRINSIC_COMPONENT_OF_POSTSYNAPTIC_SPECIALIZATION_MEMBRANE	GOCC_EXTRINSIC_COMPONENT_OF_POSTSYNAPTIC_SPECIALIZATION_MEMBRANE		5	0.542581	1.37684	0.0540541	1	1	3490	tags=80%, list=26%, signal=108%
GOBP_MECHANOSENSORY_BEHAVIOR	GOBP_MECHANOSENSORY_BEHAVIOR		12	0.537134	1.37654	0.0717054	1	1	2890	tags=75%, list=21%, signal=95%
PEDERSEN_METASTASIS_BY_ERBB2_ISOFORM_1	PEDERSEN_METASTASIS_BY_ERBB2_ISOFORM_1		34	0.27564	1.37652	0.121495	1	1	1853	tags=41%, list=14%, signal=48%
GOCC_PHOSPHATASE_COMPLEX	GOCC_PHOSPHATASE_COMPLEX		48	0.251018	1.37637	0.0973783	1	1	7902	tags=83%, list=58%, signal=199%
GARGALOVIC_RESPONSE_TO_OXIDIZED_PHOSPHOLIPIDS_GREEN_DN	GARGALOVIC_RESPONSE_TO_OXIDIZED_PHOSPHOLIPIDS_GREEN_DN		20	0.312978	1.37621	0.11332	1	1	7960	tags=90%, list=59%, signal=218%
GOBP_PROTEIN_SUMOYLATION	GOBP_PROTEIN_SUMOYLATION		44	0.277669	1.37598	0.104628	1	1	3332	tags=52%, list=25%, signal=69%
HP_BULBOUS_NOSE	HP_BULBOUS_NOSE		144	0.165192	1.3759	0.103846	1	1	7477	tags=72%, list=55%, signal=158%
GOBP_DESMOSOME_ORGANIZATION	GOBP_DESMOSOME_ORGANIZATION		9	0.537808	1.3758	0.125461	1	1	1750	tags=67%, list=13%, signal=77%
REACTOME_GLUTAMATE_NEUROTRANSMITTER_RELEASE_CYCLE	REACTOME_GLUTAMATE_NEUROTRANSMITTER_RELEASE_CYCLE		23	0.384481	1.3758	0.101961	1	1	2457	tags=57%, list=18%, signal=69%
GOBP_REGULATION_OF_PROTEIN_LOCALIZATION_TO_MEMBRANE	GOBP_REGULATION_OF_PROTEIN_LOCALIZATION_TO_MEMBRANE		153	0.126249	1.37573	0.142574	1	1	5393	tags=52%, list=40%, signal=86%
GOBP_NEGATIVE_REGULATION_OF_TOLL_LIKE_RECEPTOR_4_SIGNALING_PATHWAY	GOBP_NEGATIVE_REGULATION_OF_TOLL_LIKE_RECEPTOR_4_SIGNALING_PATHWAY		7	0.510126	1.37572	0.104563	1	1	4705	tags=86%, list=35%, signal=131%
REACTOME_TP53_REGULATES_TRANSCRIPTION_OF_ADDITIONAL_CELL_CYCLE_GENES_WHOSE_EXACT_ROLE_IN_THE_P53_PATHWAY_REMAIN_UNCERTAIN	REACTOME_TP53_REGULATES_TRANSCRIPTION_OF_ADDITIONAL_CELL_CYCLE_GENES_WHOSE_EXACT_ROLE_IN_THE_P53_PATHWAY_REMAIN_UNCERTAIN		20	0.366961	1.37556	0.0914397	1	1	6552	tags=85%, list=48%, signal=164%
GOBP_RECEPTOR_INTERNALIZATION	GOBP_RECEPTOR_INTERNALIZATION		96	0.127852	1.37552	0.0819672	1	1	3925	tags=42%, list=29%, signal=58%
HP_LOW_ANTERIOR_HAIRLINE	HP_LOW_ANTERIOR_HAIRLINE		116	0.172148	1.37533	0.06	1	1	8784	tags=82%, list=65%, signal=231%
GOCC_NBAF_COMPLEX	GOCC_NBAF_COMPLEX		15	0.433821	1.3752	0.141104	1	1	5871	tags=87%, list=43%, signal=153%
HOELZEL_NF1_TARGETS_DN	HOELZEL_NF1_TARGETS_DN		101	0.203301	1.37518	0.18251	1	1	2363	tags=38%, list=17%, signal=45%
KIM_ALL_DISORDERS_DURATION_CORR_UP	KIM_ALL_DISORDERS_DURATION_CORR_UP		8	0.455235	1.37503	0.0792683	1	1	3997	tags=75%, list=29%, signal=106%
GOMF_PROTEIN_METHYLTRANSFERASE_ACTIVITY	GOMF_PROTEIN_METHYLTRANSFERASE_ACTIVITY		83	0.184539	1.375	0.110874	1	1	6983	tags=70%, list=52%, signal=143%
NIKOLSKY_BREAST_CANCER_8Q12_Q22_AMPLICON	NIKOLSKY_BREAST_CANCER_8Q12_Q22_AMPLICON		105	0.134644	1.37492	0.0934183	1	1	10449	tags=90%, list=77%, signal=392%
GOMF_H3_HISTONE_ACETYLTRANSFERASE_ACTIVITY	GOMF_H3_HISTONE_ACETYLTRANSFERASE_ACTIVITY		6	0.556811	1.37459	0.119231	1	1	6008	tags=100%, list=44%, signal=180%
GOBP_PHOSPHATIDYLINOSITOL_PHOSPHATE_BIOSYNTHETIC_PROCESS	GOBP_PHOSPHATIDYLINOSITOL_PHOSPHATE_BIOSYNTHETIC_PROCESS		61	0.166432	1.3745	0.0830258	1	1	5529	tags=57%, list=41%, signal=96%
HP_ABNORMAL_LYMPHATIC_VESSEL_MORPHOLOGY	HP_ABNORMAL_LYMPHATIC_VESSEL_MORPHOLOGY		12	0.357781	1.3744	0.120075	1	1	4189	tags=67%, list=31%, signal=96%
GOCC_MALE_PRONUCLEUS	GOCC_MALE_PRONUCLEUS		5	0.512033	1.37412	0.137014	1	1	6614	tags=100%, list=49%, signal=195%
GOBP_REGULATION_OF_TYPE_B_PANCREATIC_CELL_DEVELOPMENT	GOBP_REGULATION_OF_TYPE_B_PANCREATIC_CELL_DEVELOPMENT		9	0.440752	1.37407	0.150206	1	1	4570	tags=78%, list=34%, signal=117%
HP_CHILDHOOD_ONSET_SENSORINEURAL_HEARING_IMPAIRMENT	HP_CHILDHOOD_ONSET_SENSORINEURAL_HEARING_IMPAIRMENT		14	0.325594	1.37386	0.110236	1	1	1399	tags=43%, list=10%, signal=48%
DAZARD_RESPONSE_TO_UV_SCC_DN	DAZARD_RESPONSE_TO_UV_SCC_DN		112	0.163204	1.37377	0.152174	1	1	7243	tags=70%, list=53%, signal=148%
GOBP_SUBPALLIUM_DEVELOPMENT	GOBP_SUBPALLIUM_DEVELOPMENT		19	0.323615	1.37364	0.0604288	1	1	6318	tags=79%, list=47%, signal=148%
GOBP_DENSE_CORE_GRANULE_TRANSPORT	GOBP_DENSE_CORE_GRANULE_TRANSPORT		9	0.477699	1.37314	0.128906	1	1	2564	tags=67%, list=19%, signal=82%
HP_INTELLECTUAL_DISABILITY_MODERATE	HP_INTELLECTUAL_DISABILITY_MODERATE		241	0.161633	1.37296	0.0790514	1	1	4089	tags=46%, list=30%, signal=65%
GOMF_NEUREXIN_FAMILY_PROTEIN_BINDING	GOMF_NEUREXIN_FAMILY_PROTEIN_BINDING		9	0.578693	1.37294	0.0557692	1	1	2702	tags=78%, list=20%, signal=97%
PID_REG_GR_PATHWAY	PID_REG_GR_PATHWAY		59	0.194415	1.3729	0.0669078	1	1	5185	tags=58%, list=38%, signal=93%
GOBP_EXOCYTIC_PROCESS	GOBP_EXOCYTIC_PROCESS		68	0.231431	1.37231	0.0943026	1	1	2857	tags=44%, list=21%, signal=56%
REACTOME_PKA_MEDIATED_PHOSPHORYLATION_OF_CREB	REACTOME_PKA_MEDIATED_PHOSPHORYLATION_OF_CREB		19	0.308983	1.37213	0.139959	1	1	6516	tags=79%, list=48%, signal=152%
GOBP_ACTION_POTENTIAL	GOBP_ACTION_POTENTIAL		119	0.230183	1.37202	0.181996	1	1	2487	tags=41%, list=18%, signal=50%
KEGG_NEUROTROPHIN_SIGNALING_PATHWAY	KEGG_NEUROTROPHIN_SIGNALING_PATHWAY		115	0.132189	1.3715	0.0784314	1	1	6000	tags=57%, list=44%, signal=102%
GOBP_GABAERGIC_NEURON_DIFFERENTIATION	GOBP_GABAERGIC_NEURON_DIFFERENTIATION		9	0.453626	1.37145	0.176147	1	1	2890	tags=67%, list=21%, signal=85%
GOBP_RESPONSE_TO_ISOQUINOLINE_ALKALOID	GOBP_RESPONSE_TO_ISOQUINOLINE_ALKALOID		26	0.333448	1.37132	0.104743	1	1	3307	tags=58%, list=24%, signal=76%
GOMF_HISTONE_METHYLTRANSFERASE_ACTIVITY	GOMF_HISTONE_METHYLTRANSFERASE_ACTIVITY		56	0.235587	1.37101	0.0971074	1	1	6983	tags=75%, list=52%, signal=154%
BIOCARTA_NFAT_PATHWAY	BIOCARTA_NFAT_PATHWAY		42	0.245461	1.37092	0.0612648	1	1	6685	tags=74%, list=49%, signal=145%
GOMF_PHOSPHOPROTEIN_BINDING	GOMF_PHOSPHOPROTEIN_BINDING		80	0.1593	1.37083	0.142857	1	1	7000	tags=68%, list=52%, signal=139%
GOCC_PRERIBOSOME	GOCC_PRERIBOSOME		73	0.205888	1.37082	0.0497925	1	1	9290	tags=89%, list=69%, signal=282%
HP_BROAD_PHILTRUM	HP_BROAD_PHILTRUM		44	0.189631	1.37076	0.121951	1	1	6369	tags=66%, list=47%, signal=124%
HP_THYROID_ADENOMA	HP_THYROID_ADENOMA		11	0.32505	1.37006	0.0821918	1	1	6685	tags=82%, list=49%, signal=161%
ZHANG_ADIPOGENESIS_BY_BMP7	ZHANG_ADIPOGENESIS_BY_BMP7		14	0.301766	1.37004	0.114583	1	1	9465	tags=100%, list=70%, signal=331%
GOBP_POSITIVE_REGULATION_OF_PROTEOLYSIS_INVOLVED_IN_CELLULAR_PROTEIN_CATABOLIC_PROCESS	GOBP_POSITIVE_REGULATION_OF_PROTEOLYSIS_INVOLVED_IN_CELLULAR_PROTEIN_CATABOLIC_PROCESS		124	0.135043	1.36993	0.114688	1	1	9114	tags=81%, list=67%, signal=244%
GOCC_ZYMOGEN_GRANULE	GOCC_ZYMOGEN_GRANULE		8	0.424943	1.36976	0.109827	1	1	7795	tags=100%, list=58%, signal=235%
GOBP_HISTONE_H3_K4_METHYLATION	GOBP_HISTONE_H3_K4_METHYLATION		64	0.27107	1.36976	0.104126	1	1	7565	tags=83%, list=56%, signal=187%
GOBP_PROTEIN_LOCALIZATION_TO_CELL_PERIPHERY	GOBP_PROTEIN_LOCALIZATION_TO_CELL_PERIPHERY		303	0.0981781	1.36964	0.137597	1	1	7464	tags=65%, list=55%, signal=141%
GOBP_HISTONE_H4_ACETYLATION	GOBP_HISTONE_H4_ACETYLATION		70	0.22992	1.3696	0.108481	1	1	8321	tags=84%, list=61%, signal=217%
REACTOME_N_GLYCAN_ANTENNAE_ELONGATION	REACTOME_N_GLYCAN_ANTENNAE_ELONGATION		15	0.459323	1.36931	0.12753	1	1	3719	tags=73%, list=27%, signal=101%
GOBP_INTRINSIC_APOPTOTIC_SIGNALING_PATHWAY_IN_RESPONSE_TO_DNA_DAMAGE_BY_P53_CLASS_MEDIATOR	GOBP_INTRINSIC_APOPTOTIC_SIGNALING_PATHWAY_IN_RESPONSE_TO_DNA_DAMAGE_BY_P53_CLASS_MEDIATOR		37	0.21721	1.3693	0.133874	1	1	3656	tags=49%, list=27%, signal=66%
GOBP_SEMINIFEROUS_TUBULE_DEVELOPMENT	GOBP_SEMINIFEROUS_TUBULE_DEVELOPMENT		13	0.310789	1.36928	0.110909	1	1	5173	tags=69%, list=38%, signal=112%
INAMURA_LUNG_CANCER_SCC_SUBTYPES_UP	INAMURA_LUNG_CANCER_SCC_SUBTYPES_UP		13	0.356126	1.36924	0.0529661	1	1	6644	tags=85%, list=49%, signal=166%
REACTOME_NETRIN_1_SIGNALING	REACTOME_NETRIN_1_SIGNALING		48	0.25411	1.36907	0.147793	1	1	2214	tags=42%, list=16%, signal=50%
HP_THICK_EYEBROW	HP_THICK_EYEBROW		128	0.170496	1.36888	0.0869565	1	1	5227	tags=55%, list=39%, signal=89%
REACTOME_DISINHIBITION_OF_SNARE_FORMATION	REACTOME_DISINHIBITION_OF_SNARE_FORMATION		5	0.57992	1.36865	0.0773585	1	1	274	tags=60%, list=2%, signal=61%
GOMF_NETRIN_RECEPTOR_ACTIVITY	GOMF_NETRIN_RECEPTOR_ACTIVITY		5	0.595216	1.36842	0.0599613	1	1	2777	tags=80%, list=20%, signal=101%
ZHAN_V1_LATE_DIFFERENTIATION_GENES_UP	ZHAN_V1_LATE_DIFFERENTIATION_GENES_UP		28	0.225727	1.36838	0.0856574	1	1	3722	tags=50%, list=27%, signal=69%
GOBP_DEVELOPMENT_OF_SECONDARY_SEXUAL_CHARACTERISTICS	GOBP_DEVELOPMENT_OF_SECONDARY_SEXUAL_CHARACTERISTICS		7	0.478304	1.36834	0.126459	1	1	5136	tags=86%, list=38%, signal=138%
WP_OVARIAN_INFERTILITY	WP_OVARIAN_INFERTILITY		19	0.365119	1.36781	0.0828625	1	1	7896	tags=95%, list=58%, signal=227%
GOMF_SPHINGOSINE_N_ACYLTRANSFERASE_ACTIVITY	GOMF_SPHINGOSINE_N_ACYLTRANSFERASE_ACTIVITY		6	0.443263	1.36779	0.125234	1	1	3029	tags=67%, list=22%, signal=86%
HP_ANONYCHIA	HP_ANONYCHIA		55	0.218242	1.36776	0.108456	1	1	2474	tags=40%, list=18%, signal=49%
HP_PROGRESSIVE_VISUAL_FIELD_DEFECTS	HP_PROGRESSIVE_VISUAL_FIELD_DEFECTS		5	0.518958	1.36774	0.147002	1	1	3810	tags=80%, list=28%, signal=111%
BIOCARTA_CACAM_PATHWAY	BIOCARTA_CACAM_PATHWAY		9	0.48853	1.36756	0.0752033	1	1	3923	tags=78%, list=29%, signal=109%
GOCC_NUCLEAR_SPECK	GOCC_NUCLEAR_SPECK		363	0.143256	1.36747	0.0607966	1	1	8077	tags=74%, list=60%, signal=177%
GOMF_7SK_SNRNA_BINDING	GOMF_7SK_SNRNA_BINDING		9	0.464629	1.36747	0.0896414	1	1	7258	tags=100%, list=54%, signal=215%
REACTOME_ADP_SIGNALLING_THROUGH_P2Y_PURINOCEPTOR_12	REACTOME_ADP_SIGNALLING_THROUGH_P2Y_PURINOCEPTOR_12		17	0.391702	1.36723	0.171206	1	1	3466	tags=65%, list=26%, signal=87%
GOCC_RECEPTOR_COMPLEX	GOCC_RECEPTOR_COMPLEX		310	0.129708	1.36701	0.11002	1	1	1560	tags=24%, list=12%, signal=27%
GOMF_EPHRIN_RECEPTOR_BINDING	GOMF_EPHRIN_RECEPTOR_BINDING		27	0.318684	1.36683	0.0879121	1	1	5225	tags=70%, list=39%, signal=114%
BILANGES_SERUM_SENSITIVE_VIA_TSC2	BILANGES_SERUM_SENSITIVE_VIA_TSC2		31	0.214292	1.36651	0.0604982	1	1	8030	tags=81%, list=59%, signal=197%
LI_WILMS_TUMOR_VS_FETAL_KIDNEY_2_UP	LI_WILMS_TUMOR_VS_FETAL_KIDNEY_2_UP		24	0.245213	1.36641	0.094	1	1	5716	tags=67%, list=42%, signal=115%
GOCC_G_PROTEIN_COUPLED_RECEPTOR_COMPLEX	GOCC_G_PROTEIN_COUPLED_RECEPTOR_COMPLEX		8	0.428875	1.3664	0.101338	1	1	4354	tags=75%, list=32%, signal=110%
LEE_INTRATHYMIC_T_PROGENITOR	LEE_INTRATHYMIC_T_PROGENITOR		17	0.39235	1.36634	0.102041	1	1	1863	tags=53%, list=14%, signal=61%
REACTOME_PROCESSING_OF_CAPPED_INTRONLESS_PRE_MRNA	REACTOME_PROCESSING_OF_CAPPED_INTRONLESS_PRE_MRNA		28	0.27879	1.36611	0.0988142	1	1	8812	tags=93%, list=65%, signal=265%
GOBP_ACID_SECRETION	GOBP_ACID_SECRETION		27	0.284581	1.36605	0.12069	1	1	2173	tags=44%, list=16%, signal=53%
HP_STEREOTYPICAL_HAND_WRINGING	HP_STEREOTYPICAL_HAND_WRINGING		19	0.505391	1.36599	0.133205	1	1	3145	tags=74%, list=23%, signal=96%
GOBP_REGULATION_OF_MEMBRANE_DEPOLARIZATION	GOBP_REGULATION_OF_MEMBRANE_DEPOLARIZATION		39	0.224393	1.3659	0.082	1	1	1484	tags=33%, list=11%, signal=37%
GOBP_NEGATIVE_REGULATION_OF_P38MAPK_CASCADE	GOBP_NEGATIVE_REGULATION_OF_P38MAPK_CASCADE		7	0.468347	1.36573	0.130597	1	1	3335	tags=71%, list=25%, signal=95%
REACTOME_REGULATION_OF_KIT_SIGNALING	REACTOME_REGULATION_OF_KIT_SIGNALING		15	0.352674	1.3657	0.18618	1	1	6066	tags=80%, list=45%, signal=145%
HP_AORTIC_ROOT_ANEURYSM	HP_AORTIC_ROOT_ANEURYSM		101	0.163913	1.36514	0.189453	1	1	8662	tags=80%, list=64%, signal=221%
GOBP_MRNA_PROCESSING	GOBP_MRNA_PROCESSING		429	0.181217	1.36507	0.0894855	1	1	9340	tags=86%, list=69%, signal=269%
SU_PLACENTA	SU_PLACENTA		14	0.392274	1.3648	0.168279	1	1	5336	tags=79%, list=39%, signal=129%
GOMF_PHOSPHOPROTEIN_PHOSPHATASE_ACTIVITY	GOMF_PHOSPHOPROTEIN_PHOSPHATASE_ACTIVITY		155	0.14743	1.36464	0.111732	1	1	3357	tags=39%, list=25%, signal=52%
KREPPEL_CD99_TARGETS_DN	KREPPEL_CD99_TARGETS_DN		7	0.409048	1.36461	0.0958084	1	1	6074	tags=86%, list=45%, signal=155%
HP_MACRODONTIA	HP_MACRODONTIA		68	0.213876	1.36458	0.106509	1	1	6880	tags=72%, list=51%, signal=146%
HP_DIFFUSE_OPTIC_DISC_PALLOR	HP_DIFFUSE_OPTIC_DISC_PALLOR		9	0.412101	1.36453	0.113546	1	1	4958	tags=78%, list=37%, signal=123%
GOBP_REGULATION_OF_DENDRITIC_SPINE_DEVELOPMENT	GOBP_REGULATION_OF_DENDRITIC_SPINE_DEVELOPMENT		52	0.275939	1.36451	0.106589	1	1	2789	tags=48%, list=21%, signal=60%
GOBP_PROTEOGLYCAN_BIOSYNTHETIC_PROCESS	GOBP_PROTEOGLYCAN_BIOSYNTHETIC_PROCESS		50	0.271217	1.36435	0.167315	1	1	5823	tags=70%, list=43%, signal=122%
GOBP_ADENYLATE_CYCLASE_ACTIVATING_ADRENERGIC_RECEPTOR_SIGNALING_PATHWAY	GOBP_ADENYLATE_CYCLASE_ACTIVATING_ADRENERGIC_RECEPTOR_SIGNALING_PATHWAY		21	0.226175	1.36402	0.0921053	1	1	8554	tags=86%, list=63%, signal=232%
WP_WNT_SIGNALING_PATHWAY	WP_WNT_SIGNALING_PATHWAY		50	0.205666	1.36394	0.0882918	1	1	6708	tags=70%, list=50%, signal=138%
GOBP_RESPONSE_TO_MINERALOCORTICOID	GOBP_RESPONSE_TO_MINERALOCORTICOID		26	0.286973	1.36389	0.124771	1	1	2372	tags=46%, list=18%, signal=56%
GOMF_S_ADENOSYLMETHIONINE_DEPENDENT_METHYLTRANSFERASE_ACTIVITY	GOMF_S_ADENOSYLMETHIONINE_DEPENDENT_METHYLTRANSFERASE_ACTIVITY		139	0.136666	1.36388	0.103516	1	1	7525	tags=69%, list=56%, signal=154%
GOCC_MRNA_CLEAVAGE_AND_POLYADENYLATION_SPECIFICITY_FACTOR_COMPLEX	GOCC_MRNA_CLEAVAGE_AND_POLYADENYLATION_SPECIFICITY_FACTOR_COMPLEX		14	0.350004	1.36387	0.0645161	1	1	8812	tags=100%, list=65%, signal=286%
ABBUD_LIF_SIGNALING_2_DN	ABBUD_LIF_SIGNALING_2_DN		5	0.555278	1.36365	0.114053	1	1	3318	tags=80%, list=24%, signal=106%
SETLUR_PROSTATE_CANCER_TMPRSS2_ERG_FUSION_UP	SETLUR_PROSTATE_CANCER_TMPRSS2_ERG_FUSION_UP		65	0.152185	1.36315	0.105364	1	1	8162	tags=75%, list=60%, signal=189%
GOBP_POSITIVE_REGULATION_OF_LONG_TERM_SYNAPTIC_POTENTIATION	GOBP_POSITIVE_REGULATION_OF_LONG_TERM_SYNAPTIC_POTENTIATION		20	0.345943	1.36309	0.119141	1	1	1416	tags=45%, list=10%, signal=50%
KEGG_SYSTEMIC_LUPUS_ERYTHEMATOSUS	KEGG_SYSTEMIC_LUPUS_ERYTHEMATOSUS		46	0.304224	1.36304	0.115079	1	1	6201	tags=76%, list=46%, signal=140%
HP_SLOW_DECREASE_IN_VISUAL_ACUITY	HP_SLOW_DECREASE_IN_VISUAL_ACUITY		20	0.256984	1.36304	0.143678	1	1	6685	tags=75%, list=49%, signal=148%
HP_PHOTOSENSITIVE_TONIC_CLONIC_SEIZURE	HP_PHOTOSENSITIVE_TONIC_CLONIC_SEIZURE		16	0.312629	1.36288	0.100196	1	1	3390	tags=56%, list=25%, signal=75%
HP_PROGRESSIVE_NIGHT_BLINDNESS	HP_PROGRESSIVE_NIGHT_BLINDNESS		67	0.171176	1.36235	0.121857	1	1	4972	tags=54%, list=37%, signal=84%
GOBP_PROTEIN_K27_LINKED_UBIQUITINATION	GOBP_PROTEIN_K27_LINKED_UBIQUITINATION		6	0.460428	1.36213	0.113772	1	1	5055	tags=83%, list=37%, signal=133%
MOREAUX_MULTIPLE_MYELOMA_BY_TACI_UP	MOREAUX_MULTIPLE_MYELOMA_BY_TACI_UP		254	0.128332	1.36206	0.239777	1	1	2774	tags=33%, list=20%, signal=41%
GOBP_REGULATION_OF_GLUCOCORTICOID_BIOSYNTHETIC_PROCESS	GOBP_REGULATION_OF_GLUCOCORTICOID_BIOSYNTHETIC_PROCESS		8	0.352165	1.36204	0.0975177	1	1	3699	tags=63%, list=27%, signal=86%
HP_PILOMATRIXOMA	HP_PILOMATRIXOMA		6	0.635585	1.36192	0.0185874	1	1	4941	tags=100%, list=36%, signal=157%
GOCC_ANCHORED_COMPONENT_OF_SYNAPTIC_VESICLE_MEMBRANE	GOCC_ANCHORED_COMPONENT_OF_SYNAPTIC_VESICLE_MEMBRANE		11	0.429838	1.36186	0.0607211	1	1	7730	tags=100%, list=57%, signal=233%
GOBP_POSITIVE_REGULATION_OF_CATION_CHANNEL_ACTIVITY	GOBP_POSITIVE_REGULATION_OF_CATION_CHANNEL_ACTIVITY		59	0.164703	1.36184	0.0939335	1	1	1222	tags=25%, list=9%, signal=28%
GOCC_GTPASE_COMPLEX	GOCC_GTPASE_COMPLEX		28	0.311057	1.36171	0.141221	1	1	3536	tags=57%, list=26%, signal=77%
GOMF_SINGLE_STRANDED_DNA_EXODEOXYRIBONUCLEASE_ACTIVITY	GOMF_SINGLE_STRANDED_DNA_EXODEOXYRIBONUCLEASE_ACTIVITY		8	0.396755	1.36163	0.108527	1	1	4789	tags=75%, list=35%, signal=116%
GOBP_TRANSLATIONAL_ELONGATION	GOBP_TRANSLATIONAL_ELONGATION		53	0.176518	1.36163	0.037037	1	1	10656	tags=96%, list=79%, signal=449%
BIOCARTA_CB1R_PATHWAY	BIOCARTA_CB1R_PATHWAY		5	0.513111	1.36129	0.107212	1	1	1179	tags=60%, list=9%, signal=66%
GOBP_PYRAMIDAL_NEURON_DIFFERENTIATION	GOBP_PYRAMIDAL_NEURON_DIFFERENTIATION		13	0.290686	1.36115	0.0838207	1	1	2318	tags=46%, list=17%, signal=56%
GOBP_NEGATIVE_REGULATION_OF_TUBULIN_DEACETYLATION	GOBP_NEGATIVE_REGULATION_OF_TUBULIN_DEACETYLATION		6	0.462828	1.36088	0.101167	1	1	2764	tags=67%, list=20%, signal=84%
HP_SELF_INJURIOUS_BEHAVIOR	HP_SELF_INJURIOUS_BEHAVIOR		171	0.239527	1.36082	0.0953307	1	1	3530	tags=50%, list=26%, signal=66%
GOBP_VESICLE_MEDIATED_TRANSPORT_IN_SYNAPSE	GOBP_VESICLE_MEDIATED_TRANSPORT_IN_SYNAPSE		178	0.20673	1.36076	0.16441	1	1	3477	tags=46%, list=26%, signal=61%
GOBP_POSITIVE_REGULATION_OF_EPITHELIAL_CELL_PROLIFERATION_INVOLVED_IN_WOUND_HEALING	GOBP_POSITIVE_REGULATION_OF_EPITHELIAL_CELL_PROLIFERATION_INVOLVED_IN_WOUND_HEALING		5	0.449993	1.36043	0.106557	1	1	2034	tags=60%, list=15%, signal=71%
WP_SEROTONIN_AND_ANXIETY	WP_SEROTONIN_AND_ANXIETY		16	0.486909	1.36022	0.116541	1	1	2725	tags=69%, list=20%, signal=86%
GOMF_DEATH_RECEPTOR_ACTIVITY	GOMF_DEATH_RECEPTOR_ACTIVITY		7	0.411864	1.3599	0.0886793	1	1	4100	tags=71%, list=30%, signal=102%
GOBP_REGULATION_OF_POSTSYNAPTIC_NEUROTRANSMITTER_RECEPTOR_INTERNALIZATION	GOBP_REGULATION_OF_POSTSYNAPTIC_NEUROTRANSMITTER_RECEPTOR_INTERNALIZATION		8	0.521173	1.35962	0.125683	1	1	3104	tags=75%, list=23%, signal=97%
REACTOME_PRC2_METHYLATES_HISTONES_AND_DNA	REACTOME_PRC2_METHYLATES_HISTONES_AND_DNA		30	0.301768	1.35957	0.183594	1	1	7663	tags=87%, list=57%, signal=199%
WP_SEROTONIN_TRANSPORTER_ACTIVITY	WP_SEROTONIN_TRANSPORTER_ACTIVITY		8	0.383916	1.35954	0.123288	1	1	3269	tags=63%, list=24%, signal=82%
HP_ABNORMAL_CAUDATE_NUCLEUS_MORPHOLOGY	HP_ABNORMAL_CAUDATE_NUCLEUS_MORPHOLOGY		23	0.239021	1.35952	0.115063	1	1	8549	tags=87%, list=63%, signal=235%
HP_PROLONGED_PR_INTERVAL	HP_PROLONGED_PR_INTERVAL		7	0.611953	1.35947	0.107143	1	1	1390	tags=71%, list=10%, signal=80%
GOBP_PROTEIN_LOCALIZATION_TO_SYNAPSE	GOBP_PROTEIN_LOCALIZATION_TO_SYNAPSE		65	0.263739	1.35917	0.0833333	1	1	2905	tags=48%, list=21%, signal=60%
HP_APLASIA_HYPOPLASIA_INVOLVING_BONES_OF_THE_UPPER_LIMBS	HP_APLASIA_HYPOPLASIA_INVOLVING_BONES_OF_THE_UPPER_LIMBS		480	0.0787297	1.35906	0.147228	1	1	7891	tags=66%, list=58%, signal=152%
GOBP_POSTSYNAPTIC_SIGNAL_TRANSDUCTION	GOBP_POSTSYNAPTIC_SIGNAL_TRANSDUCTION		34	0.360933	1.35892	0.149798	1	1	3490	tags=62%, list=26%, signal=83%
REACTOME_CA2_PATHWAY	REACTOME_CA2_PATHWAY		55	0.309402	1.35881	0.136029	1	1	2722	tags=51%, list=20%, signal=63%
GOCC_PRESPLICEOSOME	GOCC_PRESPLICEOSOME		16	0.419953	1.3588	0.122407	1	1	7019	tags=94%, list=52%, signal=194%
GOBP_NEURON_PROJECTION_EXTENSION	GOBP_NEURON_PROJECTION_EXTENSION		163	0.152124	1.35853	0.158824	1	1	3283	tags=39%, list=24%, signal=51%
CHANDRAN_METASTASIS_UP	CHANDRAN_METASTASIS_UP		174	0.143533	1.35848	0.217054	1	1	7736	tags=71%, list=57%, signal=164%
GOBP_ACIDIC_AMINO_ACID_TRANSPORT	GOBP_ACIDIC_AMINO_ACID_TRANSPORT		55	0.185566	1.3584	0.129771	1	1	2915	tags=40%, list=22%, signal=51%
REACTOME_LYSOSPHINGOLIPID_AND_LPA_RECEPTORS	REACTOME_LYSOSPHINGOLIPID_AND_LPA_RECEPTORS		10	0.445285	1.35834	0.0890538	1	1	2100	tags=60%, list=15%, signal=71%
WP_LDLRAD4_AND_WHAT_WE_KNOW_ABOUT_IT	WP_LDLRAD4_AND_WHAT_WE_KNOW_ABOUT_IT		7	0.443159	1.35832	0.103516	1	1	5612	tags=86%, list=41%, signal=146%
GOBP_NEURON_CELL_CELL_ADHESION	GOBP_NEURON_CELL_CELL_ADHESION		14	0.554422	1.3578	0.0662768	1	1	3141	tags=79%, list=23%, signal=102%
GOBP_PROTEIN_K48_LINKED_UBIQUITINATION	GOBP_PROTEIN_K48_LINKED_UBIQUITINATION		62	0.211528	1.35774	0.122736	1	1	10041	tags=95%, list=74%, signal=366%
HP_EPISODIC_ATAXIA	HP_EPISODIC_ATAXIA		24	0.288913	1.3575	0.103896	1	1	3431	tags=54%, list=25%, signal=72%
GOCC_VOLTAGE_GATED_CALCIUM_CHANNEL_COMPLEX	GOCC_VOLTAGE_GATED_CALCIUM_CHANNEL_COMPLEX		32	0.380268	1.35741	0.0896414	1	1	3751	tags=66%, list=28%, signal=91%
GOMF_GLUTAMATE_RECEPTOR_BINDING	GOMF_GLUTAMATE_RECEPTOR_BINDING		39	0.32234	1.35722	0.158607	1	1	508	tags=36%, list=4%, signal=37%
GOCC_INTRINSIC_COMPONENT_OF_SYNAPTIC_MEMBRANE	GOCC_INTRINSIC_COMPONENT_OF_SYNAPTIC_MEMBRANE		141	0.322931	1.35705	0.180934	1	1	3357	tags=57%, list=25%, signal=75%
GOCC_BETA_CATENIN_DESTRUCTION_COMPLEX	GOCC_BETA_CATENIN_DESTRUCTION_COMPLEX		11	0.360635	1.35695	0.147117	1	1	8667	tags=100%, list=64%, signal=277%
REACTOME_SUMO_IS_CONJUGATED_TO_E1_UBA2_SAE1	REACTOME_SUMO_IS_CONJUGATED_TO_E1_UBA2_SAE1		5	0.634874	1.35664	0.14135	1	1	4950	tags=100%, list=37%, signal=157%
GOMF_TAT_PROTEIN_BINDING	GOMF_TAT_PROTEIN_BINDING		10	0.401891	1.35648	0.0692641	1	1	8108	tags=100%, list=60%, signal=249%
GOMF_NUCLEAR_RECEPTOR_BINDING	GOMF_NUCLEAR_RECEPTOR_BINDING		124	0.174932	1.35641	0.0687623	1	1	8032	tags=77%, list=59%, signal=186%
GOMF_CLATHRIN_BINDING	GOMF_CLATHRIN_BINDING		63	0.1977	1.3556	0.0826613	1	1	3140	tags=43%, list=23%, signal=56%
GOMF_MAP_KINASE_PHOSPHATASE_ACTIVITY	GOMF_MAP_KINASE_PHOSPHATASE_ACTIVITY		12	0.481941	1.35548	0.156309	1	1	2508	tags=67%, list=19%, signal=82%
GOBP_MATURATION_OF_5_8S_RRNA_FROM_TRICISTRONIC_RRNA_TRANSCRIPT_SSU_RRNA_5_8S_RRNA_LSU_RRNA	GOBP_MATURATION_OF_5_8S_RRNA_FROM_TRICISTRONIC_RRNA_TRANSCRIPT_SSU_RRNA_5_8S_RRNA_LSU_RRNA		24	0.269119	1.3554	0.083871	1	1	9345	tags=96%, list=69%, signal=308%
GOBP_POSITIVE_REGULATION_OF_PROTEIN_AUTOPHOSPHORYLATION	GOBP_POSITIVE_REGULATION_OF_PROTEIN_AUTOPHOSPHORYLATION		25	0.23159	1.35513	0.148077	1	1	3371	tags=48%, list=25%, signal=64%
YAMASHITA_LIVER_CANCER_STEM_CELL_UP	YAMASHITA_LIVER_CANCER_STEM_CELL_UP		34	0.228819	1.35498	0.137787	1	1	3283	tags=47%, list=24%, signal=62%
WP_HISTONE_MODIFICATIONS	WP_HISTONE_MODIFICATIONS		43	0.259985	1.35498	0.189293	1	1	7517	tags=81%, list=55%, signal=182%
HP_MULTIFOCAL_EPILEPTIFORM_DISCHARGES	HP_MULTIFOCAL_EPILEPTIFORM_DISCHARGES		91	0.198159	1.35498	0.0575816	1	1	3735	tags=47%, list=28%, signal=65%
GRASEMANN_RETINOBLASTOMA_WITH_6P_AMPLIFICATION	GRASEMANN_RETINOBLASTOMA_WITH_6P_AMPLIFICATION		14	0.289139	1.35466	0.0577778	1	1	8668	tags=93%, list=64%, signal=257%
GOBP_DENDRITIC_SPINE_DEVELOPMENT	GOBP_DENDRITIC_SPINE_DEVELOPMENT		88	0.26172	1.35465	0.126953	1	1	2789	tags=47%, list=21%, signal=58%
REACTOME_COHESIN_LOADING_ONTO_CHROMATIN	REACTOME_COHESIN_LOADING_ONTO_CHROMATIN		10	0.442508	1.35465	0.102845	1	1	7558	tags=100%, list=56%, signal=226%
XU_CREBBP_TARGETS_DN	XU_CREBBP_TARGETS_DN		30	0.258701	1.35392	0.130019	1	1	4180	tags=57%, list=31%, signal=82%
GOBP_REGULATION_OF_NEUROBLAST_PROLIFERATION	GOBP_REGULATION_OF_NEUROBLAST_PROLIFERATION		29	0.239895	1.35388	0.129412	1	1	3297	tags=48%, list=24%, signal=64%
HP_ABNORMAL_FULL_FIELD_ELECTRORETINOGRAM	HP_ABNORMAL_FULL_FIELD_ELECTRORETINOGRAM		32	0.195979	1.35387	0.15	1	1	4972	tags=56%, list=37%, signal=89%
GOBP_REGULATION_OF_DENDRITIC_SPINE_MORPHOGENESIS	GOBP_REGULATION_OF_DENDRITIC_SPINE_MORPHOGENESIS		43	0.329409	1.35366	0.134579	1	1	1537	tags=44%, list=11%, signal=50%
GOBP_NEGATIVE_REGULATION_OF_PROTEIN_CATABOLIC_PROCESS	GOBP_NEGATIVE_REGULATION_OF_PROTEIN_CATABOLIC_PROCESS		110	0.114251	1.35363	0.0579151	1	1	8565	tags=75%, list=63%, signal=201%
GOBP_AMPA_GLUTAMATE_RECEPTOR_CLUSTERING	GOBP_AMPA_GLUTAMATE_RECEPTOR_CLUSTERING		8	0.67497	1.35363	0.134357	1	1	2715	tags=88%, list=20%, signal=109%
GOBP_REGULATION_OF_LONG_TERM_SYNAPTIC_POTENTIATION	GOBP_REGULATION_OF_LONG_TERM_SYNAPTIC_POTENTIATION		39	0.257851	1.35353	0.151163	1	1	4854	tags=62%, list=36%, signal=96%
WU_HBX_TARGETS_1_DN	WU_HBX_TARGETS_1_DN		20	0.307575	1.35328	0.145631	1	1	6678	tags=80%, list=49%, signal=157%
HP_PAIN_IN_HEAD_AND_NECK_REGION	HP_PAIN_IN_HEAD_AND_NECK_REGION		24	0.246553	1.3532	0.11875	1	1	4004	tags=54%, list=30%, signal=77%
BIOCARTA_BARRESTIN_SRC_PATHWAY	BIOCARTA_BARRESTIN_SRC_PATHWAY		17	0.304875	1.35307	0.138318	1	1	3844	tags=59%, list=28%, signal=82%
GOBP_NEGATIVE_REGULATION_OF_SYNAPSE_ORGANIZATION	GOBP_NEGATIVE_REGULATION_OF_SYNAPSE_ORGANIZATION		10	0.446976	1.35305	0.136802	1	1	722	tags=50%, list=5%, signal=53%
GOMF_L_PROLINE_TRANSMEMBRANE_TRANSPORTER_ACTIVITY	GOMF_L_PROLINE_TRANSMEMBRANE_TRANSPORTER_ACTIVITY		6	0.453009	1.35305	0.119093	1	1	7414	tags=100%, list=55%, signal=221%
HP_CONGENITAL_NYSTAGMUS	HP_CONGENITAL_NYSTAGMUS		53	0.256466	1.35302	0.0818713	1	1	5486	tags=66%, list=40%, signal=111%
ROZANOV_MMP14_TARGETS_DN	ROZANOV_MMP14_TARGETS_DN		27	0.220505	1.35294	0.0992218	1	1	1032	tags=30%, list=8%, signal=32%
GOBP_RESPONSE_TO_LIGHT_STIMULUS	GOBP_RESPONSE_TO_LIGHT_STIMULUS		243	0.120407	1.35269	0.165414	1	1	5200	tags=50%, list=38%, signal=80%
REACTOME_SEROTONIN_NEUROTRANSMITTER_RELEASE_CYCLE	REACTOME_SEROTONIN_NEUROTRANSMITTER_RELEASE_CYCLE		17	0.45568	1.35253	0.130693	1	1	1803	tags=59%, list=13%, signal=68%
KEGG_PRION_DISEASES	KEGG_PRION_DISEASES		23	0.313482	1.35227	0.153386	1	1	5185	tags=70%, list=38%, signal=112%
GOBP_POSITIVE_REGULATION_OF_NEURON_DEATH	GOBP_POSITIVE_REGULATION_OF_NEURON_DEATH		75	0.167379	1.35214	0.144981	1	1	5874	tags=60%, list=43%, signal=105%
GOMF_G_PROTEIN_COUPLED_SEROTONIN_RECEPTOR_BINDING	GOMF_G_PROTEIN_COUPLED_SEROTONIN_RECEPTOR_BINDING		5	0.528776	1.35206	0.120079	1	1	3677	tags=80%, list=27%, signal=110%
GOBP_REGULATION_OF_GLUTAMATE_RECEPTOR_CLUSTERING	GOBP_REGULATION_OF_GLUTAMATE_RECEPTOR_CLUSTERING		5	0.720272	1.35193	0.125	1	1	1083	tags=80%, list=8%, signal=87%
GOBP_SNO_S_RNA_METABOLIC_PROCESS	GOBP_SNO_S_RNA_METABOLIC_PROCESS		15	0.318381	1.35178	0.110672	1	1	8337	tags=93%, list=62%, signal=242%
REACTOME_ACTIVATION_OF_NMDA_RECEPTORS_AND_POSTSYNAPTIC_EVENTS	REACTOME_ACTIVATION_OF_NMDA_RECEPTORS_AND_POSTSYNAPTIC_EVENTS		84	0.260332	1.35145	0.132597	1	1	2462	tags=44%, list=18%, signal=53%
REACTOME_GASTRIN_CREB_SIGNALLING_PATHWAY_VIA_PKC_AND_MAPK	REACTOME_GASTRIN_CREB_SIGNALLING_PATHWAY_VIA_PKC_AND_MAPK		16	0.356576	1.35142	0.136106	1	1	5336	tags=75%, list=39%, signal=124%
GOMF_CYTOKINE_ACTIVITY	GOMF_CYTOKINE_ACTIVITY		69	0.186764	1.35126	0.126629	1	1	2980	tags=41%, list=22%, signal=52%
CHARAFE_BREAST_CANCER_LUMINAL_VS_BASAL_UP	CHARAFE_BREAST_CANCER_LUMINAL_VS_BASAL_UP		337	0.104831	1.35098	0.166023	1	1	5530	tags=51%, list=41%, signal=84%
GOCC_POSTSYNAPTIC_CYTOSOL	GOCC_POSTSYNAPTIC_CYTOSOL		12	0.462627	1.35089	0.116105	1	1	5028	tags=83%, list=37%, signal=132%
GOBP_POSITIVE_REGULATION_OF_3_UTR_MEDIATED_MRNA_STABILIZATION	GOBP_POSITIVE_REGULATION_OF_3_UTR_MEDIATED_MRNA_STABILIZATION		5	0.667208	1.35083	0.0423892	1	1	4512	tags=100%, list=33%, signal=150%
WILLIAMS_ESR1_TARGETS_DN	WILLIAMS_ESR1_TARGETS_DN		5	0.606231	1.35073	0.121756	1	1	5338	tags=100%, list=39%, signal=165%
KIM_MYC_AMPLIFICATION_TARGETS_DN	KIM_MYC_AMPLIFICATION_TARGETS_DN		82	0.149674	1.3504	0.16341	1	1	3767	tags=43%, list=28%, signal=59%
HP_SEVERE_EXPRESSIVE_LANGUAGE_DELAY	HP_SEVERE_EXPRESSIVE_LANGUAGE_DELAY		12	0.432491	1.3503	0.0787402	1	1	5436	tags=83%, list=40%, signal=139%
GOBP_POSITIVE_REGULATION_OF_NEUROGENESIS	GOBP_POSITIVE_REGULATION_OF_NEUROGENESIS		198	0.120266	1.35025	0.119772	1	1	4142	tags=42%, list=31%, signal=60%
BIOCARTA_PELP1_PATHWAY	BIOCARTA_PELP1_PATHWAY		6	0.548616	1.34974	0.152918	1	1	6119	tags=100%, list=45%, signal=182%
BIOCARTA_MELANOCYTE_PATHWAY	BIOCARTA_MELANOCYTE_PATHWAY		7	0.424932	1.34956	0.158954	1	1	3923	tags=71%, list=29%, signal=100%
HOLLEMAN_VINCRISTINE_RESISTANCE_B_ALL_UP	HOLLEMAN_VINCRISTINE_RESISTANCE_B_ALL_UP		37	0.196509	1.34951	0.120782	1	1	4302	tags=51%, list=32%, signal=75%
GOBP_PSEUDOPODIUM_ORGANIZATION	GOBP_PSEUDOPODIUM_ORGANIZATION		9	0.363068	1.34944	0.110664	1	1	5622	tags=78%, list=41%, signal=133%
REACTOME_EFFECTS_OF_PIP2_HYDROLYSIS	REACTOME_EFFECTS_OF_PIP2_HYDROLYSIS		27	0.358367	1.34937	0.0759259	1	1	1677	tags=48%, list=12%, signal=55%
GOCC_NURD_COMPLEX	GOCC_NURD_COMPLEX		14	0.326518	1.3493	0.149194	1	1	8162	tags=93%, list=60%, signal=233%
STEIN_ESRRA_TARGETS_DN	STEIN_ESRRA_TARGETS_DN		97	0.131766	1.34929	0.112648	1	1	8145	tags=73%, list=60%, signal=182%
KEGG_GAP_JUNCTION	KEGG_GAP_JUNCTION		81	0.182535	1.3489	0.153101	1	1	4734	tags=53%, list=35%, signal=81%
GOMF_PROTEIN_SERINE_THREONINE_PHOSPHATASE_ACTIVITY	GOMF_PROTEIN_SERINE_THREONINE_PHOSPHATASE_ACTIVITY		85	0.159432	1.34881	0.148496	1	1	5345	tags=55%, list=39%, signal=91%
GOBP_NEURON_APOPTOTIC_PROCESS	GOBP_NEURON_APOPTOTIC_PROCESS		207	0.0897792	1.34872	0.135294	1	1	6002	tags=53%, list=44%, signal=94%
GOMF_SODIUM_ION_BINDING	GOMF_SODIUM_ION_BINDING		6	0.420893	1.34868	0.0737052	1	1	3332	tags=67%, list=25%, signal=88%
GOBP_REGULATION_OF_ENDOCYTIC_RECYCLING	GOBP_REGULATION_OF_ENDOCYTIC_RECYCLING		18	0.274724	1.34857	0.156126	1	1	1551	tags=39%, list=11%, signal=44%
HP_AGGRESSIVE_BEHAVIOR	HP_AGGRESSIVE_BEHAVIOR		225	0.14027	1.34835	0.0715706	1	1	5899	tags=57%, list=44%, signal=100%
HP_ABNORMAL_PALMAR_DERMATOGLYPHICS	HP_ABNORMAL_PALMAR_DERMATOGLYPHICS		192	0.106894	1.34802	0.117417	1	1	7605	tags=67%, list=56%, signal=150%
GOBP_NEGATIVE_REGULATION_OF_MONONUCLEAR_CELL_MIGRATION	GOBP_NEGATIVE_REGULATION_OF_MONONUCLEAR_CELL_MIGRATION		15	0.301581	1.34788	0.114662	1	1	3144	tags=53%, list=23%, signal=69%
GOBP_POSITIVE_REGULATION_OF_RNA_BINDING	GOBP_POSITIVE_REGULATION_OF_RNA_BINDING		7	0.423002	1.3478	0.129363	1	1	5885	tags=86%, list=43%, signal=151%
GOBP_REGULATION_OF_DEPHOSPHORYLATION	GOBP_REGULATION_OF_DEPHOSPHORYLATION		113	0.15866	1.3477	0.0916031	1	1	8300	tags=77%, list=61%, signal=197%
GOCC_PWP2P_CONTAINING_SUBCOMPLEX_OF_90S_PRERIBOSOME	GOCC_PWP2P_CONTAINING_SUBCOMPLEX_OF_90S_PRERIBOSOME		5	0.509302	1.34763	0.109504	1	1	6651	tags=100%, list=49%, signal=196%
GOBP_DENDRITIC_TRANSPORT	GOBP_DENDRITIC_TRANSPORT		12	0.370965	1.34759	0.109259	1	1	6269	tags=83%, list=46%, signal=155%
HP_PERIORBITAL_FULLNESS	HP_PERIORBITAL_FULLNESS		59	0.223948	1.34745	0.0438931	1	1	7313	tags=76%, list=54%, signal=165%
GOBP_HISTONE_H4_K20_METHYLATION	GOBP_HISTONE_H4_K20_METHYLATION		13	0.285998	1.34701	0.103448	1	1	6551	tags=77%, list=48%, signal=149%
DACOSTA_ERCC3_ALLELE_XPCS_VS_TTD_UP	DACOSTA_ERCC3_ALLELE_XPCS_VS_TTD_UP		23	0.251829	1.34684	0.087037	1	1	2484	tags=43%, list=18%, signal=53%
GOCC_CORE_MEDIATOR_COMPLEX	GOCC_CORE_MEDIATOR_COMPLEX		26	0.282045	1.34683	0.139959	1	1	6087	tags=73%, list=45%, signal=132%
HP_LARYNGEAL_HYPOPLASIA	HP_LARYNGEAL_HYPOPLASIA		5	0.488026	1.34682	0.0792079	1	1	4229	tags=80%, list=31%, signal=116%
GOBP_POSITIVE_REGULATION_OF_VOLTAGE_GATED_POTASSIUM_CHANNEL_ACTIVITY	GOBP_POSITIVE_REGULATION_OF_VOLTAGE_GATED_POTASSIUM_CHANNEL_ACTIVITY		12	0.333721	1.34676	0.134298	1	1	1127	tags=42%, list=8%, signal=45%
GOBP_CELLULAR_RESPONSE_TO_PROSTAGLANDIN_E_STIMULUS	GOBP_CELLULAR_RESPONSE_TO_PROSTAGLANDIN_E_STIMULUS		11	0.310158	1.34673	0.0655391	1	1	1959	tags=45%, list=14%, signal=53%
GOBP_LABYRINTHINE_LAYER_DEVELOPMENT	GOBP_LABYRINTHINE_LAYER_DEVELOPMENT		37	0.204941	1.34623	0.10883	1	1	7118	tags=73%, list=53%, signal=153%
GOBP_OOGENESIS	GOBP_OOGENESIS		65	0.169786	1.34611	0.10241	1	1	4589	tags=51%, list=34%, signal=76%
GOMF_UBIQUITIN_LIKE_PROTEIN_LIGASE_ACTIVITY	GOMF_UBIQUITIN_LIKE_PROTEIN_LIGASE_ACTIVITY		261	0.104132	1.3461	0.0882353	1	1	8999	tags=77%, list=66%, signal=224%
WP_OVERVIEW_OF_NANOPARTICLE_EFFECTS	WP_OVERVIEW_OF_NANOPARTICLE_EFFECTS		15	0.49703	1.34589	0.14433	1	1	4112	tags=80%, list=30%, signal=115%
GOMF_LEUCINE_ZIPPER_DOMAIN_BINDING	GOMF_LEUCINE_ZIPPER_DOMAIN_BINDING		8	0.53128	1.34573	0.0905588	1	1	4661	tags=88%, list=34%, signal=133%
MADAN_DPPA4_TARGETS	MADAN_DPPA4_TARGETS		36	0.21026	1.3456	0.0889328	1	1	3180	tags=44%, list=23%, signal=58%
REACTOME_ERKS_ARE_INACTIVATED	REACTOME_ERKS_ARE_INACTIVATED		13	0.433049	1.34538	0.182692	1	1	6645	tags=92%, list=49%, signal=181%
GOBP_REGULATION_OF_CELL_DEVELOPMENT	GOBP_REGULATION_OF_CELL_DEVELOPMENT		417	0.104274	1.34529	0.135338	1	1	2789	tags=31%, list=21%, signal=37%
KIM_MYCN_AMPLIFICATION_TARGETS_UP	KIM_MYCN_AMPLIFICATION_TARGETS_UP		82	0.142263	1.34514	0.0931559	1	1	2049	tags=29%, list=15%, signal=34%
GOBP_EPHRIN_RECEPTOR_SIGNALING_PATHWAY	GOBP_EPHRIN_RECEPTOR_SIGNALING_PATHWAY		48	0.319373	1.34508	0.122302	1	1	2462	tags=50%, list=18%, signal=61%
GOMF_ACETYLCHOLINE_RECEPTOR_ACTIVITY	GOMF_ACETYLCHOLINE_RECEPTOR_ACTIVITY		13	0.434015	1.34493	0.148594	1	1	1420	tags=54%, list=10%, signal=60%
GOBP_HEPARAN_SULFATE_PROTEOGLYCAN_BIOSYNTHETIC_PROCESS	GOBP_HEPARAN_SULFATE_PROTEOGLYCAN_BIOSYNTHETIC_PROCESS		26	0.3401	1.34477	0.125969	1	1	5823	tags=77%, list=43%, signal=135%
PID_RETINOIC_ACID_PATHWAY	PID_RETINOIC_ACID_PATHWAY		30	0.294128	1.34464	0.11306	1	1	3701	tags=57%, list=27%, signal=78%
GOBP_EXCITATORY_SYNAPSE_ASSEMBLY	GOBP_EXCITATORY_SYNAPSE_ASSEMBLY		25	0.388561	1.34433	0.0821918	1	1	3958	tags=68%, list=29%, signal=96%
GOBP_REGULATION_OF_INTRACELLULAR_STEROID_HORMONE_RECEPTOR_SIGNALING_PATHWAY	GOBP_REGULATION_OF_INTRACELLULAR_STEROID_HORMONE_RECEPTOR_SIGNALING_PATHWAY		63	0.177918	1.34429	0.093254	1	1	8354	tags=79%, list=62%, signal=206%
GOMF_ALPHA_CATENIN_BINDING	GOMF_ALPHA_CATENIN_BINDING		8	0.472643	1.34413	0.0747663	1	1	7149	tags=100%, list=53%, signal=212%
GOBP_GLUTAMATE_HOMEOSTASIS	GOBP_GLUTAMATE_HOMEOSTASIS		5	0.618839	1.3441	0.0728597	1	1	2457	tags=80%, list=18%, signal=98%
GOBP_POTASSIUM_ION_EXPORT_ACROSS_PLASMA_MEMBRANE	GOBP_POTASSIUM_ION_EXPORT_ACROSS_PLASMA_MEMBRANE		12	0.373163	1.34405	0.100901	1	1	593	tags=42%, list=4%, signal=44%
GOBP_EMBRYONIC_SKELETAL_JOINT_DEVELOPMENT	GOBP_EMBRYONIC_SKELETAL_JOINT_DEVELOPMENT		11	0.508292	1.3439	0.127542	1	1	2972	tags=73%, list=22%, signal=93%
HP_EEG_WITH_BURST_SUPPRESSION	HP_EEG_WITH_BURST_SUPPRESSION		34	0.25038	1.34371	0.107884	1	1	2593	tags=44%, list=19%, signal=54%
GOCC_RIBONUCLEOPROTEIN_GRANULE	GOCC_RIBONUCLEOPROTEIN_GRANULE		227	0.129366	1.34358	0.0983264	1	1	9140	tags=80%, list=67%, signal=242%
HP_ABNORMAL_CENTRAL_SENSORY_FUNCTION	HP_ABNORMAL_CENTRAL_SENSORY_FUNCTION		14	0.364124	1.34288	0.109208	1	1	6685	tags=86%, list=49%, signal=169%
HP_COGWHEEL_RIGIDITY	HP_COGWHEEL_RIGIDITY		26	0.310849	1.34279	0.177291	1	1	7261	tags=85%, list=54%, signal=182%
MARTORIATI_MDM4_TARGETS_NEUROEPITHELIUM_DN	MARTORIATI_MDM4_TARGETS_NEUROEPITHELIUM_DN		148	0.136215	1.34277	0.131737	1	1	4491	tags=47%, list=33%, signal=69%
GOBP_POSITIVE_REGULATION_OF_DNA_TEMPLATED_TRANSCRIPTION_INITIATION	GOBP_POSITIVE_REGULATION_OF_DNA_TEMPLATED_TRANSCRIPTION_INITIATION		39	0.194499	1.34273	0.0940695	1	1	5710	tags=62%, list=42%, signal=106%
HP_HYPOPLASTIC_FIFTH_TOENAIL	HP_HYPOPLASTIC_FIFTH_TOENAIL		13	0.464635	1.34272	0.1611	1	1	5175	tags=85%, list=38%, signal=137%
GOBP_SODIUM_ION_TRANSMEMBRANE_TRANSPORT	GOBP_SODIUM_ION_TRANSMEMBRANE_TRANSPORT		124	0.142217	1.34264	0.131631	1	1	3335	tags=39%, list=25%, signal=51%
WP_FRAGILE_X_SYNDROME	WP_FRAGILE_X_SYNDROME		118	0.220388	1.34219	0.101533	1	1	6685	tags=71%, list=49%, signal=139%
GOBP_POSITIVE_REGULATION_OF_MRNA_METABOLIC_PROCESS	GOBP_POSITIVE_REGULATION_OF_MRNA_METABOLIC_PROCESS		113	0.203497	1.34195	0.143737	1	1	8417	tags=82%, list=62%, signal=215%
HP_DISTURBANCE_OF_FACIAL_EXPRESSION	HP_DISTURBANCE_OF_FACIAL_EXPRESSION		30	0.290304	1.34194	0.104418	1	1	3301	tags=53%, list=24%, signal=70%
REACTOME_SYNTHESIS_OF_PI	REACTOME_SYNTHESIS_OF_PI		5	0.658999	1.34172	0.0749507	1	1	1913	tags=80%, list=14%, signal=93%
GOMF_VOLTAGE_GATED_CALCIUM_CHANNEL_ACTIVITY	GOMF_VOLTAGE_GATED_CALCIUM_CHANNEL_ACTIVITY		35	0.324855	1.34158	0.142	1	1	1803	tags=46%, list=13%, signal=53%
GOBP_REGULATION_OF_MRNA_BINDING	GOBP_REGULATION_OF_MRNA_BINDING		8	0.41491	1.34156	0.151899	1	1	6237	tags=88%, list=46%, signal=162%
GOBP_CALCIUM_ION_TRANSMEMBRANE_TRANSPORT_VIA_HIGH_VOLTAGE_GATED_CALCIUM_CHANNEL	GOBP_CALCIUM_ION_TRANSMEMBRANE_TRANSPORT_VIA_HIGH_VOLTAGE_GATED_CALCIUM_CHANNEL		11	0.5453	1.34148	0.123552	1	1	1239	tags=64%, list=9%, signal=70%
MODY_HIPPOCAMPUS_POSTNATAL	MODY_HIPPOCAMPUS_POSTNATAL		56	0.218281	1.34145	0.152216	1	1	1167	tags=30%, list=9%, signal=33%
GOBP_CATECHOLAMINE_UPTAKE_INVOLVED_IN_SYNAPTIC_TRANSMISSION	GOBP_CATECHOLAMINE_UPTAKE_INVOLVED_IN_SYNAPTIC_TRANSMISSION		7	0.484284	1.34141	0.117409	1	1	5055	tags=86%, list=37%, signal=137%
HP_EEG_WITH_FOCAL_SPIKE_WAVES	HP_EEG_WITH_FOCAL_SPIKE_WAVES		16	0.381779	1.34139	0.0654762	1	1	3301	tags=63%, list=24%, signal=83%
GOCC_AXONAL_GROWTH_CONE	GOCC_AXONAL_GROWTH_CONE		22	0.30443	1.34138	0.116412	1	1	808	tags=36%, list=6%, signal=39%
GOBP_CGMP_BIOSYNTHETIC_PROCESS	GOBP_CGMP_BIOSYNTHETIC_PROCESS		7	0.490412	1.34126	0.114919	1	1	4972	tags=86%, list=37%, signal=135%
GOBP_POSITIVE_REGULATION_OF_ASPARTIC_TYPE_PEPTIDASE_ACTIVITY	GOBP_POSITIVE_REGULATION_OF_ASPARTIC_TYPE_PEPTIDASE_ACTIVITY		7	0.477196	1.34117	0.14717	1	1	5151	tags=86%, list=38%, signal=138%
DAVICIONI_RHABDOMYOSARCOMA_PAX_FOXO1_FUSION_DN	DAVICIONI_RHABDOMYOSARCOMA_PAX_FOXO1_FUSION_DN		13	0.431827	1.341	0.149068	1	1	2492	tags=62%, list=18%, signal=75%
GOMF_HISTONE_METHYLTRANSFERASE_ACTIVITY_H3_K4_SPECIFIC	GOMF_HISTONE_METHYLTRANSFERASE_ACTIVITY_H3_K4_SPECIFIC		16	0.383159	1.34089	0.135135	1	1	7517	tags=94%, list=55%, signal=210%
GOMF_CELL_ADHESION_MEDIATOR_ACTIVITY	GOMF_CELL_ADHESION_MEDIATOR_ACTIVITY		56	0.201309	1.3393	0.0640777	1	1	1880	tags=34%, list=14%, signal=39%
GOBP_MODIFICATION_OF_POSTSYNAPTIC_STRUCTURE	GOBP_MODIFICATION_OF_POSTSYNAPTIC_STRUCTURE		13	0.357802	1.33916	0.0645161	1	1	367	tags=38%, list=3%, signal=39%
GOBP_NEGATIVE_REGULATION_OF_DENDRITIC_SPINE_DEVELOPMENT	GOBP_NEGATIVE_REGULATION_OF_DENDRITIC_SPINE_DEVELOPMENT		12	0.370134	1.33913	0.0898662	1	1	5151	tags=75%, list=38%, signal=121%
HP_LONG_PALPEBRAL_FISSURE	HP_LONG_PALPEBRAL_FISSURE		76	0.197734	1.33878	0.0992063	1	1	8211	tags=80%, list=61%, signal=203%
GOBP_NEGATIVE_REGULATION_OF_ASTROCYTE_DIFFERENTIATION	GOBP_NEGATIVE_REGULATION_OF_ASTROCYTE_DIFFERENTIATION		11	0.357406	1.33837	0.134766	1	1	5015	tags=73%, list=37%, signal=115%
GOBP_REGULATION_OF_HIGH_VOLTAGE_GATED_CALCIUM_CHANNEL_ACTIVITY	GOBP_REGULATION_OF_HIGH_VOLTAGE_GATED_CALCIUM_CHANNEL_ACTIVITY		11	0.370022	1.3383	0.148362	1	1	7308	tags=91%, list=54%, signal=197%
TIAN_TNF_SIGNALING_NOT_VIA_NFKB	TIAN_TNF_SIGNALING_NOT_VIA_NFKB		20	0.456592	1.33803	0.172619	1	1	2629	tags=65%, list=19%, signal=81%
HP_IMPAIRED_DISTAL_PROPRIOCEPTION	HP_IMPAIRED_DISTAL_PROPRIOCEPTION		7	0.392351	1.33777	0.0934959	1	1	8236	tags=100%, list=61%, signal=255%
HP_MISALIGNMENT_OF_INCISORS	HP_MISALIGNMENT_OF_INCISORS		10	0.466716	1.33773	0.0786517	1	1	4520	tags=80%, list=33%, signal=120%
LIU_NASOPHARYNGEAL_CARCINOMA	LIU_NASOPHARYNGEAL_CARCINOMA		61	0.173012	1.33762	0.093985	1	1	8106	tags=77%, list=60%, signal=191%
GOMF_SUMO_TRANSFERASE_ACTIVITY	GOMF_SUMO_TRANSFERASE_ACTIVITY		18	0.366376	1.33761	0.105485	1	1	3322	tags=61%, list=25%, signal=81%
GOBP_POSTSYNAPTIC_NEUROTRANSMITTER_RECEPTOR_INTERNALIZATION	GOBP_POSTSYNAPTIC_NEUROTRANSMITTER_RECEPTOR_INTERNALIZATION		10	0.471213	1.33721	0.107843	1	1	3104	tags=70%, list=23%, signal=91%
GOMF_ANDROGEN_RECEPTOR_BINDING	GOMF_ANDROGEN_RECEPTOR_BINDING		25	0.290108	1.33716	0.0365385	1	1	9626	tags=100%, list=71%, signal=345%
GOBP_REGULATION_OF_TRANSCRIPTION_ELONGATION_FROM_RNA_POLYMERASE_II_PROMOTER	GOBP_REGULATION_OF_TRANSCRIPTION_ELONGATION_FROM_RNA_POLYMERASE_II_PROMOTER		38	0.241958	1.33703	0.155689	1	1	8854	tags=89%, list=65%, signal=257%
HP_HEMIVERTEBRAE	HP_HEMIVERTEBRAE		44	0.160238	1.33682	0.11597	1	1	6766	tags=66%, list=50%, signal=131%
GOBP_REGULATION_OF_PROTEIN_BINDING	GOBP_REGULATION_OF_PROTEIN_BINDING		171	0.101023	1.3364	0.187023	1	1	8870	tags=75%, list=65%, signal=216%
GOBP_REGULATION_OF_SYNAPTIC_TRANSMISSION_GABAERGIC	GOBP_REGULATION_OF_SYNAPTIC_TRANSMISSION_GABAERGIC		32	0.233821	1.3364	0.162162	1	1	3190	tags=47%, list=24%, signal=61%
REACTOME_G_PROTEIN_ACTIVATION	REACTOME_G_PROTEIN_ACTIVATION		20	0.36831	1.33604	0.172285	1	1	3146	tags=60%, list=23%, signal=78%
HP_ABNORMALITY_OF_CORNEAL_SIZE	HP_ABNORMALITY_OF_CORNEAL_SIZE		151	0.100063	1.33603	0.122951	1	1	8440	tags=72%, list=62%, signal=189%
GOBP_REGULATION_OF_ATRIAL_CARDIAC_MUSCLE_CELL_MEMBRANE_DEPOLARIZATION	GOBP_REGULATION_OF_ATRIAL_CARDIAC_MUSCLE_CELL_MEMBRANE_DEPOLARIZATION		7	0.492648	1.33595	0.124748	1	1	1070	tags=57%, list=8%, signal=62%
GOMF_STRUCTURAL_CONSTITUENT_OF_SYNAPSE	GOMF_STRUCTURAL_CONSTITUENT_OF_SYNAPSE		17	0.437717	1.3359	0.118677	1	1	1249	tags=53%, list=9%, signal=58%
GOBP_DENDRITIC_SPINE_MAINTENANCE	GOBP_DENDRITIC_SPINE_MAINTENANCE		18	0.279687	1.33556	0.158607	1	1	5248	tags=67%, list=39%, signal=109%
KEGG_TYPE_II_DIABETES_MELLITUS	KEGG_TYPE_II_DIABETES_MELLITUS		39	0.252021	1.33542	0.164093	1	1	2848	tags=46%, list=21%, signal=58%
KEGG_MELANOGENESIS	KEGG_MELANOGENESIS		82	0.216167	1.33535	0.155512	1	1	5185	tags=60%, list=38%, signal=96%
GOBP_CRD_MEDIATED_MRNA_STABILIZATION	GOBP_CRD_MEDIATED_MRNA_STABILIZATION		8	0.409824	1.33477	0.0449898	1	1	4612	tags=75%, list=34%, signal=114%
HP_ABNORMAL_BRANCHING_PATTERN_OF_THE_AORTIC_ARCH	HP_ABNORMAL_BRANCHING_PATTERN_OF_THE_AORTIC_ARCH		15	0.370996	1.33455	0.164634	1	1	5818	tags=80%, list=43%, signal=140%
GOCC_SPLICEOSOMAL_TRI_SNRNP_COMPLEX	GOCC_SPLICEOSOMAL_TRI_SNRNP_COMPLEX		32	0.250206	1.33427	0.1167	1	1	9744	tags=97%, list=72%, signal=344%
HP_THICK_LOWER_LIP_VERMILION	HP_THICK_LOWER_LIP_VERMILION		149	0.136035	1.33412	0.160966	1	1	8089	tags=73%, list=60%, signal=179%
GOCC_TRANSCRIPTION_FACTOR_TFIID_COMPLEX	GOCC_TRANSCRIPTION_FACTOR_TFIID_COMPLEX		30	0.220871	1.334	0.0673469	1	1	6950	tags=73%, list=51%, signal=150%
YAUCH_HEDGEHOG_SIGNALING_PARACRINE_UP	YAUCH_HEDGEHOG_SIGNALING_PARACRINE_UP		109	0.13471	1.33394	0.13578	1	1	3907	tags=42%, list=29%, signal=59%
GOMF_TRANSMEMBRANE_TRANSPORTER_BINDING	GOMF_TRANSMEMBRANE_TRANSPORTER_BINDING		115	0.169996	1.33388	0.163022	1	1	3371	tags=42%, list=25%, signal=55%
GOCC_ER_UBIQUITIN_LIGASE_COMPLEX	GOCC_ER_UBIQUITIN_LIGASE_COMPLEX		9	0.356004	1.33377	0.108216	1	1	8729	tags=100%, list=64%, signal=281%
HP_ABNORMAL_CEREBELLAR_VERMIS_MORPHOLOGY	HP_ABNORMAL_CEREBELLAR_VERMIS_MORPHOLOGY		272	0.080665	1.33362	0.110236	1	1	8842	tags=73%, list=65%, signal=206%
GOBP_REGULATION_OF_TOLL_LIKE_RECEPTOR_2_SIGNALING_PATHWAY	GOBP_REGULATION_OF_TOLL_LIKE_RECEPTOR_2_SIGNALING_PATHWAY		7	0.393026	1.33351	0.0856031	1	1	6291	tags=86%, list=46%, signal=160%
HP_HYPOPLASTIC_FIFTH_FINGERNAIL	HP_HYPOPLASTIC_FIFTH_FINGERNAIL		12	0.451769	1.33283	0.139579	1	1	5175	tags=83%, list=38%, signal=135%
GOCC_SIN3_COMPLEX	GOCC_SIN3_COMPLEX		11	0.306949	1.33268	0.0807087	1	1	8162	tags=91%, list=60%, signal=228%
GOBP_PARENTAL_BEHAVIOR	GOBP_PARENTAL_BEHAVIOR		8	0.485666	1.33264	0.151575	1	1	1891	tags=63%, list=14%, signal=73%
HP_ABNORMALITY_OF_UPPER_LIP_VERMILLION	HP_ABNORMALITY_OF_UPPER_LIP_VERMILLION		362	0.118025	1.33255	0.147348	1	1	8250	tags=72%, list=61%, signal=180%
GOBP_PRESYNAPSE_ORGANIZATION	GOBP_PRESYNAPSE_ORGANIZATION		46	0.39217	1.33246	0.15739	1	1	2362	tags=57%, list=17%, signal=68%
HP_DECREASED_CIRCULATING_CORTISOL_LEVEL	HP_DECREASED_CIRCULATING_CORTISOL_LEVEL		23	0.254001	1.3324	0.159919	1	1	7168	tags=78%, list=53%, signal=166%
GOMF_CELL_CELL_ADHESION_MEDIATOR_ACTIVITY	GOMF_CELL_CELL_ADHESION_MEDIATOR_ACTIVITY		48	0.216123	1.33232	0.0895795	1	1	1880	tags=35%, list=14%, signal=41%
KEGG_COLORECTAL_CANCER	KEGG_COLORECTAL_CANCER		62	0.187784	1.33231	0.166352	1	1	5990	tags=63%, list=44%, signal=112%
HP_HORSESHOE_KIDNEY	HP_HORSESHOE_KIDNEY		91	0.175852	1.33221	0.141199	1	1	9545	tags=88%, list=70%, signal=295%
HP_JUVENILE_MYELOMONOCYTIC_LEUKEMIA	HP_JUVENILE_MYELOMONOCYTIC_LEUKEMIA		8	0.397696	1.33197	0.125253	1	1	8164	tags=100%, list=60%, signal=251%
HP_NORMAL_INTERICTAL_EEG	HP_NORMAL_INTERICTAL_EEG		5	0.637886	1.33175	0.121857	1	1	2199	tags=80%, list=16%, signal=95%
REACTOME_PHASE_1_INACTIVATION_OF_FAST_NA_CHANNELS	REACTOME_PHASE_1_INACTIVATION_OF_FAST_NA_CHANNELS		7	0.576365	1.33174	0.169591	1	1	1872	tags=71%, list=14%, signal=83%
GOBP_REGULATION_OF_DENDRITE_DEVELOPMENT	GOBP_REGULATION_OF_DENDRITE_DEVELOPMENT		92	0.218348	1.3317	0.1139	1	1	2952	tags=43%, list=22%, signal=55%
GOBP_RESPONSE_TO_LIGHT_INTENSITY	GOBP_RESPONSE_TO_LIGHT_INTENSITY		11	0.432449	1.33166	0.12	1	1	2767	tags=64%, list=20%, signal=80%
KAMIKUBO_MYELOID_MN1_NETWORK	KAMIKUBO_MYELOID_MN1_NETWORK		19	0.251046	1.3313	0.116635	1	1	7300	tags=79%, list=54%, signal=171%
GOBP_POSITIVE_REGULATION_OF_ION_TRANSMEMBRANE_TRANSPORT	GOBP_POSITIVE_REGULATION_OF_ION_TRANSMEMBRANE_TRANSPORT		129	0.104542	1.33125	0.0974265	1	1	1222	tags=19%, list=9%, signal=21%
FONTAINE_THYROID_TUMOR_UNCERTAIN_MALIGNANCY_UP	FONTAINE_THYROID_TUMOR_UNCERTAIN_MALIGNANCY_UP		34	0.205656	1.33125	0.138067	1	1	6386	tags=68%, list=47%, signal=128%
GOBP_UTERUS_MORPHOGENESIS	GOBP_UTERUS_MORPHOGENESIS		5	0.50471	1.33124	0.131524	1	1	4003	tags=80%, list=30%, signal=113%
REACTOME_NGF_STIMULATED_TRANSCRIPTION	REACTOME_NGF_STIMULATED_TRANSCRIPTION		36	0.322395	1.33113	0.181985	1	1	3923	tags=61%, list=29%, signal=86%
GOCC_TRANSPORT_VESICLE_MEMBRANE	GOCC_TRANSPORT_VESICLE_MEMBRANE		168	0.167703	1.33104	0.143411	1	1	1707	tags=29%, list=13%, signal=33%
GOBP_POSITIVE_REGULATION_OF_TRANSCRIPTION_BY_RNA_POLYMERASE_III	GOBP_POSITIVE_REGULATION_OF_TRANSCRIPTION_BY_RNA_POLYMERASE_III		18	0.298049	1.33088	0.0657371	1	1	7258	tags=83%, list=54%, signal=179%
GOBP_LAYER_FORMATION_IN_CEREBRAL_CORTEX	GOBP_LAYER_FORMATION_IN_CEREBRAL_CORTEX		12	0.39329	1.33071	0.0687623	1	1	2579	tags=58%, list=19%, signal=72%
GOMF_RNA_POLYMERASE_II_GENERAL_TRANSCRIPTION_INITIATION_FACTOR_ACTIVITY	GOMF_RNA_POLYMERASE_II_GENERAL_TRANSCRIPTION_INITIATION_FACTOR_ACTIVITY		34	0.215324	1.33065	0.0714286	1	1	7451	tags=76%, list=55%, signal=169%
HP_DECREASED_PULMONARY_FUNCTION	HP_DECREASED_PULMONARY_FUNCTION		17	0.312077	1.33052	0.127789	1	1	6935	tags=82%, list=51%, signal=168%
GUENTHER_GROWTH_SPHERICAL_VS_ADHERENT_UP	GUENTHER_GROWTH_SPHERICAL_VS_ADHERENT_UP		21	0.384954	1.33046	0.162376	1	1	2534	tags=57%, list=19%, signal=70%
CAIRO_LIVER_DEVELOPMENT_UP	CAIRO_LIVER_DEVELOPMENT_UP		152	0.125863	1.33019	0.163148	1	1	4464	tags=45%, list=33%, signal=67%
GOBP_PROTEIN_IMPORT_INTO_PEROXISOME_MEMBRANE	GOBP_PROTEIN_IMPORT_INTO_PEROXISOME_MEMBRANE		6	0.401809	1.33011	0.0912951	1	1	5849	tags=83%, list=43%, signal=147%
GOMF_HEPARAN_SULFATE_SULFOTRANSFERASE_ACTIVITY	GOMF_HEPARAN_SULFATE_SULFOTRANSFERASE_ACTIVITY		14	0.40364	1.3301	0.12549	1	1	7118	tags=93%, list=53%, signal=195%
REACTOME_MITOTIC_PROPHASE	REACTOME_MITOTIC_PROPHASE		98	0.160439	1.32999	0.182979	1	1	8073	tags=76%, list=60%, signal=185%
GOBP_MAINTENANCE_OF_POSTSYNAPTIC_SPECIALIZATION_STRUCTURE	GOBP_MAINTENANCE_OF_POSTSYNAPTIC_SPECIALIZATION_STRUCTURE		6	0.587412	1.32997	0.041502	1	1	3335	tags=83%, list=25%, signal=110%
GOBP_POSITIVE_REGULATION_OF_PROTEIN_LOCALIZATION_TO_MEMBRANE	GOBP_POSITIVE_REGULATION_OF_PROTEIN_LOCALIZATION_TO_MEMBRANE		93	0.151492	1.32993	0.151277	1	1	5100	tags=53%, list=38%, signal=84%
GOBP_MULTICELLULAR_ORGANISMAL_SIGNALING	GOBP_MULTICELLULAR_ORGANISMAL_SIGNALING		133	0.158167	1.32988	0.175649	1	1	1239	tags=25%, list=9%, signal=27%
GOMF_AMINE_BINDING	GOMF_AMINE_BINDING		9	0.502708	1.32986	0.161538	1	1	3731	tags=78%, list=28%, signal=107%
PID_MTOR_4PATHWAY	PID_MTOR_4PATHWAY		69	0.171952	1.32977	0.0846154	1	1	9857	tags=90%, list=73%, signal=328%
CHEMNITZ_RESPONSE_TO_PROSTAGLANDIN_E2_DN	CHEMNITZ_RESPONSE_TO_PROSTAGLANDIN_E2_DN		307	0.0773035	1.32967	0.0808679	1	1	4272	tags=39%, list=32%, signal=56%
GOBP_RELAXATION_OF_SMOOTH_MUSCLE	GOBP_RELAXATION_OF_SMOOTH_MUSCLE		10	0.369293	1.32945	0.177062	1	1	3129	tags=60%, list=23%, signal=78%
REACTOME_N_GLYCAN_ANTENNAE_ELONGATION_IN_THE_MEDIAL_TRANS_GOLGI	REACTOME_N_GLYCAN_ANTENNAE_ELONGATION_IN_THE_MEDIAL_TRANS_GOLGI		23	0.291193	1.32927	0.15493	1	1	3719	tags=57%, list=27%, signal=78%
GOBP_PROTEIN_IMPORT	GOBP_PROTEIN_IMPORT		184	0.115325	1.32902	0.0911111	1	1	8768	tags=76%, list=65%, signal=213%
GOCC_BETA_CATENIN_TCF_COMPLEX	GOCC_BETA_CATENIN_TCF_COMPLEX		13	0.490147	1.32896	0.180113	1	1	5872	tags=92%, list=43%, signal=163%
HOLLEMAN_DAUNORUBICIN_B_ALL_DN	HOLLEMAN_DAUNORUBICIN_B_ALL_DN		12	0.35996	1.32895	0.0986717	1	1	6418	tags=83%, list=47%, signal=158%
GOBP_POSITIVE_REGULATION_OF_DOUBLE_STRAND_BREAK_REPAIR	GOBP_POSITIVE_REGULATION_OF_DOUBLE_STRAND_BREAK_REPAIR		61	0.172375	1.32889	0.1893	1	1	7226	tags=70%, list=53%, signal=150%
GOBP_NEGATIVE_REGULATION_OF_DENDRITE_DEVELOPMENT	GOBP_NEGATIVE_REGULATION_OF_DENDRITE_DEVELOPMENT		5	0.58717	1.32875	0.0336634	1	1	2886	tags=80%, list=21%, signal=102%
GOBP_REGULATION_OF_PLATELET_DERIVED_GROWTH_FACTOR_RECEPTOR_BETA_SIGNALING_PATHWAY	GOBP_REGULATION_OF_PLATELET_DERIVED_GROWTH_FACTOR_RECEPTOR_BETA_SIGNALING_PATHWAY		7	0.429784	1.32858	0.145038	1	1	7729	tags=100%, list=57%, signal=233%
GOCC_PRERIBOSOME_SMALL_SUBUNIT_PRECURSOR	GOCC_PRERIBOSOME_SMALL_SUBUNIT_PRECURSOR		14	0.314693	1.32846	0.0560345	1	1	9290	tags=100%, list=69%, signal=318%
GOMF_N_ACYLTRANSFERASE_ACTIVITY	GOMF_N_ACYLTRANSFERASE_ACTIVITY		72	0.137785	1.32827	0.106509	1	1	7364	tags=68%, list=54%, signal=148%
GOBP_MRNA_CIS_SPLICING_VIA_SPLICEOSOME	GOBP_MRNA_CIS_SPLICING_VIA_SPLICEOSOME		24	0.298939	1.32811	0.128834	1	1	8377	tags=92%, list=62%, signal=240%
HP_ABNORMALITY_OF_THE_PHALANGES_OF_THE_TOES	HP_ABNORMALITY_OF_THE_PHALANGES_OF_THE_TOES		107	0.125036	1.32786	0.121212	1	1	2244	tags=29%, list=17%, signal=34%
HP_HYPERTHYROIDISM	HP_HYPERTHYROIDISM		29	0.192958	1.3278	0.0877863	1	1	9539	tags=90%, list=70%, signal=302%
GOBP_POSITIVE_REGULATION_OF_MICROTUBULE_POLYMERIZATION_OR_DEPOLYMERIZATION	GOBP_POSITIVE_REGULATION_OF_MICROTUBULE_POLYMERIZATION_OR_DEPOLYMERIZATION		34	0.169381	1.32772	0.121951	1	1	8072	tags=76%, list=60%, signal=189%
REACTOME_ARMS_MEDIATED_ACTIVATION	REACTOME_ARMS_MEDIATED_ACTIVATION		5	0.467872	1.32768	0.123506	1	1	4502	tags=80%, list=33%, signal=120%
WP_DISRUPTION_OF_POSTSYNAPTIC_SIGNALING_BY_CNV	WP_DISRUPTION_OF_POSTSYNAPTIC_SIGNALING_BY_CNV		32	0.487485	1.32761	0.105058	1	1	2725	tags=69%, list=20%, signal=86%
GOBP_GAMMA_AMINOBUTYRIC_ACID_SIGNALING_PATHWAY	GOBP_GAMMA_AMINOBUTYRIC_ACID_SIGNALING_PATHWAY		23	0.409505	1.32753	0.142857	1	1	3886	tags=70%, list=29%, signal=97%
GOCC_ZYMOGEN_GRANULE_MEMBRANE	GOCC_ZYMOGEN_GRANULE_MEMBRANE		6	0.461203	1.32749	0.138277	1	1	2786	tags=67%, list=21%, signal=84%
HP_VOLVULUS	HP_VOLVULUS		13	0.334068	1.32722	0.140316	1	1	7985	tags=92%, list=59%, signal=225%
GRAESSMANN_RESPONSE_TO_MC_AND_SERUM_DEPRIVATION_DN	GRAESSMANN_RESPONSE_TO_MC_AND_SERUM_DEPRIVATION_DN		69	0.127236	1.32699	0.160417	1	1	7514	tags=68%, list=55%, signal=152%
GOBP_REGULATION_OF_BLOOD_CIRCULATION	GOBP_REGULATION_OF_BLOOD_CIRCULATION		193	0.126014	1.32692	0.197053	1	1	3371	tags=37%, list=25%, signal=49%
GOBP_CALCIUM_ION_REGULATED_EXOCYTOSIS_OF_NEUROTRANSMITTER	GOBP_CALCIUM_ION_REGULATED_EXOCYTOSIS_OF_NEUROTRANSMITTER		16	0.43623	1.32686	0.168724	1	1	2564	tags=63%, list=19%, signal=77%
REACTOME_SUMOYLATION_OF_RNA_BINDING_PROTEINS	REACTOME_SUMOYLATION_OF_RNA_BINDING_PROTEINS		45	0.240076	1.32667	0.114398	1	1	9103	tags=91%, list=67%, signal=277%
GOBP_PEPTIDYL_LYSINE_MONOMETHYLATION	GOBP_PEPTIDYL_LYSINE_MONOMETHYLATION		10	0.308973	1.32663	0.110429	1	1	6656	tags=80%, list=49%, signal=157%
GOBP_DENDRITE_ARBORIZATION	GOBP_DENDRITE_ARBORIZATION		8	0.453555	1.32658	0.146691	1	1	632	tags=50%, list=5%, signal=52%
GOBP_CAMERA_TYPE_EYE_MORPHOGENESIS	GOBP_CAMERA_TYPE_EYE_MORPHOGENESIS		100	0.16211	1.32623	0.181818	1	1	5136	tags=54%, list=38%, signal=86%
GOBP_GLUCOCORTICOID_SECRETION	GOBP_GLUCOCORTICOID_SECRETION		8	0.415713	1.32613	0.167641	1	1	7920	tags=100%, list=58%, signal=241%
GOBP_PEPTIDYL_LYSINE_METHYLATION	GOBP_PEPTIDYL_LYSINE_METHYLATION		128	0.20138	1.32611	0.161554	1	1	7565	tags=76%, list=56%, signal=170%
GOBP_VIRAL_GENE_EXPRESSION	GOBP_VIRAL_GENE_EXPRESSION		92	0.16395	1.3261	0.132321	1	1	9134	tags=84%, list=67%, signal=255%
VALK_AML_CLUSTER_5	VALK_AML_CLUSTER_5		18	0.282101	1.32602	0.158607	1	1	2204	tags=44%, list=16%, signal=53%
GOCC_PLASMA_MEMBRANE_RAFT	GOCC_PLASMA_MEMBRANE_RAFT		97	0.134842	1.326	0.144981	1	1	6986	tags=65%, list=52%, signal=133%
REACTOME_NETRIN_MEDIATED_REPULSION_SIGNALS	REACTOME_NETRIN_MEDIATED_REPULSION_SIGNALS		8	0.420245	1.32593	0.109162	1	1	2777	tags=63%, list=20%, signal=79%
GOCC_ANCHORED_COMPONENT_OF_PLASMA_MEMBRANE	GOCC_ANCHORED_COMPONENT_OF_PLASMA_MEMBRANE		37	0.260625	1.32576	0.144928	1	1	5633	tags=68%, list=42%, signal=115%
GOMF_MRNA_METHYLTRANSFERASE_ACTIVITY	GOMF_MRNA_METHYLTRANSFERASE_ACTIVITY		11	0.302001	1.3256	0.10846	1	1	8229	tags=91%, list=61%, signal=231%
GOBP_REGULATION_OF_ENDOPLASMIC_RETICULUM_STRESS_INDUCED_INTRINSIC_APOPTOTIC_SIGNALING_PATHWAY	GOBP_REGULATION_OF_ENDOPLASMIC_RETICULUM_STRESS_INDUCED_INTRINSIC_APOPTOTIC_SIGNALING_PATHWAY		29	0.210324	1.32507	0.104247	1	1	10706	tags=100%, list=79%, signal=475%
KEGG_GNRH_SIGNALING_PATHWAY	KEGG_GNRH_SIGNALING_PATHWAY		79	0.161406	1.32491	0.106542	1	1	5715	tags=58%, list=42%, signal=100%
REACTOME_RNA_POLYMERASE_I_TRANSCRIPTION_INITIATION	REACTOME_RNA_POLYMERASE_I_TRANSCRIPTION_INITIATION		47	0.190717	1.32469	0.141717	1	1	8668	tags=83%, list=64%, signal=229%
GOMF_LIGAND_GATED_ION_CHANNEL_ACTIVITY	GOMF_LIGAND_GATED_ION_CHANNEL_ACTIVITY		99	0.196206	1.32466	0.192015	1	1	1466	tags=30%, list=11%, signal=34%
GOCC_ASTROCYTE_PROJECTION	GOCC_ASTROCYTE_PROJECTION		19	0.268879	1.32459	0.0785047	1	1	1353	tags=37%, list=10%, signal=41%
REACTOME_MAPK_TARGETS_NUCLEAR_EVENTS_MEDIATED_BY_MAP_KINASES	REACTOME_MAPK_TARGETS_NUCLEAR_EVENTS_MEDIATED_BY_MAP_KINASES		31	0.346419	1.32456	0.140187	1	1	4058	tags=65%, list=30%, signal=92%
PID_TCR_CALCIUM_PATHWAY	PID_TCR_CALCIUM_PATHWAY		20	0.277138	1.32454	0.109195	1	1	2347	tags=45%, list=17%, signal=54%
REACTOME_TRANSCRIPTIONAL_REGULATION_OF_WHITE_ADIPOCYTE_DIFFERENTIATION	REACTOME_TRANSCRIPTIONAL_REGULATION_OF_WHITE_ADIPOCYTE_DIFFERENTIATION		76	0.170867	1.32452	0.132216	0.999802	1	6790	tags=67%, list=50%, signal=134%
GOMF_SODIUM_CHANNEL_ACTIVITY	GOMF_SODIUM_CHANNEL_ACTIVITY		36	0.286151	1.32434	0.180162	0.999765	1	3660	tags=56%, list=27%, signal=76%
GOBP_MRNA_3_END_PROCESSING	GOBP_MRNA_3_END_PROCESSING		61	0.219483	1.32434	0.105155	0.998989	1	8812	tags=87%, list=65%, signal=247%
GOMF_VOLTAGE_GATED_SODIUM_CHANNEL_ACTIVITY	GOMF_VOLTAGE_GATED_SODIUM_CHANNEL_ACTIVITY		22	0.352096	1.32391	0.130526	1	1	2011	tags=50%, list=15%, signal=59%
GOBP_BIOLOGICAL_PROCESS_INVOLVED_IN_INTRASPECIES_INTERACTION_BETWEEN_ORGANISMS	GOBP_BIOLOGICAL_PROCESS_INVOLVED_IN_INTRASPECIES_INTERACTION_BETWEEN_ORGANISMS		43	0.370642	1.32378	0.153696	0.99983	1	3186	tags=60%, list=24%, signal=79%
GOMF_PROTEIN_HETERODIMERIZATION_ACTIVITY	GOMF_PROTEIN_HETERODIMERIZATION_ACTIVITY		234	0.0834696	1.3237	0.148847	0.999373	1	8848	tags=74%, list=65%, signal=208%
GOBP_EYE_MORPHOGENESIS	GOBP_EYE_MORPHOGENESIS		121	0.151189	1.32354	0.193798	0.999407	1	5136	tags=53%, list=38%, signal=84%
BROWNE_HCMV_INFECTION_30MIN_UP	BROWNE_HCMV_INFECTION_30MIN_UP		38	0.223613	1.32352	0.169492	0.998672	1	2683	tags=42%, list=20%, signal=52%
MEISSNER_NPC_ICP_WITH_H3_UNMETHYLATED	MEISSNER_NPC_ICP_WITH_H3_UNMETHYLATED		13	0.359955	1.32343	0.140221	0.998323	1	3465	tags=62%, list=26%, signal=83%
GOCC_PROTEIN_DNA_COMPLEX	GOCC_PROTEIN_DNA_COMPLEX		140	0.137294	1.32341	0.190661	0.997616	1	8321	tags=75%, list=61%, signal=192%
GOCC_HIPPOCAMPAL_MOSSY_FIBER_TO_CA3_SYNAPSE	GOCC_HIPPOCAMPAL_MOSSY_FIBER_TO_CA3_SYNAPSE		34	0.346078	1.32296	0.145594	0.998918	1	1698	tags=47%, list=13%, signal=54%
GOBP_POSITIVE_REGULATION_OF_TRANSFORMING_GROWTH_FACTOR_BETA_PRODUCTION	GOBP_POSITIVE_REGULATION_OF_TRANSFORMING_GROWTH_FACTOR_BETA_PRODUCTION		14	0.445752	1.32281	0.214153	0.998774	1	5580	tags=86%, list=41%, signal=146%
GOBP_INORGANIC_ANION_TRANSMEMBRANE_TRANSPORT	GOBP_INORGANIC_ANION_TRANSMEMBRANE_TRANSPORT		70	0.158039	1.32272	0.153846	0.99841	1	6967	tags=67%, list=51%, signal=137%
REACTOME_CREB1_PHOSPHORYLATION_THROUGH_THE_ACTIVATION_OF_ADENYLATE_CYCLASE	REACTOME_CREB1_PHOSPHORYLATION_THROUGH_THE_ACTIVATION_OF_ADENYLATE_CYCLASE		11	0.337532	1.3225	0.179435	0.998463	1	6516	tags=82%, list=48%, signal=157%
REACTOME_NOREPINEPHRINE_NEUROTRANSMITTER_RELEASE_CYCLE	REACTOME_NOREPINEPHRINE_NEUROTRANSMITTER_RELEASE_CYCLE		15	0.40065	1.32238	0.165339	0.998243	1	1803	tags=53%, list=13%, signal=61%
CORRE_MULTIPLE_MYELOMA_UP	CORRE_MULTIPLE_MYELOMA_UP		50	0.251343	1.32201	0.0598456	0.999168	1	1755	tags=38%, list=13%, signal=43%
GOBP_GASTRIC_ACID_SECRETION	GOBP_GASTRIC_ACID_SECRETION		9	0.522523	1.32186	0.178161	0.999011	1	1957	tags=67%, list=14%, signal=78%
GOBP_TRNA_TRANSPORT	GOBP_TRNA_TRANSPORT		5	0.575668	1.32176	0.104938	0.998621	1	5752	tags=100%, list=42%, signal=174%
HP_DIASTEMA	HP_DIASTEMA		19	0.355582	1.32174	0.125249	0.997926	1	4459	tags=68%, list=33%, signal=102%
REACTOME_HUR_ELAVL1_BINDS_AND_STABILIZES_MRNA	REACTOME_HUR_ELAVL1_BINDS_AND_STABILIZES_MRNA		7	0.48575	1.32172	0.145068	0.997216	1	6971	tags=100%, list=51%, signal=206%
REACTOME_TRANSCRIPTIONAL_REGULATION_BY_SMALL_RNAS	REACTOME_TRANSCRIPTIONAL_REGULATION_BY_SMALL_RNAS		63	0.206949	1.32155	0.158228	0.997147	1	9253	tags=89%, list=68%, signal=279%
MATZUK_OVULATION	MATZUK_OVULATION		12	0.344911	1.32155	0.141748	0.996377	1	7751	tags=92%, list=57%, signal=214%
REACTOME_ASSEMBLY_OF_THE_ORC_COMPLEX_AT_THE_ORIGIN_OF_REPLICATION	REACTOME_ASSEMBLY_OF_THE_ORC_COMPLEX_AT_THE_ORIGIN_OF_REPLICATION		25	0.315014	1.32132	0.169772	0.99657	1	7663	tags=88%, list=57%, signal=202%
HP_EPICANTHUS	HP_EPICANTHUS		476	0.0726466	1.32127	0.0867159	0.996066	1	8216	tags=68%, list=61%, signal=166%
GOBP_RNA_EXPORT_FROM_NUCLEUS	GOBP_RNA_EXPORT_FROM_NUCLEUS		73	0.256516	1.32122	0.147117	0.995503	1	8422	tags=88%, list=62%, signal=230%
SHIPP_DLBCL_CURED_VS_FATAL_UP	SHIPP_DLBCL_CURED_VS_FATAL_UP		27	0.340259	1.32103	0.128913	0.995508	1	1420	tags=44%, list=10%, signal=50%
GOMF_SEROTONIN_RECEPTOR_ACTIVITY	GOMF_SEROTONIN_RECEPTOR_ACTIVITY		19	0.40938	1.32093	0.179842	0.995159	1	3731	tags=68%, list=28%, signal=94%
GOBP_NEGATIVE_REGULATION_OF_B_CELL_PROLIFERATION	GOBP_NEGATIVE_REGULATION_OF_B_CELL_PROLIFERATION		13	0.40727	1.32041	0.176471	0.996633	1	6994	tags=92%, list=52%, signal=191%
GOMF_CALMODULIN_BINDING	GOMF_CALMODULIN_BINDING		176	0.159151	1.32034	0.162011	0.996145	1	2644	tags=35%, list=20%, signal=43%
GOMF_IONOTROPIC_GLUTAMATE_RECEPTOR_ACTIVITY	GOMF_IONOTROPIC_GLUTAMATE_RECEPTOR_ACTIVITY		19	0.440049	1.3203	0.170172	0.995527	1	3316	tags=68%, list=24%, signal=90%
GOBP_PEPTIDE_TRANSPORT	GOBP_PEPTIDE_TRANSPORT		190	0.132653	1.32026	0.166667	0.994953	1	1864	tags=27%, list=14%, signal=31%
GOBP_LOCOMOTOR_RHYTHM	GOBP_LOCOMOTOR_RHYTHM		14	0.393688	1.32008	0.184971	0.994915	1	3381	tags=64%, list=25%, signal=86%
REACTOME_TRANSCRIPTION_OF_THE_HIV_GENOME	REACTOME_TRANSCRIPTION_OF_THE_HIV_GENOME		66	0.198456	1.32005	0.0797546	0.994279	1	8410	tags=82%, list=62%, signal=215%
HAHTOLA_MYCOSIS_FUNGOIDES_CD4_DN	HAHTOLA_MYCOSIS_FUNGOIDES_CD4_DN		110	0.140742	1.32005	0.0851064	0.993511	1	10180	tags=89%, list=75%, signal=355%
GOMF_DISORDERED_DOMAIN_SPECIFIC_BINDING	GOMF_DISORDERED_DOMAIN_SPECIFIC_BINDING		30	0.227128	1.31998	0.145594	0.993042	1	5962	tags=67%, list=44%, signal=119%
KEGG_GLYCOSPHINGOLIPID_BIOSYNTHESIS_LACTO_AND_NEOLACTO_SERIES	KEGG_GLYCOSPHINGOLIPID_BIOSYNTHESIS_LACTO_AND_NEOLACTO_SERIES		17	0.298881	1.31998	0.175373	0.992285	1	3128	tags=53%, list=23%, signal=69%
GOBP_DENDRITIC_SPINE_MORPHOGENESIS	GOBP_DENDRITIC_SPINE_MORPHOGENESIS		57	0.309093	1.31998	0.13093	0.99151	1	2247	tags=47%, list=17%, signal=57%
WP_RENINANGIOTENSINALDOSTERONE_SYSTEM_RAAS	WP_RENINANGIOTENSINALDOSTERONE_SYSTEM_RAAS		30	0.250544	1.31956	0.136364	0.992571	1	4742	tags=60%, list=35%, signal=92%
GOBP_DENDRITE_MORPHOGENESIS	GOBP_DENDRITE_MORPHOGENESIS		133	0.238007	1.31946	0.152416	0.9922	1	2613	tags=43%, list=19%, signal=53%
HP_DELAYED_CNS_MYELINATION	HP_DELAYED_CNS_MYELINATION		79	0.151311	1.3194	0.167308	0.991739	1	5851	tags=58%, list=43%, signal=102%
GOMF_TRANSMEMBRANE_RECEPTOR_PROTEIN_TYROSINE_KINASE_ACTIVITY	GOMF_TRANSMEMBRANE_RECEPTOR_PROTEIN_TYROSINE_KINASE_ACTIVITY		57	0.18148	1.31927	0.139489	0.991476	1	3969	tags=47%, list=29%, signal=67%
GOBP_TRANSCRIPTION_INITIATION_FROM_RNA_POLYMERASE_II_PROMOTER	GOBP_TRANSCRIPTION_INITIATION_FROM_RNA_POLYMERASE_II_PROMOTER		70	0.177901	1.31922	0.142578	0.990898	1	7280	tags=71%, list=54%, signal=154%
GOBP_STRIATUM_DEVELOPMENT	GOBP_STRIATUM_DEVELOPMENT		17	0.327263	1.31908	0.117188	0.990762	1	3541	tags=59%, list=26%, signal=80%
HP_INCISOR_MACRODONTIA	HP_INCISOR_MACRODONTIA		56	0.225289	1.31899	0.140351	0.990415	1	6880	tags=73%, list=51%, signal=148%
GOCC_FILOPODIUM	GOCC_FILOPODIUM		95	0.17728	1.31896	0.175824	0.989777	1	2606	tags=37%, list=19%, signal=45%
WP_EFFECT_OF_PROGERIN_ON_GENES_INVOLVED_IN_HUTCHINSONGILFORD_PROGERIA_SYNDROME	WP_EFFECT_OF_PROGERIN_ON_GENES_INVOLVED_IN_HUTCHINSONGILFORD_PROGERIA_SYNDROME		26	0.258484	1.3189	0.156313	0.989264	1	10054	tags=100%, list=74%, signal=387%
REACTOME_MRNA_SPLICING_MINOR_PATHWAY	REACTOME_MRNA_SPLICING_MINOR_PATHWAY		52	0.22064	1.31885	0.13786	0.988713	1	9008	tags=88%, list=66%, signal=263%
HP_OVAL_FACE	HP_OVAL_FACE		14	0.308572	1.31858	0.149105	0.989164	1	7437	tags=86%, list=55%, signal=190%
LU_AGING_BRAIN_DN	LU_AGING_BRAIN_DN		151	0.232143	1.31855	0.183556	0.988522	1	8106	tags=83%, list=60%, signal=204%
WP_GPCRS_CLASS_A_RHODOPSINLIKE	WP_GPCRS_CLASS_A_RHODOPSINLIKE		113	0.222636	1.31847	0.176015	0.988121	1	3363	tags=47%, list=25%, signal=62%
GOCC_ANCHORED_COMPONENT_OF_MEMBRANE	GOCC_ANCHORED_COMPONENT_OF_MEMBRANE		92	0.185914	1.31844	0.148423	0.987462	1	1621	tags=30%, list=12%, signal=34%
HP_BRUSHFIELD_SPOTS	HP_BRUSHFIELD_SPOTS		13	0.289777	1.31839	0.104603	0.986959	1	9627	tags=100%, list=71%, signal=345%
TURJANSKI_MAPK11_TARGETS	TURJANSKI_MAPK11_TARGETS		5	0.803337	1.31827	0.201479	0.986713	1	2668	tags=100%, list=20%, signal=124%
HP_SMOOTH_PHILTRUM	HP_SMOOTH_PHILTRUM		179	0.142788	1.31804	0.121212	0.986885	1	8991	tags=80%, list=66%, signal=236%
GOCC_CARBOXY_TERMINAL_DOMAIN_PROTEIN_KINASE_COMPLEX	GOCC_CARBOXY_TERMINAL_DOMAIN_PROTEIN_KINASE_COMPLEX		17	0.333078	1.31778	0.0938776	0.98728	1	8245	tags=94%, list=61%, signal=240%
GOBP_POSITIVE_REGULATION_BY_HOST_OF_VIRAL_GENOME_REPLICATION	GOBP_POSITIVE_REGULATION_BY_HOST_OF_VIRAL_GENOME_REPLICATION		7	0.407487	1.31748	0.154309	0.987875	1	8031	tags=100%, list=59%, signal=245%
HP_FOCAL_MOTOR_SEIZURE	HP_FOCAL_MOTOR_SEIZURE		103	0.21054	1.31705	0.129159	0.989064	1	3088	tags=44%, list=23%, signal=56%
REACTOME_SENSORY_PERCEPTION_OF_TASTE	REACTOME_SENSORY_PERCEPTION_OF_TASTE		15	0.365736	1.31705	0.128964	0.988335	1	3179	tags=60%, list=23%, signal=78%
AMIT_SERUM_RESPONSE_120_MCF10A	AMIT_SERUM_RESPONSE_120_MCF10A		55	0.194736	1.317	0.15493	0.9878	1	3284	tags=44%, list=24%, signal=57%
HP_APLASIA_HYPOPLASIA_OF_THE_TRAGUS	HP_APLASIA_HYPOPLASIA_OF_THE_TRAGUS		6	0.493798	1.31673	0.149254	0.988281	1	4603	tags=83%, list=34%, signal=126%
GOBP_POSITIVE_REGULATION_OF_REGULATED_SECRETORY_PATHWAY	GOBP_POSITIVE_REGULATION_OF_REGULATED_SECRETORY_PATHWAY		41	0.274962	1.31653	0.104418	0.988347	1	2564	tags=46%, list=19%, signal=57%
GOBP_RESPONSE_TO_ETHER	GOBP_RESPONSE_TO_ETHER		9	0.331216	1.31647	0.107664	0.98783	1	3042	tags=56%, list=22%, signal=72%
GOMF_ALCOHOL_BINDING	GOMF_ALCOHOL_BINDING		67	0.157878	1.31646	0.119691	0.987137	1	1713	tags=28%, list=13%, signal=32%
HOLLEMAN_PREDNISOLONE_RESISTANCE_B_ALL_UP	HOLLEMAN_PREDNISOLONE_RESISTANCE_B_ALL_UP		20	0.32165	1.31644	0.0965517	0.986441	1	5810	tags=75%, list=43%, signal=131%
FIGUEROA_AML_METHYLATION_CLUSTER_5_UP	FIGUEROA_AML_METHYLATION_CLUSTER_5_UP		11	0.338358	1.31625	0.0943775	0.986523	1	4041	tags=64%, list=30%, signal=91%
GOMF_LIGAND_GATED_ANION_CHANNEL_ACTIVITY	GOMF_LIGAND_GATED_ANION_CHANNEL_ACTIVITY		17	0.419566	1.31623	0.231068	0.985868	1	3886	tags=71%, list=29%, signal=99%
GOMF_ALPHA_N_ACETYLGALACTOSAMINIDE_ALPHA_2_6_SIALYLTRANSFERASE_ACTIVITY	GOMF_ALPHA_N_ACETYLGALACTOSAMINIDE_ALPHA_2_6_SIALYLTRANSFERASE_ACTIVITY		5	0.435907	1.31584	0.102079	0.986774	1	4935	tags=80%, list=36%, signal=126%
WP_LEPTININSULIN_SIGNALING_OVERLAP	WP_LEPTININSULIN_SIGNALING_OVERLAP		14	0.276	1.3158	0.122371	0.986159	1	6910	tags=79%, list=51%, signal=160%
REACTOME_FORMATION_OF_INCISION_COMPLEX_IN_GG_NER	REACTOME_FORMATION_OF_INCISION_COMPLEX_IN_GG_NER		42	0.225516	1.31562	0.091858	0.986121	1	8245	tags=83%, list=61%, signal=212%
JAIN_NFKB_SIGNALING	JAIN_NFKB_SIGNALING		71	0.129481	1.31554	0.107356	0.985717	1	9896	tags=86%, list=73%, signal=317%
GOCC_TRANSCRIPTION_REPRESSOR_COMPLEX	GOCC_TRANSCRIPTION_REPRESSOR_COMPLEX		64	0.203103	1.31554	0.164241	0.984984	1	7423	tags=75%, list=55%, signal=165%
GOMF_HISTONE_METHYLTRANSFERASE_ACTIVITY_H4_K20_SPECIFIC	GOMF_HISTONE_METHYLTRANSFERASE_ACTIVITY_H4_K20_SPECIFIC		7	0.433645	1.31547	0.128257	0.984574	1	3805	tags=71%, list=28%, signal=99%
GOBP_ACTIN_NUCLEATION	GOBP_ACTIN_NUCLEATION		42	0.24545	1.31533	0.170498	0.984438	1	8621	tags=88%, list=64%, signal=241%
GOCC_FIBRILLAR_CENTER	GOCC_FIBRILLAR_CENTER		129	0.10553	1.3152	0.168279	0.9843	1	8562	tags=74%, list=63%, signal=198%
GOMF_PHOSPHATASE_ACTIVITY	GOMF_PHOSPHATASE_ACTIVITY		242	0.0962994	1.31508	0.187381	0.984112	1	3477	tags=35%, list=26%, signal=46%
WP_RALA_DOWNSTREAM_REGULATED_GENES	WP_RALA_DOWNSTREAM_REGULATED_GENES		12	0.348106	1.31478	0.138833	0.984643	1	8837	tags=100%, list=65%, signal=287%
REACTOME_NEGATIVE_REGULATION_OF_FLT3	REACTOME_NEGATIVE_REGULATION_OF_FLT3		12	0.309458	1.3147	0.0872727	0.984269	1	3714	tags=58%, list=27%, signal=80%
GOBP_G_PROTEIN_COUPLED_GLUTAMATE_RECEPTOR_SIGNALING_PATHWAY	GOBP_G_PROTEIN_COUPLED_GLUTAMATE_RECEPTOR_SIGNALING_PATHWAY		13	0.56861	1.31466	0.168856	0.983725	1	2725	tags=77%, list=20%, signal=96%
HP_ORTHOKERATOSIS	HP_ORTHOKERATOSIS		5	0.547394	1.31464	0.140351	0.983056	1	6135	tags=100%, list=45%, signal=183%
PID_IL8_CXCR2_PATHWAY	PID_IL8_CXCR2_PATHWAY		32	0.226096	1.31458	0.168317	0.982539	1	9223	tags=91%, list=68%, signal=283%
WP_FBXL10_ENHANCEMENT_OF_MAPERK_SIGNALING_IN_DIFFUSE_LARGE_BCELL_LYMPHOMA	WP_FBXL10_ENHANCEMENT_OF_MAPERK_SIGNALING_IN_DIFFUSE_LARGE_BCELL_LYMPHOMA		21	0.317738	1.31451	0.213178	0.982093	1	4734	tags=67%, list=35%, signal=102%
WP_SEROTONIN_AND_ANXIETYRELATED_EVENTS	WP_SEROTONIN_AND_ANXIETYRELATED_EVENTS		12	0.482015	1.31416	0.17451	0.98283	1	2507	tags=67%, list=19%, signal=82%
GOMF_PROTEIN_PHOSPHATASE_2A_BINDING	GOMF_PROTEIN_PHOSPHATASE_2A_BINDING		28	0.205148	1.31413	0.144	0.982202	1	7872	tags=79%, list=58%, signal=187%
HP_LIMB_TREMOR	HP_LIMB_TREMOR		16	0.305587	1.3141	0.14898	0.981571	1	7720	tags=88%, list=57%, signal=203%
GOBP_REGULATION_OF_VIRAL_TRANSCRIPTION	GOBP_REGULATION_OF_VIRAL_TRANSCRIPTION		17	0.296117	1.31388	0.171598	0.981732	1	7151	tags=82%, list=53%, signal=174%
GOBP_REGULATION_OF_HEART_RATE_BY_CARDIAC_CONDUCTION	GOBP_REGULATION_OF_HEART_RATE_BY_CARDIAC_CONDUCTION		33	0.272795	1.31382	0.25	0.981216	1	1239	tags=36%, list=9%, signal=40%
GOMF_SINGLE_STRANDED_RNA_BINDING	GOMF_SINGLE_STRANDED_RNA_BINDING		73	0.182822	1.31373	0.106855	0.980901	1	9044	tags=85%, list=67%, signal=254%
GOCC_EXCITATORY_SYNAPSE	GOCC_EXCITATORY_SYNAPSE		49	0.33149	1.31372	0.210728	0.98021	1	2437	tags=51%, list=18%, signal=62%
GOBP_REGULATION_OF_CAMP_DEPENDENT_PROTEIN_KINASE_ACTIVITY	GOBP_REGULATION_OF_CAMP_DEPENDENT_PROTEIN_KINASE_ACTIVITY		16	0.394542	1.31356	0.124514	0.980205	1	6516	tags=88%, list=48%, signal=168%
HP_DOWNTURNED_CORNERS_OF_MOUTH	HP_DOWNTURNED_CORNERS_OF_MOUTH		126	0.138569	1.31349	0.167954	0.979767	1	7818	tags=71%, list=58%, signal=167%
VALK_AML_WITH_T_8_21_TRANSLOCATION	VALK_AML_WITH_T_8_21_TRANSLOCATION		5	0.49687	1.31347	0.105368	0.979138	1	1399	tags=60%, list=10%, signal=67%
GOBP_VESICLE_DOCKING_INVOLVED_IN_EXOCYTOSIS	GOBP_VESICLE_DOCKING_INVOLVED_IN_EXOCYTOSIS		36	0.23416	1.31322	0.133595	0.979529	1	2857	tags=44%, list=21%, signal=56%
GOBP_CELLULAR_RESPONSE_TO_AMYLOID_BETA	GOBP_CELLULAR_RESPONSE_TO_AMYLOID_BETA		36	0.196504	1.31311	0.103314	0.979244	1	5248	tags=58%, list=39%, signal=95%
GOCC_CALCIUM_CHANNEL_COMPLEX	GOCC_CALCIUM_CHANNEL_COMPLEX		54	0.216785	1.31306	0.213725	0.978773	1	1841	tags=35%, list=14%, signal=41%
GOMF_GTPASE_BINDING	GOMF_GTPASE_BINDING		282	0.120919	1.31305	0.100775	0.978083	1	6948	tags=63%, list=51%, signal=127%
GOBP_NITRIC_OXIDE_MEDIATED_SIGNAL_TRANSDUCTION	GOBP_NITRIC_OXIDE_MEDIATED_SIGNAL_TRANSDUCTION		23	0.312791	1.31271	0.207619	0.978868	1	4016	tags=61%, list=30%, signal=86%
GOBP_RESPONSE_TO_INORGANIC_SUBSTANCE	GOBP_RESPONSE_TO_INORGANIC_SUBSTANCE		426	0.0773827	1.3127	0.121272	0.978176	1	1719	tags=20%, list=13%, signal=22%
GOBP_SYNAPTIC_VESICLE_DOCKING	GOBP_SYNAPTIC_VESICLE_DOCKING		10	0.406292	1.31251	0.155819	0.978313	1	2628	tags=60%, list=19%, signal=74%
HP_GAZE_EVOKED_HORIZONTAL_NYSTAGMUS	HP_GAZE_EVOKED_HORIZONTAL_NYSTAGMUS		13	0.335699	1.31228	0.178022	0.978594	1	2751	tags=54%, list=20%, signal=67%
KEGG_BASAL_TRANSCRIPTION_FACTORS	KEGG_BASAL_TRANSCRIPTION_FACTORS		29	0.21164	1.31228	0.0778443	0.977864	1	6950	tags=72%, list=51%, signal=148%
HP_NEOPLASM_OF_THE_HEART	HP_NEOPLASM_OF_THE_HEART		10	0.323455	1.31223	0.12249	0.977375	1	7815	tags=90%, list=58%, signal=212%
HP_TRUNCUS_ARTERIOSUS	HP_TRUNCUS_ARTERIOSUS		19	0.222428	1.31215	0.11359	0.976972	1	3408	tags=47%, list=25%, signal=63%
HP_ORAL_PHARYNGEAL_DYSPHAGIA	HP_ORAL_PHARYNGEAL_DYSPHAGIA		74	0.21404	1.31205	0.114563	0.976686	1	4073	tags=51%, list=30%, signal=73%
HP_INAPPROPRIATE_BEHAVIOR	HP_INAPPROPRIATE_BEHAVIOR		50	0.175668	1.31201	0.140927	0.976103	1	7113	tags=70%, list=52%, signal=147%
HP_ABSENT_THUMBNAIL	HP_ABSENT_THUMBNAIL		17	0.330127	1.31198	0.155303	0.97549	1	1908	tags=47%, list=14%, signal=55%
GOBP_CELLULAR_RESPONSE_TO_ELECTRICAL_STIMULUS	GOBP_CELLULAR_RESPONSE_TO_ELECTRICAL_STIMULUS		9	0.46581	1.31197	0.133201	0.974794	1	2725	tags=67%, list=20%, signal=83%
WP_REGUCALCIN_IN_PROXIMAL_TUBULE_EPITHELIAL_KIDNEY_CELLS	WP_REGUCALCIN_IN_PROXIMAL_TUBULE_EPITHELIAL_KIDNEY_CELLS		27	0.247839	1.31197	0.147287	0.97409	1	6685	tags=74%, list=49%, signal=146%
GOMF_PROTEIN_SERINE_THREONINE_KINASE_INHIBITOR_ACTIVITY	GOMF_PROTEIN_SERINE_THREONINE_KINASE_INHIBITOR_ACTIVITY		32	0.207065	1.31182	0.191033	0.974025	1	6516	tags=69%, list=48%, signal=132%
GOBP_NEUROTRANSMITTER_RECEPTOR_TRANSPORT_POSTSYNAPTIC_ENDOSOME_TO_LYSOSOME	GOBP_NEUROTRANSMITTER_RECEPTOR_TRANSPORT_POSTSYNAPTIC_ENDOSOME_TO_LYSOSOME		7	0.499209	1.31166	0.166667	0.97393	1	2917	tags=71%, list=22%, signal=91%
HOFFMANN_IMMATURE_TO_MATURE_B_LYMPHOCYTE_UP	HOFFMANN_IMMATURE_TO_MATURE_B_LYMPHOCYTE_UP		31	0.222619	1.31158	0.141473	0.973601	1	3109	tags=45%, list=23%, signal=58%
GOCC_NSL_COMPLEX	GOCC_NSL_COMPLEX		11	0.351041	1.31153	0.0737864	0.973076	1	7565	tags=91%, list=56%, signal=206%
GOBP_CATECHOL_CONTAINING_COMPOUND_METABOLIC_PROCESS	GOBP_CATECHOL_CONTAINING_COMPOUND_METABOLIC_PROCESS		46	0.200381	1.31148	0.169043	0.972599	1	2890	tags=41%, list=21%, signal=52%
REACTOME_TRAFFICKING_OF_AMPA_RECEPTORS	REACTOME_TRAFFICKING_OF_AMPA_RECEPTORS		31	0.425596	1.31118	0.125969	0.973156	1	1239	tags=52%, list=9%, signal=57%
KEGG_CALCIUM_SIGNALING_PATHWAY	KEGG_CALCIUM_SIGNALING_PATHWAY		152	0.180822	1.31095	0.173387	0.973447	1	3371	tags=43%, list=25%, signal=56%
HP_RESTING_TREMOR	HP_RESTING_TREMOR		49	0.221697	1.31081	0.215139	0.973232	1	9727	tags=94%, list=72%, signal=331%
QI_HYPOXIA_TARGETS_OF_HIF1A_AND_FOXA2	QI_HYPOXIA_TARGETS_OF_HIF1A_AND_FOXA2		32	0.25193	1.31072	0.236162	0.972888	1	5486	tags=66%, list=40%, signal=110%
BIOCARTA_GPCR_PATHWAY	BIOCARTA_GPCR_PATHWAY		29	0.336387	1.31069	0.0535373	0.972303	1	6665	tags=83%, list=49%, signal=163%
KEGG_PHOSPHATIDYLINOSITOL_SIGNALING_SYSTEM	KEGG_PHOSPHATIDYLINOSITOL_SIGNALING_SYSTEM		71	0.178492	1.31059	0.132438	0.972061	1	4273	tags=49%, list=32%, signal=72%
GOBP_REGULATION_OF_NUCLEOCYTOPLASMIC_TRANSPORT	GOBP_REGULATION_OF_NUCLEOCYTOPLASMIC_TRANSPORT		97	0.11363	1.31057	0.108216	0.971397	1	8389	tags=73%, list=62%, signal=191%
GOBP_RECEPTOR_LOCALIZATION_TO_SYNAPSE	GOBP_RECEPTOR_LOCALIZATION_TO_SYNAPSE		56	0.255097	1.31052	0.111317	0.970875	1	2848	tags=46%, list=21%, signal=59%
HP_ABSENT_FINGERNAIL	HP_ABSENT_FINGERNAIL		37	0.277574	1.31024	0.14	0.9714	1	2474	tags=46%, list=18%, signal=56%
PID_BETA_CATENIN_NUC_PATHWAY	PID_BETA_CATENIN_NUC_PATHWAY		63	0.17156	1.31005	0.192079	0.971513	1	6719	tags=67%, list=50%, signal=132%
GOMF_POLYPEPTIDE_N_ACETYLGALACTOSAMINYLTRANSFERASE_ACTIVITY	GOMF_POLYPEPTIDE_N_ACETYLGALACTOSAMINYLTRANSFERASE_ACTIVITY		15	0.26185	1.31001	0.138672	0.970994	1	1875	tags=40%, list=14%, signal=46%
HP_TYPICAL_ABSENCE_SEIZURE	HP_TYPICAL_ABSENCE_SEIZURE		59	0.312361	1.30996	0.146245	0.970464	1	3364	tags=56%, list=25%, signal=74%
REACTOME_RNA_POLYMERASE_II_TRANSCRIBES_SNRNA_GENES	REACTOME_RNA_POLYMERASE_II_TRANSCRIBES_SNRNA_GENES		73	0.192135	1.30979	0.115308	0.970441	1	9661	tags=90%, list=71%, signal=313%
GOCC_INTRINSIC_COMPONENT_OF_POSTSYNAPTIC_DENSITY_MEMBRANE	GOCC_INTRINSIC_COMPONENT_OF_POSTSYNAPTIC_DENSITY_MEMBRANE		52	0.443831	1.30977	0.164093	0.96979	1	2868	tags=65%, list=21%, signal=83%
GOMF_HISTONE_BINDING	GOMF_HISTONE_BINDING		217	0.156984	1.3095	0.195876	0.970189	1	8834	tags=81%, list=65%, signal=228%
LI_WILMS_TUMOR	LI_WILMS_TUMOR		23	0.3052	1.30947	0.161479	0.969617	1	1762	tags=43%, list=13%, signal=50%
MIKKELSEN_MCV6_ICP_WITH_H3K27ME3	MIKKELSEN_MCV6_ICP_WITH_H3K27ME3		40	0.208724	1.30947	0.104895	0.968929	1	1583	tags=33%, list=12%, signal=37%
GOBP_NEGATIVE_REGULATION_OF_ANION_TRANSPORT	GOBP_NEGATIVE_REGULATION_OF_ANION_TRANSPORT		20	0.308366	1.30939	0.15739	0.968505	1	2602	tags=50%, list=19%, signal=62%
GOBP_DEVELOPMENTAL_MATURATION	GOBP_DEVELOPMENTAL_MATURATION		234	0.106125	1.30925	0.093254	0.968431	1	2929	tags=32%, list=22%, signal=40%
HP_ABNORMALITY_OF_DENTAL_MORPHOLOGY	HP_ABNORMALITY_OF_DENTAL_MORPHOLOGY		242	0.0933405	1.30919	0.193798	0.967976	1	8668	tags=73%, list=64%, signal=199%
REACTOME_DNA_METHYLATION	REACTOME_DNA_METHYLATION		21	0.387414	1.30904	0.242718	0.967913	1	7663	tags=95%, list=57%, signal=219%
GOBP_POSITIVE_REGULATION_OF_CALCIUM_ION_TRANSPORT	GOBP_POSITIVE_REGULATION_OF_CALCIUM_ION_TRANSPORT		87	0.142318	1.30868	0.118199	0.968851	1	5715	tags=56%, list=42%, signal=97%
HP_SCROTAL_HYPOPLASIA	HP_SCROTAL_HYPOPLASIA		47	0.190717	1.30867	0.162651	0.968224	1	8668	tags=83%, list=64%, signal=229%
WAMUNYOKOLI_OVARIAN_CANCER_GRADES_1_2_DN	WAMUNYOKOLI_OVARIAN_CANCER_GRADES_1_2_DN		60	0.154321	1.30827	0.140873	0.969154	1	4015	tags=45%, list=30%, signal=64%
GOBP_PROGRAMMED_CELL_DEATH_INVOLVED_IN_CELL_DEVELOPMENT	GOBP_PROGRAMMED_CELL_DEATH_INVOLVED_IN_CELL_DEVELOPMENT		7	0.472312	1.30812	0.189349	0.969078	1	7153	tags=100%, list=53%, signal=212%
HP_BROAD_PHALANX_OF_THE_TOES	HP_BROAD_PHALANX_OF_THE_TOES		37	0.21699	1.30799	0.164794	0.968959	1	2194	tags=38%, list=16%, signal=45%
GOBP_NEGATIVE_REGULATION_OF_CIRCADIAN_RHYTHM	GOBP_NEGATIVE_REGULATION_OF_CIRCADIAN_RHYTHM		12	0.337156	1.30794	0.112595	0.968452	1	7856	tags=92%, list=58%, signal=218%
GOBP_LIGAND_GATED_ION_CHANNEL_SIGNALING_PATHWAY	GOBP_LIGAND_GATED_ION_CHANNEL_SIGNALING_PATHWAY		20	0.355746	1.3079	0.159615	0.96795	1	3316	tags=60%, list=24%, signal=79%
GOBP_SRP_DEPENDENT_COTRANSLATIONAL_PROTEIN_TARGETING_TO_MEMBRANE	GOBP_SRP_DEPENDENT_COTRANSLATIONAL_PROTEIN_TARGETING_TO_MEMBRANE		15	0.274749	1.30771	0.125245	0.968113	1	9831	tags=100%, list=73%, signal=364%
GOBP_REGULATION_OF_TRANSCRIPTION_BY_GLUCOSE	GOBP_REGULATION_OF_TRANSCRIPTION_BY_GLUCOSE		6	0.471355	1.30728	0.13745	0.969226	1	4907	tags=83%, list=36%, signal=131%
GOBP_NEGATIVE_REGULATION_OF_NEURON_PROJECTION_DEVELOPMENT	GOBP_NEGATIVE_REGULATION_OF_NEURON_PROJECTION_DEVELOPMENT		126	0.11248	1.30726	0.078	0.968582	1	855	tags=17%, list=6%, signal=18%
GOBP_RIBOSOME_BIOGENESIS	GOBP_RIBOSOME_BIOGENESIS		285	0.149021	1.30709	0.139326	0.968605	1	9481	tags=85%, list=70%, signal=276%
GOMF_U6_SNRNA_BINDING	GOMF_U6_SNRNA_BINDING		14	0.338934	1.30706	0.185336	0.968036	1	7026	tags=86%, list=52%, signal=178%
WP_LEPTIN_SIGNALING_PATHWAY	WP_LEPTIN_SIGNALING_PATHWAY		73	0.16327	1.30705	0.14881	0.96737	1	8565	tags=79%, list=63%, signal=215%
HP_ABNORMAL_PLACENTAL_MEMBRANE_MORPHOLOGY	HP_ABNORMAL_PLACENTAL_MEMBRANE_MORPHOLOGY		6	0.471835	1.30701	0.141684	0.966873	1	7159	tags=100%, list=53%, signal=212%
KEGG_INSULIN_SIGNALING_PATHWAY	KEGG_INSULIN_SIGNALING_PATHWAY		120	0.11455	1.30692	0.165992	0.966532	1	6704	tags=61%, list=49%, signal=119%
REACTOME_SIGNALING_BY_NTRKS	REACTOME_SIGNALING_BY_NTRKS		126	0.204391	1.30656	0.187845	0.96729	1	3923	tags=49%, list=29%, signal=69%
GOMF_HISTONE_LYSINE_N_METHYLTRANSFERASE_ACTIVITY	GOMF_HISTONE_LYSINE_N_METHYLTRANSFERASE_ACTIVITY		43	0.259985	1.30652	0.151394	0.966753	1	7517	tags=81%, list=55%, signal=182%
HP_MUTISM	HP_MUTISM		55	0.151374	1.30646	0.123529	0.966336	1	9536	tags=85%, list=70%, signal=287%
GOBP_SYNAPSE_MATURATION	GOBP_SYNAPSE_MATURATION		25	0.444377	1.30636	0.136634	0.966013	1	2661	tags=64%, list=20%, signal=79%
GOBP_PEPTIDYL_LYSINE_TRIMETHYLATION	GOBP_PEPTIDYL_LYSINE_TRIMETHYLATION		51	0.281826	1.30604	0.141199	0.966641	1	7354	tags=82%, list=54%, signal=179%
HP_ABNORMAL_MORPHOLOGY_OF_THE_LIMBIC_SYSTEM	HP_ABNORMAL_MORPHOLOGY_OF_THE_LIMBIC_SYSTEM		68	0.252494	1.30595	0.0815109	0.966334	1	2573	tags=44%, list=19%, signal=54%
ZHAN_MULTIPLE_MYELOMA_MF_DN	ZHAN_MULTIPLE_MYELOMA_MF_DN		37	0.21068	1.30592	0.15121	0.965745	1	3378	tags=46%, list=25%, signal=61%
GOBP_SKELETAL_MUSCLE_ORGAN_DEVELOPMENT	GOBP_SKELETAL_MUSCLE_ORGAN_DEVELOPMENT		129	0.138656	1.30584	0.133981	0.965444	1	2760	tags=34%, list=20%, signal=42%
GOBP_RELAXATION_OF_VASCULAR_ASSOCIATED_SMOOTH_MUSCLE	GOBP_RELAXATION_OF_VASCULAR_ASSOCIATED_SMOOTH_MUSCLE		7	0.403605	1.30542	0.148515	0.966481	1	2276	tags=57%, list=17%, signal=69%
STARK_PREFRONTAL_CORTEX_22Q11_DELETION_UP	STARK_PREFRONTAL_CORTEX_22Q11_DELETION_UP		197	0.267133	1.30535	0.1587	0.966064	1	6337	tags=73%, list=47%, signal=135%
PID_THROMBIN_PAR1_PATHWAY	PID_THROMBIN_PAR1_PATHWAY		42	0.209723	1.30524	0.207767	0.965839	1	4264	tags=52%, list=31%, signal=76%
GOBP_PHENOL_CONTAINING_COMPOUND_BIOSYNTHETIC_PROCESS	GOBP_PHENOL_CONTAINING_COMPOUND_BIOSYNTHETIC_PROCESS		31	0.207456	1.30514	0.152603	0.965583	1	3314	tags=45%, list=24%, signal=60%
REACTOME_PROLONGED_ERK_ACTIVATION_EVENTS	REACTOME_PROLONGED_ERK_ACTIVATION_EVENTS		12	0.317527	1.30474	0.143133	0.966611	1	4734	tags=67%, list=35%, signal=102%
GOBP_VOCALIZATION_BEHAVIOR	GOBP_VOCALIZATION_BEHAVIOR		15	0.503073	1.30467	0.0793037	0.96626	1	1320	tags=60%, list=10%, signal=66%
GOBP_MAMMARY_GLAND_EPITHELIAL_CELL_PROLIFERATION	GOBP_MAMMARY_GLAND_EPITHELIAL_CELL_PROLIFERATION		24	0.24635	1.30421	0.146067	0.967528	1	5136	tags=63%, list=38%, signal=100%
GOCC_RNA_POLYMERASE_II_TRANSCRIPTION_REPRESSOR_COMPLEX	GOCC_RNA_POLYMERASE_II_TRANSCRIPTION_REPRESSOR_COMPLEX		12	0.306485	1.30404	0.112474	0.967532	1	7142	tags=83%, list=53%, signal=176%
GOBP_REGULATION_OF_DNA_TEMPLATED_TRANSCRIPTION_ELONGATION	GOBP_REGULATION_OF_DNA_TEMPLATED_TRANSCRIPTION_ELONGATION		53	0.234251	1.30392	0.156436	0.96736	1	8854	tags=89%, list=65%, signal=255%
REACTOME_ADP_SIGNALLING_THROUGH_P2Y_PURINOCEPTOR_1	REACTOME_ADP_SIGNALLING_THROUGH_P2Y_PURINOCEPTOR_1		21	0.387414	1.30381	0.168539	0.967113	1	3146	tags=62%, list=23%, signal=80%
GOBP_MACROPHAGE_COLONY_STIMULATING_FACTOR_SIGNALING_PATHWAY	GOBP_MACROPHAGE_COLONY_STIMULATING_FACTOR_SIGNALING_PATHWAY		5	0.569452	1.3037	0.21371	0.966987	1	3126	tags=80%, list=23%, signal=104%
WP_EGFR_TYROSINE_KINASE_INHIBITOR_RESISTANCE	WP_EGFR_TYROSINE_KINASE_INHIBITOR_RESISTANCE		83	0.133516	1.30339	0.136622	0.9675	1	5711	tags=55%, list=42%, signal=95%
BIOCARTA_EPO_PATHWAY	BIOCARTA_EPO_PATHWAY		18	0.247247	1.30332	0.118908	0.967057	1	5687	tags=67%, list=42%, signal=115%
GOMF_UDP_GALACTOSE_BETA_N_ACETYLGLUCOSAMINE_BETA_1_3_GALACTOSYLTRANSFERASE_ACTIVITY	GOMF_UDP_GALACTOSE_BETA_N_ACETYLGLUCOSAMINE_BETA_1_3_GALACTOSYLTRANSFERASE_ACTIVITY		9	0.415399	1.30306	0.102273	0.967453	1	1902	tags=56%, list=14%, signal=65%
HP_ABNORMAL_NUMBER_OF_GRANULOCYTE_PRECURSORS	HP_ABNORMAL_NUMBER_OF_GRANULOCYTE_PRECURSORS		6	0.514175	1.30293	0.131579	0.967266	1	4327	tags=83%, list=32%, signal=122%
GOBP_SECONDARY_METABOLITE_BIOSYNTHETIC_PROCESS	GOBP_SECONDARY_METABOLITE_BIOSYNTHETIC_PROCESS		16	0.255671	1.30254	0.113462	0.968244	1	3314	tags=50%, list=24%, signal=66%
HP_BROAD_NASAL_TIP	HP_BROAD_NASAL_TIP		146	0.159354	1.30249	0.177024	0.96775	1	7330	tags=70%, list=54%, signal=151%
SANSOM_APC_MYC_TARGETS	SANSOM_APC_MYC_TARGETS		227	0.0960712	1.3023	0.138947	0.967765	1	6957	tags=61%, list=51%, signal=123%
GOMF_UBIQUITIN_SPECIFIC_PROTEASE_BINDING	GOMF_UBIQUITIN_SPECIFIC_PROTEASE_BINDING		18	0.273701	1.302	0.093617	0.968408	1	9846	tags=100%, list=73%, signal=365%
GOBP_POSITIVE_REGULATION_OF_TRANSCRIPTION_OF_NUCLEOLAR_LARGE_RRNA_BY_RNA_POLYMERASE_I	GOBP_POSITIVE_REGULATION_OF_TRANSCRIPTION_OF_NUCLEOLAR_LARGE_RRNA_BY_RNA_POLYMERASE_I		10	0.353585	1.30191	0.088843	0.968124	1	7407	tags=90%, list=55%, signal=198%
GOMF_SUMO_POLYMER_BINDING	GOMF_SUMO_POLYMER_BINDING		5	0.543408	1.30187	0.170874	0.967593	1	6189	tags=100%, list=46%, signal=184%
GOBP_CELL_SURFACE_RECEPTOR_SIGNALING_PATHWAY_INVOLVED_IN_CELL_CELL_SIGNALING	GOBP_CELL_SURFACE_RECEPTOR_SIGNALING_PATHWAY_INVOLVED_IN_CELL_CELL_SIGNALING		465	0.0908506	1.30178	0.164122	0.96727	1	2890	tags=30%, list=21%, signal=37%
HP_ABSENT_SPEECH	HP_ABSENT_SPEECH		311	0.125619	1.30177	0.119691	0.96668	1	7791	tags=70%, list=57%, signal=160%
CHENG_IMPRINTED_BY_ESTRADIOL	CHENG_IMPRINTED_BY_ESTRADIOL		87	0.144293	1.3015	0.167665	0.967147	1	7246	tags=68%, list=53%, signal=145%
GOBP_POSITIVE_REGULATION_OF_TRANSCRIPTION_BY_RNA_POLYMERASE_I	GOBP_POSITIVE_REGULATION_OF_TRANSCRIPTION_BY_RNA_POLYMERASE_I		22	0.268249	1.30144	0.133333	0.966731	1	8073	tags=86%, list=60%, signal=213%
GOCC_CAJAL_BODY	GOCC_CAJAL_BODY		55	0.189403	1.30128	0.162162	0.966768	1	8530	tags=82%, list=63%, signal=220%
WP_HEMATOPOIETIC_STEM_CELL_GENE_REGULATION_BY_GABP_ALPHABETA_COMPLEX	WP_HEMATOPOIETIC_STEM_CELL_GENE_REGULATION_BY_GABP_ALPHABETA_COMPLEX		19	0.353221	1.3012	0.125532	0.966447	1	8057	tags=95%, list=59%, signal=233%
GOMF_CALCITONIN_FAMILY_RECEPTOR_ACTIVITY	GOMF_CALCITONIN_FAMILY_RECEPTOR_ACTIVITY		5	0.478798	1.30108	0.148008	0.966248	1	4354	tags=80%, list=32%, signal=118%
MCCLUNG_CREB1_TARGETS_UP	MCCLUNG_CREB1_TARGETS_UP		101	0.194812	1.30104	0.213873	0.965706	1	1538	tags=31%, list=11%, signal=34%
GOMF_OUTWARD_RECTIFIER_POTASSIUM_CHANNEL_ACTIVITY	GOMF_OUTWARD_RECTIFIER_POTASSIUM_CHANNEL_ACTIVITY		12	0.549671	1.30101	0.189293	0.965137	1	1591	tags=67%, list=12%, signal=75%
GOBP_RESPONSE_TO_AMYLOID_BETA	GOBP_RESPONSE_TO_AMYLOID_BETA		40	0.188903	1.30092	0.121622	0.964849	1	4561	tags=52%, list=34%, signal=79%
GOBP_REGULATION_OF_PROTEIN_LOCALIZATION_TO_SYNAPSE	GOBP_REGULATION_OF_PROTEIN_LOCALIZATION_TO_SYNAPSE		20	0.280493	1.30077	0.138943	0.964742	1	7722	tags=85%, list=57%, signal=197%
GOBP_NEGATIVE_REGULATION_OF_AMINO_ACID_TRANSPORT	GOBP_NEGATIVE_REGULATION_OF_AMINO_ACID_TRANSPORT		13	0.346705	1.30075	0.160612	0.964135	1	2602	tags=54%, list=19%, signal=67%
KOBAYASHI_RESPONSE_TO_ROMIDEPSIN	KOBAYASHI_RESPONSE_TO_ROMIDEPSIN		16	0.275023	1.30056	0.207477	0.964222	1	3899	tags=56%, list=29%, signal=79%
HP_MYOCLONIC_ABSENCE_SEIZURE	HP_MYOCLONIC_ABSENCE_SEIZURE		13	0.464448	1.30046	0.147705	0.964045	1	1008	tags=54%, list=7%, signal=58%
RIGGI_EWING_SARCOMA_PROGENITOR_UP	RIGGI_EWING_SARCOMA_PROGENITOR_UP		365	0.13248	1.30033	0.0998218	0.963917	1	2930	tags=35%, list=22%, signal=43%
CHANDRAN_METASTASIS_TOP50_DN	CHANDRAN_METASTASIS_TOP50_DN		43	0.189121	1.30032	0.183673	0.963308	1	3432	tags=44%, list=25%, signal=59%
HP_DOWNSLANTED_PALPEBRAL_FISSURES	HP_DOWNSLANTED_PALPEBRAL_FISSURES		452	0.107491	1.3002	0.136095	0.96308	1	7585	tags=66%, list=56%, signal=146%
CHANDRAN_METASTASIS_TOP50_UP	CHANDRAN_METASTASIS_TOP50_UP		34	0.242901	1.30017	0.1611	0.96253	1	5484	tags=65%, list=40%, signal=108%
GOBP_SENSORY_PERCEPTION_OF_PAIN	GOBP_SENSORY_PERCEPTION_OF_PAIN		72	0.176973	1.30015	0.156977	0.961952	1	2507	tags=36%, list=19%, signal=44%
REACTOME_CA_DEPENDENT_EVENTS	REACTOME_CA_DEPENDENT_EVENTS		36	0.318757	1.29974	0.152	0.962942	1	4725	tags=67%, list=35%, signal=102%
GOBP_REGULATION_OF_DENDRITIC_SPINE_MAINTENANCE	GOBP_REGULATION_OF_DENDRITIC_SPINE_MAINTENANCE		9	0.411928	1.29973	0.17603	0.962325	1	6466	tags=89%, list=48%, signal=170%
MATZUK_EARLY_ANTRAL_FOLLICLE	MATZUK_EARLY_ANTRAL_FOLLICLE		12	0.43227	1.29971	0.186898	0.961725	1	5439	tags=83%, list=40%, signal=139%
GOBP_DOPAMINE_TRANSPORT	GOBP_DOPAMINE_TRANSPORT		39	0.274628	1.29968	0.2158	0.961213	1	2890	tags=49%, list=21%, signal=62%
GOBP_PROTEIN_LOCALIZATION_TO_NUCLEUS	GOBP_PROTEIN_LOCALIZATION_TO_NUCLEUS		260	0.0997766	1.29949	0.110874	0.961318	1	8784	tags=75%, list=65%, signal=208%
GOCC_DENDRITE_CYTOPLASM	GOCC_DENDRITE_CYTOPLASM		28	0.330506	1.29947	0.176357	0.960716	1	3273	tags=57%, list=24%, signal=75%
REACTOME_SNRNP_ASSEMBLY	REACTOME_SNRNP_ASSEMBLY		51	0.209033	1.29941	0.110403	0.960281	1	8071	tags=80%, list=60%, signal=198%
GAUSSMANN_MLL_AF4_FUSION_TARGETS_C_DN	GAUSSMANN_MLL_AF4_FUSION_TARGETS_C_DN		18	0.246164	1.29932	0.162791	0.959982	1	4196	tags=56%, list=31%, signal=80%
GOMF_5_3_EXODEOXYRIBONUCLEASE_ACTIVITY	GOMF_5_3_EXODEOXYRIBONUCLEASE_ACTIVITY		8	0.358571	1.2992	0.108384	0.959853	1	7000	tags=88%, list=52%, signal=181%
HP_MULTIPLE_LENTIGINES	HP_MULTIPLE_LENTIGINES		14	0.281082	1.29907	0.110454	0.959751	1	9745	tags=100%, list=72%, signal=356%
WORSCHECH_TUMOR_EVASION_AND_TOLEROGENICITY_UP	WORSCHECH_TUMOR_EVASION_AND_TOLEROGENICITY_UP		15	0.339672	1.29898	0.190385	0.959462	1	6242	tags=80%, list=46%, signal=148%
HP_ABNORMAL_BRAIN_POSITRON_EMISSION_TOMOGRAPHY	HP_ABNORMAL_BRAIN_POSITRON_EMISSION_TOMOGRAPHY		23	0.244626	1.29854	0.143123	0.960669	1	7884	tags=83%, list=58%, signal=197%
GOMF_LARGE_RIBOSOMAL_SUBUNIT_RRNA_BINDING	GOMF_LARGE_RIBOSOMAL_SUBUNIT_RRNA_BINDING		5	0.454599	1.29842	0.126252	0.960506	1	7392	tags=100%, list=55%, signal=220%
JAATINEN_HEMATOPOIETIC_STEM_CELL_UP	JAATINEN_HEMATOPOIETIC_STEM_CELL_UP		279	0.0939102	1.29835	0.207224	0.960096	1	4921	tags=46%, list=36%, signal=70%
REACTOME_THROMBOXANE_SIGNALLING_THROUGH_TP_RECEPTOR	REACTOME_THROMBOXANE_SIGNALLING_THROUGH_TP_RECEPTOR		20	0.318236	1.29832	0.163873	0.959586	1	3146	tags=55%, list=23%, signal=72%
HAHTOLA_MYCOSIS_FUNGOIDES_SKIN_UP	HAHTOLA_MYCOSIS_FUNGOIDES_SKIN_UP		164	0.108265	1.29824	0.233068	0.959252	1	7804	tags=68%, list=58%, signal=159%
GOBP_REGULATION_OF_ENDOCRINE_PROCESS	GOBP_REGULATION_OF_ENDOCRINE_PROCESS		20	0.26858	1.29824	0.13215	0.958617	1	5173	tags=65%, list=38%, signal=105%
GOBP_REGULATION_OF_CIRCADIAN_SLEEP_WAKE_CYCLE	GOBP_REGULATION_OF_CIRCADIAN_SLEEP_WAKE_CYCLE		12	0.308719	1.29816	0.15251	0.958297	1	8241	tags=92%, list=61%, signal=234%
GOCC_EXTRINSIC_COMPONENT_OF_SYNAPTIC_MEMBRANE	GOCC_EXTRINSIC_COMPONENT_OF_SYNAPTIC_MEMBRANE		10	0.342633	1.29784	0.0750469	0.959004	1	3490	tags=60%, list=26%, signal=81%
GOBP_RETINA_DEVELOPMENT_IN_CAMERA_TYPE_EYE	GOBP_RETINA_DEVELOPMENT_IN_CAMERA_TYPE_EYE		118	0.146364	1.29777	0.206564	0.958585	1	3660	tags=42%, list=27%, signal=56%
GOBP_EMBRYONIC_PROCESS_INVOLVED_IN_FEMALE_PREGNANCY	GOBP_EMBRYONIC_PROCESS_INVOLVED_IN_FEMALE_PREGNANCY		5	0.639746	1.29772	0.180233	0.958168	1	4884	tags=100%, list=36%, signal=156%
GOMF_BH_DOMAIN_BINDING	GOMF_BH_DOMAIN_BINDING		9	0.380348	1.29769	0.173333	0.957619	1	5388	tags=78%, list=40%, signal=129%
GOMF_PEPTIDE_N_ACETYLTRANSFERASE_ACTIVITY	GOMF_PEPTIDE_N_ACETYLTRANSFERASE_ACTIVITY		41	0.220126	1.29762	0.137374	0.957294	1	7932	tags=80%, list=59%, signal=194%
GOBP_CELLULAR_EXTRAVASATION	GOBP_CELLULAR_EXTRAVASATION		48	0.194323	1.2975	0.158879	0.957142	1	2739	tags=40%, list=20%, signal=49%
REACTOME_ACTIVATED_NTRK2_SIGNALS_THROUGH_CDK5	REACTOME_ACTIVATED_NTRK2_SIGNALS_THROUGH_CDK5		6	0.577556	1.29749	0.187023	0.956523	1	1210	tags=67%, list=9%, signal=73%
HP_ABNORMALITY_OF_LOWER_LIP	HP_ABNORMALITY_OF_LOWER_LIP		228	0.124753	1.29742	0.126679	0.956191	1	8203	tags=73%, list=61%, signal=181%
GOBP_OSTEOCLAST_PROLIFERATION	GOBP_OSTEOCLAST_PROLIFERATION		5	0.448885	1.29735	0.16548	0.955829	1	2049	tags=60%, list=15%, signal=71%
GOMF_PROTEIN_N_TERMINUS_BINDING	GOMF_PROTEIN_N_TERMINUS_BINDING		98	0.152144	1.29725	0.102941	0.955568	1	10397	tags=92%, list=77%, signal=392%
HP_FACIAL_TICS	HP_FACIAL_TICS		12	0.42337	1.29698	0.185039	0.956034	1	3301	tags=67%, list=24%, signal=88%
HP_ABNORMAL_AGGRESSIVE_IMPULSIVE_OR_VIOLENT_BEHAVIOR	HP_ABNORMAL_AGGRESSIVE_IMPULSIVE_OR_VIOLENT_BEHAVIOR		335	0.152678	1.29689	0.146	0.9558	1	5950	tags=59%, list=44%, signal=102%
HP_ABNORMAL_THUMB_MORPHOLOGY	HP_ABNORMAL_THUMB_MORPHOLOGY		373	0.0816838	1.2968	0.150301	0.955515	1	8114	tags=68%, list=60%, signal=164%
REACTOME_TP53_REGULATES_TRANSCRIPTION_OF_DNA_REPAIR_GENES	REACTOME_TP53_REGULATES_TRANSCRIPTION_OF_DNA_REPAIR_GENES		61	0.165146	1.29672	0.121795	0.955172	1	9545	tags=87%, list=70%, signal=293%
GOBP_POSITIVE_REGULATION_OF_RNA_SPLICING	GOBP_POSITIVE_REGULATION_OF_RNA_SPLICING		33	0.229902	1.29647	0.0875486	0.95553	1	8389	tags=85%, list=62%, signal=222%
BIOCARTA_PLCE_PATHWAY	BIOCARTA_PLCE_PATHWAY		10	0.319312	1.29626	0.119374	0.955748	1	6516	tags=80%, list=48%, signal=154%
HP_ATONIC_SEIZURE	HP_ATONIC_SEIZURE		103	0.245806	1.29625	0.134503	0.955123	1	3140	tags=48%, list=23%, signal=61%
GOBP_PROTEIN_DNA_COMPLEX_SUBUNIT_ORGANIZATION	GOBP_PROTEIN_DNA_COMPLEX_SUBUNIT_ORGANIZATION		176	0.13856	1.29623	0.214567	0.95455	1	8463	tags=76%, list=62%, signal=200%
HP_ABNORMALITY_OF_CIRCULATING_GLUCOCORTICOID_LEVEL	HP_ABNORMALITY_OF_CIRCULATING_GLUCOCORTICOID_LEVEL		39	0.173771	1.296	0.149194	0.954885	1	6685	tags=67%, list=49%, signal=131%
HP_SINUS_BRADYCARDIA	HP_SINUS_BRADYCARDIA		18	0.26412	1.29583	0.117284	0.954879	1	8470	tags=89%, list=63%, signal=237%
GOBP_PHOTORECEPTOR_CELL_OUTER_SEGMENT_ORGANIZATION	GOBP_PHOTORECEPTOR_CELL_OUTER_SEGMENT_ORGANIZATION		11	0.310521	1.29575	0.121094	0.954562	1	3186	tags=55%, list=24%, signal=71%
GOMF_GALACTOSYLTRANSFERASE_ACTIVITY	GOMF_GALACTOSYLTRANSFERASE_ACTIVITY		24	0.275634	1.29575	0.201905	0.953944	1	3046	tags=50%, list=22%, signal=64%
ROVERSI_GLIOMA_COPY_NUMBER_DN	ROVERSI_GLIOMA_COPY_NUMBER_DN		43	0.181377	1.29567	0.151874	0.953587	1	6688	tags=67%, list=49%, signal=133%
GOBP_NEGATIVE_REGULATION_OF_CELL_KILLING	GOBP_NEGATIVE_REGULATION_OF_CELL_KILLING		17	0.350203	1.29547	0.208494	0.953769	1	6419	tags=82%, list=47%, signal=156%
HP_LONG_PHILTRUM	HP_LONG_PHILTRUM		375	0.0904469	1.29541	0.158915	0.953378	1	7769	tags=66%, list=57%, signal=151%
GOBP_UBIQUITIN_DEPENDENT_SMAD_PROTEIN_CATABOLIC_PROCESS	GOBP_UBIQUITIN_DEPENDENT_SMAD_PROTEIN_CATABOLIC_PROCESS		5	0.440647	1.29501	0.158416	0.954397	1	7581	tags=100%, list=56%, signal=227%
HP_INTELLECTUAL_DISABILITY_PROGRESSIVE	HP_INTELLECTUAL_DISABILITY_PROGRESSIVE		46	0.171806	1.29451	0.152047	0.955886	1	10346	tags=93%, list=76%, signal=394%
GOBP_REGULATION_OF_POSTSYNAPSE_ORGANIZATION	GOBP_REGULATION_OF_POSTSYNAPSE_ORGANIZATION		79	0.269117	1.29448	0.163743	0.955387	1	2034	tags=42%, list=15%, signal=49%
GOBP_NEGATIVE_REGULATION_OF_ARP2_3_COMPLEX_MEDIATED_ACTIN_NUCLEATION	GOBP_NEGATIVE_REGULATION_OF_ARP2_3_COMPLEX_MEDIATED_ACTIN_NUCLEATION		6	0.383758	1.29427	0.131528	0.955543	1	8352	tags=100%, list=62%, signal=261%
GOBP_NEURON_RECOGNITION	GOBP_NEURON_RECOGNITION		48	0.233555	1.29423	0.164207	0.955067	1	1080	tags=31%, list=8%, signal=34%
GOMF_SYNTAXIN_1_BINDING	GOMF_SYNTAXIN_1_BINDING		18	0.417658	1.2941	0.169625	0.954982	1	2628	tags=61%, list=19%, signal=76%
GOBP_REGULATION_OF_GLUTAMATE_RECEPTOR_SIGNALING_PATHWAY	GOBP_REGULATION_OF_GLUTAMATE_RECEPTOR_SIGNALING_PATHWAY		6	0.626504	1.29396	0.129094	0.954973	1	5064	tags=100%, list=37%, signal=160%
GOBP_POSITIVE_REGULATION_OF_NUCLEOCYTOPLASMIC_TRANSPORT	GOBP_POSITIVE_REGULATION_OF_NUCLEOCYTOPLASMIC_TRANSPORT		55	0.148463	1.2938	0.14916	0.955068	1	8097	tags=75%, list=60%, signal=184%
GOBP_REGULATION_OF_SEROTONIN_SECRETION	GOBP_REGULATION_OF_SEROTONIN_SECRETION		5	0.625114	1.29371	0.21374	0.954782	1	2372	tags=80%, list=18%, signal=97%
REACTOME_REGULATION_OF_GENE_EXPRESSION_BY_HYPOXIA_INDUCIBLE_FACTOR	REACTOME_REGULATION_OF_GENE_EXPRESSION_BY_HYPOXIA_INDUCIBLE_FACTOR		9	0.32078	1.29362	0.116935	0.95449	1	9206	tags=100%, list=68%, signal=312%
GOBP_NEGATIVE_REGULATION_OF_PROTEIN_K63_LINKED_UBIQUITINATION	GOBP_NEGATIVE_REGULATION_OF_PROTEIN_K63_LINKED_UBIQUITINATION		7	0.353441	1.29351	0.120921	0.954383	1	8763	tags=100%, list=65%, signal=283%
GOMF_NEUROLIGIN_FAMILY_PROTEIN_BINDING	GOMF_NEUROLIGIN_FAMILY_PROTEIN_BINDING		5	0.692662	1.29338	0.13852	0.954295	1	1457	tags=80%, list=11%, signal=90%
REACTOME_SMALL_INTERFERING_RNA_SIRNA_BIOGENESIS	REACTOME_SMALL_INTERFERING_RNA_SIRNA_BIOGENESIS		9	0.318417	1.29307	0.100823	0.955019	1	4721	tags=67%, list=35%, signal=102%
BIOCARTA_NOS1_PATHWAY	BIOCARTA_NOS1_PATHWAY		20	0.458758	1.29295	0.166667	0.954893	1	6665	tags=95%, list=49%, signal=187%
GOBP_PEPTIDYL_LYSINE_MODIFICATION	GOBP_PEPTIDYL_LYSINE_MODIFICATION		350	0.132407	1.2929	0.177645	0.954472	1	6614	tags=62%, list=49%, signal=117%
DORN_ADENOVIRUS_INFECTION_48HR_DN	DORN_ADENOVIRUS_INFECTION_48HR_DN		34	0.19155	1.29249	0.128655	0.955511	1	5381	tags=59%, list=40%, signal=97%
HP_ABNORMAL_NASAL_BASE	HP_ABNORMAL_NASAL_BASE		26	0.242284	1.29245	0.147475	0.955071	1	4540	tags=58%, list=34%, signal=87%
REACTOME_CAMK_IV_MEDIATED_PHOSPHORYLATION_OF_CREB	REACTOME_CAMK_IV_MEDIATED_PHOSPHORYLATION_OF_CREB		10	0.510804	1.2924	0.0383838	0.954674	1	3923	tags=80%, list=29%, signal=113%
WP_CANNABINOID_RECEPTOR_SIGNALING	WP_CANNABINOID_RECEPTOR_SIGNALING		23	0.332772	1.29236	0.195266	0.954206	1	1389	tags=43%, list=10%, signal=48%
MOREAUX_B_LYMPHOCYTE_MATURATION_BY_TACI_UP	MOREAUX_B_LYMPHOCYTE_MATURATION_BY_TACI_UP		68	0.185788	1.29232	0.207364	0.953701	1	2476	tags=37%, list=18%, signal=45%
REACTOME_AMINE_LIGAND_BINDING_RECEPTORS	REACTOME_AMINE_LIGAND_BINDING_RECEPTORS		28	0.332426	1.29224	0.205882	0.953432	1	3731	tags=61%, list=28%, signal=84%
TERAMOTO_OPN_TARGETS_CLUSTER_8	TERAMOTO_OPN_TARGETS_CLUSTER_8		8	0.497037	1.29193	0.193246	0.954106	1	1737	tags=63%, list=13%, signal=72%
BIOCARTA_TGFB_PATHWAY	BIOCARTA_TGFB_PATHWAY		18	0.294305	1.29159	0.206642	0.954931	1	5803	tags=72%, list=43%, signal=126%
TONG_INTERACT_WITH_PTTG1	TONG_INTERACT_WITH_PTTG1		51	0.151917	1.29158	0.1222	0.954368	1	10702	tags=94%, list=79%, signal=446%
MIKKELSEN_IPS_ICP_WITH_H3K4ME3_AND_H327ME3	MIKKELSEN_IPS_ICP_WITH_H3K4ME3_AND_H327ME3		90	0.211178	1.29156	0.134653	0.953787	1	3179	tags=44%, list=23%, signal=58%
HP_HYPOTHALAMIC_HYPOTHYROIDISM	HP_HYPOTHALAMIC_HYPOTHYROIDISM		12	0.340239	1.29156	0.13347	0.953168	1	6685	tags=83%, list=49%, signal=164%
HP_CONSPICUOUSLY_HAPPY_DISPOSITION	HP_CONSPICUOUSLY_HAPPY_DISPOSITION		7	0.467513	1.29143	0.144578	0.953062	1	7218	tags=100%, list=53%, signal=214%
GOBP_POSITIVE_REGULATION_OF_TRANSFORMING_GROWTH_FACTOR_BETA1_PRODUCTION	GOBP_POSITIVE_REGULATION_OF_TRANSFORMING_GROWTH_FACTOR_BETA1_PRODUCTION		5	0.598775	1.29131	0.21135	0.952898	1	5439	tags=100%, list=40%, signal=167%
GOBP_POSITIVE_REGULATION_OF_MYOBLAST_DIFFERENTIATION	GOBP_POSITIVE_REGULATION_OF_MYOBLAST_DIFFERENTIATION		15	0.362397	1.29125	0.193727	0.952514	1	5031	tags=73%, list=37%, signal=117%
JAZAG_TGFB1_SIGNALING_UP	JAZAG_TGFB1_SIGNALING_UP		85	0.114967	1.29121	0.125506	0.952071	1	7538	tags=67%, list=56%, signal=150%
GOBP_MALE_MATING_BEHAVIOR	GOBP_MALE_MATING_BEHAVIOR		6	0.494832	1.29102	0.218876	0.952236	1	4589	tags=83%, list=34%, signal=126%
GOBP_ESTABLISHMENT_OF_PROTEIN_LOCALIZATION_TO_MITOCHONDRIAL_MEMBRANE	GOBP_ESTABLISHMENT_OF_PROTEIN_LOCALIZATION_TO_MITOCHONDRIAL_MEMBRANE		28	0.263406	1.29077	0.160164	0.952715	1	9504	tags=96%, list=70%, signal=322%
GOBP_REGULATION_OF_CALCIUM_ION_TRANSMEMBRANE_TRANSPORT	GOBP_REGULATION_OF_CALCIUM_ION_TRANSMEMBRANE_TRANSPORT		113	0.145773	1.29045	0.169847	0.953412	1	5715	tags=57%, list=42%, signal=97%
GOBP_RRNA_MODIFICATION	GOBP_RRNA_MODIFICATION		33	0.229828	1.2904	0.142857	0.953039	1	8390	tags=85%, list=62%, signal=222%
GOBP_OVIDUCT_DEVELOPMENT	GOBP_OVIDUCT_DEVELOPMENT		5	0.41943	1.29027	0.150476	0.952936	1	2448	tags=60%, list=18%, signal=73%
GOMF_SCAFFOLD_PROTEIN_BINDING	GOMF_SCAFFOLD_PROTEIN_BINDING		59	0.216484	1.29025	0.104743	0.952376	1	6495	tags=69%, list=48%, signal=133%
STANELLE_E2F1_TARGETS	STANELLE_E2F1_TARGETS		24	0.211568	1.29021	0.135983	0.951884	1	3348	tags=46%, list=25%, signal=61%
GOBP_REGULATION_OF_GLUCAGON_SECRETION	GOBP_REGULATION_OF_GLUCAGON_SECRETION		5	0.482711	1.29012	0.16537	0.951662	1	4301	tags=80%, list=32%, signal=117%
GOMF_CALMODULIN_DEPENDENT_PROTEIN_KINASE_ACTIVITY	GOMF_CALMODULIN_DEPENDENT_PROTEIN_KINASE_ACTIVITY		26	0.324888	1.28999	0.119522	0.951522	1	1338	tags=42%, list=10%, signal=47%
REACTOME_G_BETA_GAMMA_SIGNALLING_THROUGH_PI3KGAMMA	REACTOME_G_BETA_GAMMA_SIGNALLING_THROUGH_PI3KGAMMA		21	0.339721	1.28993	0.186667	0.951158	1	3146	tags=57%, list=23%, signal=74%
GOBP_PEPTIDYL_SERINE_DEPHOSPHORYLATION	GOBP_PEPTIDYL_SERINE_DEPHOSPHORYLATION		19	0.29945	1.28983	0.177778	0.95094	1	6645	tags=79%, list=49%, signal=155%
GOCC_EXTRINSIC_COMPONENT_OF_MEMBRANE	GOCC_EXTRINSIC_COMPONENT_OF_MEMBRANE		256	0.0967202	1.28982	0.214971	0.950328	1	4377	tags=42%, list=32%, signal=61%
GOBP_NERVE_GROWTH_FACTOR_SIGNALING_PATHWAY	GOBP_NERVE_GROWTH_FACTOR_SIGNALING_PATHWAY		8	0.451386	1.28943	0.124528	0.95129	1	5743	tags=88%, list=42%, signal=152%
GOBP_REGULATION_OF_RESPIRATORY_GASEOUS_EXCHANGE	GOBP_REGULATION_OF_RESPIRATORY_GASEOUS_EXCHANGE		18	0.250474	1.2894	0.124521	0.950779	1	2632	tags=44%, list=19%, signal=55%
GOCC_INTRINSIC_COMPONENT_OF_POSTSYNAPTIC_SPECIALIZATION_MEMBRANE	GOCC_INTRINSIC_COMPONENT_OF_POSTSYNAPTIC_SPECIALIZATION_MEMBRANE		71	0.428081	1.28897	0.181298	0.95187	1	4344	tags=75%, list=32%, signal=109%
HP_ABNORMAL_AORTIC_ARCH_MORPHOLOGY	HP_ABNORMAL_AORTIC_ARCH_MORPHOLOGY		43	0.190908	1.28853	0.143737	0.953006	1	3723	tags=47%, list=27%, signal=64%
GARGALOVIC_RESPONSE_TO_OXIDIZED_PHOSPHOLIPIDS_TAN_DN	GARGALOVIC_RESPONSE_TO_OXIDIZED_PHOSPHOLIPIDS_TAN_DN		11	0.390587	1.2885	0.18985	0.952493	1	870	tags=45%, list=6%, signal=49%
GOMF_LYSOPHOSPHATIDIC_ACID_PHOSPHATASE_ACTIVITY	GOMF_LYSOPHOSPHATIDIC_ACID_PHOSPHATASE_ACTIVITY		6	0.532521	1.28839	0.157197	0.952334	1	1820	tags=67%, list=13%, signal=77%
MATTIOLI_MGUS_VS_PCL	MATTIOLI_MGUS_VS_PCL		90	0.13135	1.28837	0.13447	0.95178	1	8620	tags=77%, list=64%, signal=209%
GOMF_MOLECULAR_ADAPTOR_ACTIVITY	GOMF_MOLECULAR_ADAPTOR_ACTIVITY		327	0.0808566	1.28826	0.188073	0.951592	1	8834	tags=73%, list=65%, signal=205%
GOBP_BUNDLE_OF_HIS_CELL_TO_PURKINJE_MYOCYTE_SIGNALING	GOBP_BUNDLE_OF_HIS_CELL_TO_PURKINJE_MYOCYTE_SIGNALING		6	0.497121	1.28819	0.10559	0.951296	1	41	tags=50%, list=0%, signal=50%
VECCHI_GASTRIC_CANCER_EARLY_DN	VECCHI_GASTRIC_CANCER_EARLY_DN		263	0.107578	1.28799	0.163776	0.951423	1	2743	tags=31%, list=20%, signal=38%
GOCC_NUCLEAR_PERIPHERY	GOCC_NUCLEAR_PERIPHERY		118	0.168998	1.28794	0.21	0.950986	1	7605	tags=73%, list=56%, signal=165%
REACTOME_RUNX1_INTERACTS_WITH_CO_FACTORS_WHOSE_PRECISE_EFFECT_ON_RUNX1_TARGETS_IS_NOT_KNOWN	REACTOME_RUNX1_INTERACTS_WITH_CO_FACTORS_WHOSE_PRECISE_EFFECT_ON_RUNX1_TARGETS_IS_NOT_KNOWN		36	0.255044	1.28775	0.140316	0.951192	1	3704	tags=53%, list=27%, signal=72%
KEGG_CHEMOKINE_SIGNALING_PATHWAY	KEGG_CHEMOKINE_SIGNALING_PATHWAY		126	0.149575	1.28757	0.237425	0.95133	1	4874	tags=51%, list=36%, signal=79%
REACTOME_PKMTS_METHYLATE_HISTONE_LYSINES	REACTOME_PKMTS_METHYLATE_HISTONE_LYSINES		49	0.233483	1.28755	0.195736	0.950796	1	7632	tags=80%, list=56%, signal=182%
MEBARKI_HCC_PROGENITOR_WNT_DN_CTNNB1_DEPENDENT	MEBARKI_HCC_PROGENITOR_WNT_DN_CTNNB1_DEPENDENT		17	0.393614	1.28748	0.201128	0.950466	1	2643	tags=59%, list=20%, signal=73%
GOBP_MATING_BEHAVIOR	GOBP_MATING_BEHAVIOR		16	0.360805	1.28745	0.155689	0.950005	1	1891	tags=50%, list=14%, signal=58%
GOBP_ADENYLATE_CYCLASE_INHIBITING_SEROTONIN_RECEPTOR_SIGNALING_PATHWAY	GOBP_ADENYLATE_CYCLASE_INHIBITING_SEROTONIN_RECEPTOR_SIGNALING_PATHWAY		6	0.544112	1.28744	0.181818	0.949417	1	1663	tags=67%, list=12%, signal=76%
KEGG_UBIQUITIN_MEDIATED_PROTEOLYSIS	KEGG_UBIQUITIN_MEDIATED_PROTEOLYSIS		128	0.150999	1.28744	0.0972851	0.948805	1	10041	tags=89%, list=74%, signal=341%
GOCC_SEMAPHORIN_RECEPTOR_COMPLEX	GOCC_SEMAPHORIN_RECEPTOR_COMPLEX		11	0.392635	1.28708	0.145594	0.949711	1	4538	tags=73%, list=33%, signal=109%
SARTIPY_BLUNTED_BY_INSULIN_RESISTANCE_UP	SARTIPY_BLUNTED_BY_INSULIN_RESISTANCE_UP		15	0.388933	1.28704	0.209854	0.949235	1	7382	tags=93%, list=54%, signal=205%
MILICIC_FAMILIAL_ADENOMATOUS_POLYPOSIS_UP	MILICIC_FAMILIAL_ADENOMATOUS_POLYPOSIS_UP		6	0.525803	1.28702	0.188492	0.948743	1	1911	tags=67%, list=14%, signal=78%
GOBP_PHENOL_CONTAINING_COMPOUND_CATABOLIC_PROCESS	GOBP_PHENOL_CONTAINING_COMPOUND_CATABOLIC_PROCESS		6	0.456737	1.28698	0.183236	0.948275	1	5105	tags=83%, list=38%, signal=134%
GOCC_PRESYNAPTIC_ACTIVE_ZONE	GOCC_PRESYNAPTIC_ACTIVE_ZONE		70	0.267141	1.28697	0.212598	0.947709	1	2786	tags=47%, list=21%, signal=59%
GOBP_NEURONAL_SIGNAL_TRANSDUCTION	GOBP_NEURONAL_SIGNAL_TRANSDUCTION		6	0.498966	1.28695	0.142593	0.947183	1	4533	tags=83%, list=33%, signal=125%
GOCC_TERMINAL_BOUTON	GOCC_TERMINAL_BOUTON		39	0.277229	1.28683	0.2393	0.947071	1	1465	tags=38%, list=11%, signal=43%
GOBP_SPLICEOSOMAL_SNRNP_ASSEMBLY	GOBP_SPLICEOSOMAL_SNRNP_ASSEMBLY		35	0.239504	1.2867	0.110417	0.946968	1	8377	tags=86%, list=62%, signal=224%
GOBP_POSITIVE_REGULATION_OF_CALCIUM_ION_TRANSMEMBRANE_TRANSPORT	GOBP_POSITIVE_REGULATION_OF_CALCIUM_ION_TRANSMEMBRANE_TRANSPORT		55	0.1424	1.2864	0.100379	0.947619	1	5715	tags=56%, list=42%, signal=97%
KAMMINGA_SENESCENCE	KAMMINGA_SENESCENCE		35	0.23679	1.28633	0.210317	0.947265	1	6865	tags=74%, list=51%, signal=150%
ACEVEDO_LIVER_CANCER_WITH_H3K27ME3_DN	ACEVEDO_LIVER_CANCER_WITH_H3K27ME3_DN		121	0.129458	1.28616	0.145488	0.947342	1	3412	tags=38%, list=25%, signal=50%
GOBP_PHASIC_SMOOTH_MUSCLE_CONTRACTION	GOBP_PHASIC_SMOOTH_MUSCLE_CONTRACTION		15	0.354211	1.28573	0.195695	0.948434	1	3335	tags=60%, list=25%, signal=79%
PID_P53_REGULATION_PATHWAY	PID_P53_REGULATION_PATHWAY		56	0.158898	1.28571	0.0819672	0.947936	1	7050	tags=68%, list=52%, signal=141%
GOMF_IONOTROPIC_GLUTAMATE_RECEPTOR_BINDING	GOMF_IONOTROPIC_GLUTAMATE_RECEPTOR_BINDING		20	0.421488	1.28554	0.182711	0.948028	1	3104	tags=65%, list=23%, signal=84%
GOBP_HORMONE_TRANSPORT	GOBP_HORMONE_TRANSPORT		216	0.13301	1.28529	0.2	0.948453	1	1864	tags=27%, list=14%, signal=31%
HP_MYELOID_LEUKEMIA	HP_MYELOID_LEUKEMIA		18	0.347743	1.28516	0.217308	0.948322	1	4327	tags=67%, list=32%, signal=98%
HP_CUTANEOUS_MELANOMA	HP_CUTANEOUS_MELANOMA		13	0.255668	1.28513	0.127863	0.947855	1	8004	tags=85%, list=59%, signal=207%
REACTOME_AKT_PHOSPHORYLATES_TARGETS_IN_THE_CYTOSOL	REACTOME_AKT_PHOSPHORYLATES_TARGETS_IN_THE_CYTOSOL		14	0.296151	1.28506	0.157171	0.947538	1	9541	tags=100%, list=70%, signal=338%
GOBP_RESPONSE_TO_AMINO_ACID_STARVATION	GOBP_RESPONSE_TO_AMINO_ACID_STARVATION		48	0.15242	1.28497	0.118126	0.947266	1	9798	tags=88%, list=72%, signal=315%
GOMF_CAMP_DEPENDENT_PROTEIN_KINASE_REGULATOR_ACTIVITY	GOMF_CAMP_DEPENDENT_PROTEIN_KINASE_REGULATOR_ACTIVITY		10	0.427812	1.28488	0.0927022	0.947065	1	7757	tags=100%, list=57%, signal=234%
GOCC_DNA_PACKAGING_COMPLEX	GOCC_DNA_PACKAGING_COMPLEX		66	0.205056	1.28486	0.195312	0.94657	1	8321	tags=82%, list=61%, signal=211%
GOMF_NMDA_GLUTAMATE_RECEPTOR_ACTIVITY	GOMF_NMDA_GLUTAMATE_RECEPTOR_ACTIVITY		8	0.467059	1.2848	0.166963	0.946209	1	2143	tags=63%, list=16%, signal=74%
GOMF_MODIFIED_AMINO_ACID_BINDING	GOMF_MODIFIED_AMINO_ACID_BINDING		66	0.154879	1.28479	0.136691	0.945651	1	4070	tags=45%, list=30%, signal=65%
GOBP_REGULATION_OF_MRNA_METABOLIC_PROCESS	GOBP_REGULATION_OF_MRNA_METABOLIC_PROCESS		262	0.161457	1.28466	0.178138	0.945559	1	8508	tags=79%, list=63%, signal=207%
GOCC_PROTON_TRANSPORTING_V_TYPE_ATPASE_V1_DOMAIN	GOCC_PROTON_TRANSPORTING_V_TYPE_ATPASE_V1_DOMAIN		10	0.452182	1.28441	0.183794	0.946064	1	7427	tags=100%, list=55%, signal=221%
GOMF_ARYL_HYDROCARBON_RECEPTOR_BINDING	GOMF_ARYL_HYDROCARBON_RECEPTOR_BINDING		9	0.446487	1.28437	0.225379	0.945612	1	5998	tags=89%, list=44%, signal=159%
GOCC_ANCHORED_COMPONENT_OF_PRESYNAPTIC_MEMBRANE	GOCC_ANCHORED_COMPONENT_OF_PRESYNAPTIC_MEMBRANE		6	0.584496	1.28436	0.177215	0.945031	1	5633	tags=100%, list=42%, signal=171%
RAFFEL_VEGFA_TARGETS_UP	RAFFEL_VEGFA_TARGETS_UP		8	0.436416	1.28423	0.179283	0.944967	1	2558	tags=63%, list=19%, signal=77%
GOBP_NEGATIVE_REGULATION_OF_SODIUM_ION_TRANSMEMBRANE_TRANSPORT	GOBP_NEGATIVE_REGULATION_OF_SODIUM_ION_TRANSMEMBRANE_TRANSPORT		11	0.272351	1.28416	0.134215	0.944618	1	1239	tags=36%, list=9%, signal=40%
YOKOE_CANCER_TESTIS_ANTIGENS	YOKOE_CANCER_TESTIS_ANTIGENS		26	0.205198	1.28403	0.147348	0.944556	1	3478	tags=46%, list=26%, signal=62%
GOBP_PYRAMIDAL_NEURON_DEVELOPMENT	GOBP_PYRAMIDAL_NEURON_DEVELOPMENT		11	0.283644	1.28399	0.159851	0.944114	1	2318	tags=45%, list=17%, signal=55%
REACTOME_RAS_SIGNALING_DOWNSTREAM_OF_NF1_LOSS_OF_FUNCTION_VARIANTS	REACTOME_RAS_SIGNALING_DOWNSTREAM_OF_NF1_LOSS_OF_FUNCTION_VARIANTS		7	0.397667	1.28396	0.115174	0.943697	1	8164	tags=100%, list=60%, signal=251%
GOBP_NEGATIVE_REGULATION_OF_CELLULAR_PROTEIN_CATABOLIC_PROCESS	GOBP_NEGATIVE_REGULATION_OF_CELLULAR_PROTEIN_CATABOLIC_PROCESS		68	0.151732	1.28386	0.136957	0.943561	1	8515	tags=78%, list=63%, signal=209%
REACTOME_FORMATION_OF_THE_EARLY_ELONGATION_COMPLEX	REACTOME_FORMATION_OF_THE_EARLY_ELONGATION_COMPLEX		33	0.220554	1.28363	0.170526	0.943841	1	8926	tags=88%, list=66%, signal=257%
GOBP_REGULATION_OF_PROTEIN_LOCALIZATION_TO_NUCLEUS	GOBP_REGULATION_OF_PROTEIN_LOCALIZATION_TO_NUCLEUS		119	0.122453	1.28356	0.105159	0.943533	1	8489	tags=75%, list=63%, signal=198%
GOBP_CELL_GROWTH	GOBP_CELL_GROWTH		421	0.0743305	1.28347	0.195029	0.943255	1	3819	tags=35%, list=28%, signal=48%
GOBP_TYPE_I_PNEUMOCYTE_DIFFERENTIATION	GOBP_TYPE_I_PNEUMOCYTE_DIFFERENTIATION		6	0.528645	1.28333	0.170132	0.94323	1	4131	tags=83%, list=30%, signal=120%
GOCC_X_CHROMOSOME	GOCC_X_CHROMOSOME		11	0.373936	1.28287	0.224319	0.944509	1	7255	tags=91%, list=54%, signal=196%
GOBP_RESPONSE_TO_PROSTAGLANDIN_E	GOBP_RESPONSE_TO_PROSTAGLANDIN_E		14	0.284226	1.28287	0.101124	0.943924	1	1959	tags=43%, list=14%, signal=50%
TERAO_AOX4_TARGETS_SKIN_UP	TERAO_AOX4_TARGETS_SKIN_UP		29	0.173957	1.28261	0.119141	0.944362	1	6525	tags=66%, list=48%, signal=126%
GOBP_REGULATION_OF_SYNCYTIUM_FORMATION_BY_PLASMA_MEMBRANE_FUSION	GOBP_REGULATION_OF_SYNCYTIUM_FORMATION_BY_PLASMA_MEMBRANE_FUSION		17	0.299029	1.28259	0.186722	0.943859	1	3126	tags=53%, list=23%, signal=69%
WP_RETT_SYNDROME_CAUSING_GENES	WP_RETT_SYNDROME_CAUSING_GENES		48	0.307746	1.28254	0.195219	0.943458	1	7136	tags=83%, list=53%, signal=175%
GOCC_CYTOSOLIC_REGION	GOCC_CYTOSOLIC_REGION		15	0.429359	1.28251	0.14313	0.942962	1	5028	tags=80%, list=37%, signal=127%
HP_EEG_WITH_FOCAL_EPILEPTIFORM_DISCHARGES	HP_EEG_WITH_FOCAL_EPILEPTIFORM_DISCHARGES		140	0.18027	1.28235	0.141777	0.943098	1	5712	tags=60%, list=42%, signal=103%
GOMF_METHYL_CPG_BINDING	GOMF_METHYL_CPG_BINDING		23	0.235042	1.28226	0.11022	0.942827	1	9192	tags=91%, list=68%, signal=283%
GOMF_THYROID_HORMONE_RECEPTOR_BINDING	GOMF_THYROID_HORMONE_RECEPTOR_BINDING		27	0.269644	1.28206	0.109259	0.943103	1	6892	tags=78%, list=51%, signal=158%
HP_CHRONIC_INFECTION	HP_CHRONIC_INFECTION		22	0.21978	1.28199	0.175781	0.9428	1	5033	tags=59%, list=37%, signal=94%
GOBP_OOCYTE_MATURATION	GOBP_OOCYTE_MATURATION		19	0.295339	1.28148	0.227273	0.944114	1	4561	tags=63%, list=34%, signal=95%
GOBP_POSTSYNAPSE_ORGANIZATION	GOBP_POSTSYNAPSE_ORGANIZATION		147	0.225655	1.28142	0.177481	0.943776	1	3335	tags=47%, list=25%, signal=62%
HP_DIFFICULTY_IN_TONGUE_MOVEMENTS	HP_DIFFICULTY_IN_TONGUE_MOVEMENTS		9	0.305519	1.28142	0.160896	0.943189	1	7907	tags=89%, list=58%, signal=213%
GOBP_POSITIVE_REGULATION_OF_CALCIUM_ION_IMPORT	GOBP_POSITIVE_REGULATION_OF_CALCIUM_ION_IMPORT		12	0.341846	1.28136	0.158182	0.942824	1	5534	tags=75%, list=41%, signal=127%
REACTOME_PROCESSING_OF_INTRONLESS_PRE_MRNAS	REACTOME_PROCESSING_OF_INTRONLESS_PRE_MRNAS		19	0.350133	1.28123	0.145251	0.942814	1	8812	tags=100%, list=65%, signal=286%
GOBP_REGULATION_OF_INTRINSIC_APOPTOTIC_SIGNALING_PATHWAY_IN_RESPONSE_TO_DNA_DAMAGE_BY_P53_CLASS_MEDIATOR	GOBP_REGULATION_OF_INTRINSIC_APOPTOTIC_SIGNALING_PATHWAY_IN_RESPONSE_TO_DNA_DAMAGE_BY_P53_CLASS_MEDIATOR		14	0.301871	1.28118	0.150476	0.942374	1	3656	tags=57%, list=27%, signal=78%
BOYAULT_LIVER_CANCER_SUBCLASS_G12_UP	BOYAULT_LIVER_CANCER_SUBCLASS_G12_UP		37	0.230046	1.28114	0.19057	0.941935	1	5680	tags=65%, list=42%, signal=111%
FRASOR_RESPONSE_TO_ESTRADIOL_UP	FRASOR_RESPONSE_TO_ESTRADIOL_UP		29	0.206481	1.28096	0.171698	0.942066	1	2347	tags=38%, list=17%, signal=46%
GOBP_REGULATION_OF_MRNA_PROCESSING	GOBP_REGULATION_OF_MRNA_PROCESSING		128	0.20211	1.2809	0.180723	0.941684	1	8508	tags=83%, list=63%, signal=220%
GOBP_NEGATIVE_REGULATION_OF_NUCLEAR_TRANSCRIBED_MRNA_CATABOLIC_PROCESS_DEADENYLATION_DEPENDENT_DECAY	GOBP_NEGATIVE_REGULATION_OF_NUCLEAR_TRANSCRIBED_MRNA_CATABOLIC_PROCESS_DEADENYLATION_DEPENDENT_DECAY		11	0.387169	1.28073	0.120858	0.941824	1	4612	tags=73%, list=34%, signal=110%
GOMF_NUCLEAR_RECEPTOR_COACTIVATOR_ACTIVITY	GOMF_NUCLEAR_RECEPTOR_COACTIVATOR_ACTIVITY		55	0.264406	1.28064	0.134935	0.941597	1	7025	tags=78%, list=52%, signal=162%
GOBP_BRANCHING_MORPHOGENESIS_OF_A_NERVE	GOBP_BRANCHING_MORPHOGENESIS_OF_A_NERVE		9	0.336386	1.28057	0.134686	0.941257	1	2972	tags=56%, list=22%, signal=71%
GOMF_DOUBLE_STRANDED_METHYLATED_DNA_BINDING	GOMF_DOUBLE_STRANDED_METHYLATED_DNA_BINDING		5	0.54924	1.2802	0.242363	0.942099	1	6110	tags=100%, list=45%, signal=182%
GOBP_CAMP_METABOLIC_PROCESS	GOBP_CAMP_METABOLIC_PROCESS		19	0.293577	1.28016	0.190114	0.941684	1	1732	tags=42%, list=13%, signal=48%
REACTOME_PRESYNAPTIC_FUNCTION_OF_KAINATE_RECEPTORS	REACTOME_PRESYNAPTIC_FUNCTION_OF_KAINATE_RECEPTORS		17	0.415346	1.28015	0.192381	0.941121	1	3146	tags=65%, list=23%, signal=84%
GOBP_REGULATION_OF_INTRINSIC_APOPTOTIC_SIGNALING_PATHWAY_IN_RESPONSE_TO_DNA_DAMAGE	GOBP_REGULATION_OF_INTRINSIC_APOPTOTIC_SIGNALING_PATHWAY_IN_RESPONSE_TO_DNA_DAMAGE		33	0.226735	1.27973	0.213573	0.942205	1	5968	tags=67%, list=44%, signal=119%
GOBP_POSITIVE_REGULATION_OF_REPRODUCTIVE_PROCESS	GOBP_POSITIVE_REGULATION_OF_REPRODUCTIVE_PROCESS		50	0.160763	1.27964	0.168242	0.941973	1	4062	tags=46%, list=30%, signal=65%
GOCC_TRANSCRIPTION_PREINITIATION_COMPLEX	GOCC_TRANSCRIPTION_PREINITIATION_COMPLEX		10	0.350336	1.27958	0.129555	0.941608	1	7451	tags=90%, list=55%, signal=200%
EBAUER_TARGETS_OF_PAX3_FOXO1_FUSION_DN	EBAUER_TARGETS_OF_PAX3_FOXO1_FUSION_DN		44	0.165293	1.27948	0.156	0.941481	1	3002	tags=39%, list=22%, signal=49%
GOMF_AXON_GUIDANCE_RECEPTOR_ACTIVITY	GOMF_AXON_GUIDANCE_RECEPTOR_ACTIVITY		8	0.421731	1.27922	0.0968992	0.941864	1	1063	tags=50%, list=8%, signal=54%
GOBP_REGULATION_OF_TRANSFORMING_GROWTH_FACTOR_BETA1_PRODUCTION	GOBP_REGULATION_OF_TRANSFORMING_GROWTH_FACTOR_BETA1_PRODUCTION		9	0.376582	1.27918	0.227778	0.941457	1	5439	tags=78%, list=40%, signal=130%
GOBP_REGULATION_OF_LYASE_ACTIVITY	GOBP_REGULATION_OF_LYASE_ACTIVITY		34	0.228827	1.27917	0.195652	0.940926	1	4080	tags=53%, list=30%, signal=76%
GOCC_SPECTRIN	GOCC_SPECTRIN		9	0.412888	1.27905	0.192233	0.940791	1	6453	tags=89%, list=48%, signal=170%
NIKOLSKY_BREAST_CANCER_16Q24_AMPLICON	NIKOLSKY_BREAST_CANCER_16Q24_AMPLICON		42	0.184644	1.27896	0.16701	0.940574	1	6216	tags=64%, list=46%, signal=118%
GOMF_OPIOID_RECEPTOR_BINDING	GOMF_OPIOID_RECEPTOR_BINDING		6	0.524695	1.27858	0.251004	0.941571	1	1926	tags=67%, list=14%, signal=78%
GOBP_NEGATIVE_REGULATION_OF_ION_TRANSPORT	GOBP_NEGATIVE_REGULATION_OF_ION_TRANSPORT		105	0.120928	1.27833	0.125725	0.942003	1	2890	tags=33%, list=21%, signal=42%
GOBP_RHYTHMIC_PROCESS	GOBP_RHYTHMIC_PROCESS		246	0.131137	1.27824	0.198444	0.941801	1	5856	tags=56%, list=43%, signal=97%
GOMF_G_PROTEIN_COUPLED_AMINE_RECEPTOR_ACTIVITY	GOMF_G_PROTEIN_COUPLED_AMINE_RECEPTOR_ACTIVITY		27	0.317822	1.27817	0.174081	0.941464	1	3731	tags=59%, list=28%, signal=82%
REACTOME_CREB1_PHOSPHORYLATION_THROUGH_THE_ACTIVATION_OF_CAMKII_CAMKK_CAMKIV_CASCASDE	REACTOME_CREB1_PHOSPHORYLATION_THROUGH_THE_ACTIVATION_OF_CAMKII_CAMKK_CAMKIV_CASCASDE		8	0.460699	1.27812	0.040404	0.941097	1	3923	tags=75%, list=29%, signal=105%
GOBP_OLFACTORY_BULB_INTERNEURON_DIFFERENTIATION	GOBP_OLFACTORY_BULB_INTERNEURON_DIFFERENTIATION		11	0.291111	1.27806	0.150101	0.940721	1	985	tags=36%, list=7%, signal=39%
BIOCARTA_ERAD_PATHWAY	BIOCARTA_ERAD_PATHWAY		19	0.268755	1.27781	0.117769	0.941093	1	9200	tags=95%, list=68%, signal=295%
GOBP_NEGATIVE_REGULATION_OF_HOMOTYPIC_CELL_CELL_ADHESION	GOBP_NEGATIVE_REGULATION_OF_HOMOTYPIC_CELL_CELL_ADHESION		12	0.301241	1.27773	0.150905	0.940814	1	2696	tags=50%, list=20%, signal=62%
HP_PAPILLEDEMA	HP_PAPILLEDEMA		70	0.198034	1.27763	0.15873	0.940686	1	6815	tags=70%, list=50%, signal=140%
REACTOME_GLUCAGON_SIGNALING_IN_METABOLIC_REGULATION	REACTOME_GLUCAGON_SIGNALING_IN_METABOLIC_REGULATION		28	0.254862	1.27762	0.2	0.940151	1	3328	tags=50%, list=25%, signal=66%
REACTOME_CARGO_TRAFFICKING_TO_THE_PERICILIARY_MEMBRANE	REACTOME_CARGO_TRAFFICKING_TO_THE_PERICILIARY_MEMBRANE		48	0.171281	1.27754	0.164969	0.939894	1	9261	tags=85%, list=68%, signal=269%
GOBP_REGULATION_OF_B_CELL_RECEPTOR_SIGNALING_PATHWAY	GOBP_REGULATION_OF_B_CELL_RECEPTOR_SIGNALING_PATHWAY		13	0.400656	1.27711	0.24031	0.941087	1	2914	tags=62%, list=22%, signal=78%
GOBP_NEGATIVE_REGULATION_OF_HISTONE_PHOSPHORYLATION	GOBP_NEGATIVE_REGULATION_OF_HISTONE_PHOSPHORYLATION		5	0.530415	1.27707	0.210736	0.940644	1	6365	tags=100%, list=47%, signal=189%
GOBP_MRNA_CATABOLIC_PROCESS	GOBP_MRNA_CATABOLIC_PROCESS		214	0.142352	1.27695	0.187891	0.940568	1	8422	tags=76%, list=62%, signal=198%
GOBP_CELLULAR_RESPONSE_TO_POTASSIUM_ION	GOBP_CELLULAR_RESPONSE_TO_POTASSIUM_ION		10	0.452744	1.27687	0.158416	0.940351	1	1999	tags=60%, list=15%, signal=70%
TIEN_INTESTINE_PROBIOTICS_6HR_UP	TIEN_INTESTINE_PROBIOTICS_6HR_UP		50	0.216495	1.27682	0.163347	0.939974	1	9272	tags=90%, list=68%, signal=284%
GOBP_DOPAMINE_SECRETION	GOBP_DOPAMINE_SECRETION		32	0.287336	1.27678	0.192385	0.939576	1	2890	tags=50%, list=21%, signal=63%
HP_UNDERDEVELOPED_TRAGUS	HP_UNDERDEVELOPED_TRAGUS		5	0.474812	1.27661	0.18	0.939631	1	4408	tags=80%, list=33%, signal=119%
GOBP_CIRCADIAN_RHYTHM	GOBP_CIRCADIAN_RHYTHM		170	0.158672	1.27638	0.206759	0.939924	1	5289	tags=55%, list=39%, signal=89%
GOMF_CHEMOREPELLENT_ACTIVITY	GOMF_CHEMOREPELLENT_ACTIVITY		27	0.24222	1.27633	0.152475	0.939594	1	6761	tags=74%, list=50%, signal=148%
GOMF_EPHRIN_RECEPTOR_ACTIVITY	GOMF_EPHRIN_RECEPTOR_ACTIVITY		16	0.406982	1.2763	0.173993	0.939129	1	1266	tags=50%, list=9%, signal=55%
FREDERICK_PRKCI_TARGETS	FREDERICK_PRKCI_TARGETS		5	0.401358	1.27624	0.150301	0.938824	1	5403	tags=80%, list=40%, signal=133%
GOCC_CCR4_NOT_COMPLEX	GOCC_CCR4_NOT_COMPLEX		14	0.445451	1.27597	0.167984	0.939353	1	6552	tags=93%, list=48%, signal=180%
WP_BDNFTRKB_SIGNALING	WP_BDNFTRKB_SIGNALING		33	0.267435	1.27591	0.169524	0.939001	1	7471	tags=82%, list=55%, signal=182%
GOBP_REGULATION_OF_VENTRICULAR_CARDIAC_MUSCLE_CELL_MEMBRANE_DEPOLARIZATION	GOBP_REGULATION_OF_VENTRICULAR_CARDIAC_MUSCLE_CELL_MEMBRANE_DEPOLARIZATION		6	0.436582	1.2757	0.107692	0.939279	1	861	tags=50%, list=6%, signal=53%
GOBP_POSITIVE_REGULATION_OF_STEROID_HORMONE_SECRETION	GOBP_POSITIVE_REGULATION_OF_STEROID_HORMONE_SECRETION		6	0.479476	1.27555	0.192817	0.939257	1	4797	tags=83%, list=35%, signal=129%
GOBP_POSITIVE_REGULATION_OF_CORTICOSTEROID_HORMONE_SECRETION	GOBP_POSITIVE_REGULATION_OF_CORTICOSTEROID_HORMONE_SECRETION		6	0.479476	1.27555	0.192817	0.938682	1	4797	tags=83%, list=35%, signal=129%
HP_TRANSIENT_NEONATAL_DIABETES_MELLITUS	HP_TRANSIENT_NEONATAL_DIABETES_MELLITUS		7	0.444498	1.27548	0.207627	0.938369	1	3658	tags=71%, list=27%, signal=98%
REACTOME_CIRCADIAN_CLOCK	REACTOME_CIRCADIAN_CLOCK		64	0.267442	1.27519	0.187259	0.938972	1	6767	tags=77%, list=50%, signal=152%
GOBP_PREPULSE_INHIBITION	GOBP_PREPULSE_INHIBITION		10	0.340802	1.27519	0.148438	0.938411	1	6225	tags=80%, list=46%, signal=148%
GOBP_RNA_POLYADENYLATION	GOBP_RNA_POLYADENYLATION		47	0.244106	1.27495	0.120163	0.938766	1	8812	tags=89%, list=65%, signal=255%
PEDERSEN_METASTASIS_BY_ERBB2_ISOFORM_6	PEDERSEN_METASTASIS_BY_ERBB2_ISOFORM_6		21	0.31266	1.27458	0.17341	0.939694	1	931	tags=38%, list=7%, signal=41%
HP_CONNECTIVE_TISSUE_NEVI	HP_CONNECTIVE_TISSUE_NEVI		5	0.508121	1.2745	0.166341	0.939454	1	6667	tags=100%, list=49%, signal=197%
GOBP_NEURON_DEATH	GOBP_NEURON_DEATH		299	0.0771027	1.27445	0.16996	0.939061	1	6002	tags=52%, list=44%, signal=91%
FARMER_BREAST_CANCER_CLUSTER_6	FARMER_BREAST_CANCER_CLUSTER_6		13	0.267077	1.27393	0.128655	0.94053	1	3680	tags=54%, list=27%, signal=74%
BIOCARTA_SAM68_PATHWAY	BIOCARTA_SAM68_PATHWAY		6	0.484127	1.27391	0.140713	0.94003	1	4734	tags=83%, list=35%, signal=128%
GOBP_RESPONSE_TO_POTASSIUM_ION	GOBP_RESPONSE_TO_POTASSIUM_ION		11	0.398187	1.27387	0.161736	0.939618	1	1999	tags=55%, list=15%, signal=64%
HP_RIGHT_AORTIC_ARCH_WITH_MIRROR_IMAGE_BRANCHING	HP_RIGHT_AORTIC_ARCH_WITH_MIRROR_IMAGE_BRANCHING		6	0.404097	1.27356	0.146751	0.940179	1	5818	tags=83%, list=43%, signal=146%
PEDERSEN_METASTASIS_BY_ERBB2_ISOFORM_3	PEDERSEN_METASTASIS_BY_ERBB2_ISOFORM_3		14	0.392274	1.27345	0.22905	0.940031	1	5336	tags=79%, list=39%, signal=129%
HP_GRAMMAR_SPECIFIC_SPEECH_DISORDER	HP_GRAMMAR_SPECIFIC_SPEECH_DISORDER		10	0.318359	1.27336	0.142593	0.93984	1	7884	tags=90%, list=58%, signal=215%
GOMF_GLUTAMATE_GATED_CALCIUM_ION_CHANNEL_ACTIVITY	GOMF_GLUTAMATE_GATED_CALCIUM_ION_CHANNEL_ACTIVITY		5	0.64202	1.27328	0.134981	0.939607	1	2143	tags=80%, list=16%, signal=95%
GOCC_DENDRITE_MEMBRANE	GOCC_DENDRITE_MEMBRANE		39	0.330994	1.27179	0.236328	0.944947	1	1086	tags=41%, list=8%, signal=44%
GOCC_INTRINSIC_COMPONENT_OF_PRESYNAPTIC_MEMBRANE	GOCC_INTRINSIC_COMPONENT_OF_PRESYNAPTIC_MEMBRANE		64	0.213921	1.27162	0.263969	0.945047	1	1772	tags=34%, list=13%, signal=39%
HP_LARGE_FORAMEN_MAGNUM	HP_LARGE_FORAMEN_MAGNUM		6	0.461868	1.27156	0.191489	0.944729	1	7294	tags=100%, list=54%, signal=216%
GOMF_MRF_BINDING	GOMF_MRF_BINDING		5	0.416344	1.27138	0.142857	0.944819	1	5200	tags=80%, list=38%, signal=130%
GOCC_SWR1_COMPLEX	GOCC_SWR1_COMPLEX		13	0.340938	1.27136	0.158696	0.944324	1	7892	tags=92%, list=58%, signal=221%
GOBP_FEVER_GENERATION	GOBP_FEVER_GENERATION		6	0.531008	1.27133	0.204589	0.94391	1	4099	tags=83%, list=30%, signal=119%
GOBP_REGULATION_OF_FEVER_GENERATION	GOBP_REGULATION_OF_FEVER_GENERATION		6	0.531008	1.27133	0.204589	0.943339	1	4099	tags=83%, list=30%, signal=119%
WP_MIRNA_REGULATION_OF_PROSTATE_CANCER_SIGNALING_PATHWAYS	WP_MIRNA_REGULATION_OF_PROSTATE_CANCER_SIGNALING_PATHWAYS		32	0.219897	1.2711	0.184158	0.943749	1	6766	tags=72%, list=50%, signal=143%
GOBP_HYPOTHALAMUS_CELL_DIFFERENTIATION	GOBP_HYPOTHALAMUS_CELL_DIFFERENTIATION		9	0.393443	1.27099	0.203557	0.943633	1	8222	tags=100%, list=61%, signal=254%
PID_BMP_PATHWAY	PID_BMP_PATHWAY		37	0.206771	1.27075	0.219653	0.943948	1	8192	tags=81%, list=60%, signal=204%
KEGG_AXON_GUIDANCE	KEGG_AXON_GUIDANCE		125	0.150533	1.27073	0.204239	0.943491	1	1447	tags=26%, list=11%, signal=28%
GOMF_LYSINE_N_METHYLTRANSFERASE_ACTIVITY	GOMF_LYSINE_N_METHYLTRANSFERASE_ACTIVITY		54	0.207663	1.27066	0.227898	0.943202	1	6983	tags=72%, list=52%, signal=148%
GOBP_MALE_MEIOSIS_I	GOBP_MALE_MEIOSIS_I		14	0.292706	1.27064	0.205821	0.942682	1	4748	tags=64%, list=35%, signal=99%
GOBP_C_TERMINAL_PROTEIN_AMINO_ACID_MODIFICATION	GOBP_C_TERMINAL_PROTEIN_AMINO_ACID_MODIFICATION		14	0.316487	1.27047	0.197266	0.942788	1	5394	tags=71%, list=40%, signal=119%
MCLACHLAN_DENTAL_CARIES_DN	MCLACHLAN_DENTAL_CARIES_DN		75	0.148047	1.27045	0.197053	0.942273	1	3605	tags=41%, list=27%, signal=56%
GOMF_UBIQUITIN_LIKE_PROTEIN_TRANSFERASE_ACTIVITY	GOMF_UBIQUITIN_LIKE_PROTEIN_TRANSFERASE_ACTIVITY		377	0.0944379	1.27037	0.11359	0.942004	1	8999	tags=76%, list=66%, signal=219%
GOBP_REGULATION_OF_TYPE_B_PANCREATIC_CELL_PROLIFERATION	GOBP_REGULATION_OF_TYPE_B_PANCREATIC_CELL_PROLIFERATION		10	0.379182	1.27035	0.20339	0.941543	1	1640	tags=50%, list=12%, signal=57%
WP_CHEMOKINE_SIGNALING_PATHWAY	WP_CHEMOKINE_SIGNALING_PATHWAY		120	0.149909	1.27033	0.25	0.94104	1	4874	tags=51%, list=36%, signal=79%
HP_ABNORMALITY_OF_THE_DISTAL_PHALANGES_OF_THE_TOES	HP_ABNORMALITY_OF_THE_DISTAL_PHALANGES_OF_THE_TOES		18	0.282839	1.27029	0.229602	0.940655	1	2194	tags=44%, list=16%, signal=53%
GOBP_REGULATION_OF_PHOSPHOLIPASE_C_ACTIVITY	GOBP_REGULATION_OF_PHOSPHOLIPASE_C_ACTIVITY		30	0.198676	1.27026	0.171026	0.940189	1	5895	tags=63%, list=44%, signal=112%
GOBP_POSITIVE_REGULATION_OF_TRANSMEMBRANE_RECEPTOR_PROTEIN_SERINE_THREONINE_KINASE_SIGNALING_PATHWAY	GOBP_POSITIVE_REGULATION_OF_TRANSMEMBRANE_RECEPTOR_PROTEIN_SERINE_THREONINE_KINASE_SIGNALING_PATHWAY		88	0.126499	1.27021	0.188889	0.939804	1	11077	tags=94%, list=82%, signal=513%
GOBP_PHENOTYPIC_SWITCHING	GOBP_PHENOTYPIC_SWITCHING		6	0.431746	1.27016	0.211881	0.939475	1	3185	tags=67%, list=24%, signal=87%
HP_PROMINENT_NASAL_TIP	HP_PROMINENT_NASAL_TIP		18	0.402264	1.27008	0.190945	0.939226	1	4342	tags=72%, list=32%, signal=106%
GOBP_RNA_DESTABILIZATION	GOBP_RNA_DESTABILIZATION		87	0.210106	1.26995	0.205231	0.939179	1	8229	tags=82%, list=61%, signal=206%
REACTOME_INHIBITION_OF_DNA_RECOMBINATION_AT_TELOMERE	REACTOME_INHIBITION_OF_DNA_RECOMBINATION_AT_TELOMERE		35	0.227531	1.26974	0.179074	0.93934	1	8926	tags=89%, list=66%, signal=259%
BERTUCCI_INVASIVE_CARCINOMA_DUCTAL_VS_LOBULAR_UP	BERTUCCI_INVASIVE_CARCINOMA_DUCTAL_VS_LOBULAR_UP		22	0.222287	1.26968	0.180873	0.939059	1	6231	tags=68%, list=46%, signal=126%
HP_RECURRENT_HAND_FLAPPING	HP_RECURRENT_HAND_FLAPPING		11	0.465301	1.26963	0.215238	0.938686	1	4786	tags=82%, list=35%, signal=126%
GOCC_NEURONAL_DENSE_CORE_VESICLE	GOCC_NEURONAL_DENSE_CORE_VESICLE		13	0.349512	1.26941	0.194444	0.939025	1	2564	tags=54%, list=19%, signal=66%
BIOCARTA_WNT_PATHWAY	BIOCARTA_WNT_PATHWAY		21	0.25558	1.26902	0.164179	0.939928	1	5575	tags=67%, list=41%, signal=113%
HP_FACIAL_HYPERTRICHOSIS	HP_FACIAL_HYPERTRICHOSIS		153	0.117015	1.26893	0.221519	0.939724	1	5871	tags=55%, list=43%, signal=96%
MIKKELSEN_DEDIFFERENTIATED_STATE_UP	MIKKELSEN_DEDIFFERENTIATED_STATE_UP		6	0.502916	1.26891	0.179245	0.939278	1	2221	tags=67%, list=16%, signal=80%
REACTOME_INTEGRATION_OF_ENERGY_METABOLISM	REACTOME_INTEGRATION_OF_ENERGY_METABOLISM		95	0.177104	1.26882	0.227017	0.939044	1	2751	tags=38%, list=20%, signal=47%
WP_INHIBITION_OF_EXOSOME_BIOGENESIS_AND_SECRETION_BY_MANUMYCIN_A_IN_CRPC_CELLS	WP_INHIBITION_OF_EXOSOME_BIOGENESIS_AND_SECRETION_BY_MANUMYCIN_A_IN_CRPC_CELLS		18	0.25024	1.26881	0.1569	0.938539	1	7905	tags=83%, list=58%, signal=200%
BIOCARTA_MEF2D_PATHWAY	BIOCARTA_MEF2D_PATHWAY		17	0.339824	1.26868	0.137597	0.938465	1	3371	tags=59%, list=25%, signal=78%
GOBP_RRNA_METHYLATION	GOBP_RRNA_METHYLATION		22	0.245926	1.2686	0.161165	0.938243	1	8375	tags=86%, list=62%, signal=226%
GOBP_REGULATION_OF_ANION_TRANSPORT	GOBP_REGULATION_OF_ANION_TRANSPORT		69	0.147856	1.2686	0.156827	0.937713	1	2719	tags=35%, list=20%, signal=43%
GOBP_NEGATIVE_REGULATION_OF_ACTIVIN_RECEPTOR_SIGNALING_PATHWAY	GOBP_NEGATIVE_REGULATION_OF_ACTIVIN_RECEPTOR_SIGNALING_PATHWAY		9	0.41887	1.26857	0.179226	0.937248	1	6372	tags=89%, list=47%, signal=168%
GOBP_DENSE_CORE_GRANULE_EXOCYTOSIS	GOBP_DENSE_CORE_GRANULE_EXOCYTOSIS		8	0.431394	1.26842	0.196393	0.937307	1	2626	tags=63%, list=19%, signal=77%
GOCC_U2_SNRNP	GOCC_U2_SNRNP		20	0.310834	1.26835	0.117526	0.937023	1	7989	tags=90%, list=59%, signal=219%
GOBP_CAMERA_TYPE_EYE_PHOTORECEPTOR_CELL_DIFFERENTIATION	GOBP_CAMERA_TYPE_EYE_PHOTORECEPTOR_CELL_DIFFERENTIATION		19	0.256511	1.26831	0.142276	0.936602	1	3660	tags=53%, list=27%, signal=72%
HP_PREGNANCY_EXPOSURE	HP_PREGNANCY_EXPOSURE		5	0.514661	1.26829	0.196	0.936118	1	1158	tags=60%, list=9%, signal=66%
GOBP_REGULATION_OF_ALKALINE_PHOSPHATASE_ACTIVITY	GOBP_REGULATION_OF_ALKALINE_PHOSPHATASE_ACTIVITY		7	0.36382	1.2682	0.179104	0.935963	1	879	tags=43%, list=6%, signal=46%
HP_PITUITARY_HYPOTHYROIDISM	HP_PITUITARY_HYPOTHYROIDISM		29	0.196681	1.26805	0.191147	0.935931	1	6685	tags=69%, list=49%, signal=136%
GOBP_PRIMARY_MIRNA_PROCESSING	GOBP_PRIMARY_MIRNA_PROCESSING		12	0.32303	1.26793	0.190099	0.935859	1	6918	tags=83%, list=51%, signal=170%
CHANG_POU5F1_TARGETS_DN	CHANG_POU5F1_TARGETS_DN		6	0.37859	1.26789	0.133333	0.935477	1	3905	tags=67%, list=29%, signal=94%
PID_INSULIN_PATHWAY	PID_INSULIN_PATHWAY		42	0.175412	1.26761	0.128	0.935923	1	6986	tags=69%, list=52%, signal=142%
HP_ABNORMALITY_OF_THE_SCROTUM	HP_ABNORMALITY_OF_THE_SCROTUM		144	0.125491	1.26733	0.152174	0.936425	1	8668	tags=76%, list=64%, signal=210%
HP_DYSPHASIA	HP_DYSPHASIA		51	0.127329	1.26709	0.11022	0.936802	1	9174	tags=80%, list=68%, signal=248%
GOBP_REGULATION_OF_DEVELOPMENTAL_GROWTH	GOBP_REGULATION_OF_DEVELOPMENTAL_GROWTH		260	0.077819	1.26691	0.171053	0.936978	1	841	tags=14%, list=6%, signal=14%
GOBP_PROTEASOME_MEDIATED_UBIQUITIN_DEPENDENT_PROTEIN_CATABOLIC_PROCESS	GOBP_PROTEASOME_MEDIATED_UBIQUITIN_DEPENDENT_PROTEIN_CATABOLIC_PROCESS		384	0.107084	1.26686	0.120087	0.936604	1	10305	tags=86%, list=76%, signal=351%
GOBP_NUCLEAR_TRANSCRIBED_MRNA_CATABOLIC_PROCESS	GOBP_NUCLEAR_TRANSCRIBED_MRNA_CATABOLIC_PROCESS		117	0.183797	1.26685	0.17437	0.936102	1	8417	tags=80%, list=62%, signal=210%
SA_PTEN_PATHWAY	SA_PTEN_PATHWAY		17	0.249098	1.26646	0.127863	0.937045	1	5396	tags=65%, list=40%, signal=107%
GOBP_RNA_PHOSPHODIESTER_BOND_HYDROLYSIS_ENDONUCLEOLYTIC	GOBP_RNA_PHOSPHODIESTER_BOND_HYDROLYSIS_ENDONUCLEOLYTIC		70	0.143638	1.26641	0.182203	0.936686	1	9097	tags=81%, list=67%, signal=246%
HP_POSTERIOR_EMBRYOTOXON	HP_POSTERIOR_EMBRYOTOXON		53	0.166289	1.26614	0.187234	0.937247	1	9260	tags=85%, list=68%, signal=267%
GOBP_POSITIVE_REGULATION_OF_CELL_PROJECTION_ORGANIZATION	GOBP_POSITIVE_REGULATION_OF_CELL_PROJECTION_ORGANIZATION		305	0.108836	1.26611	0.132576	0.936828	1	1623	tags=23%, list=12%, signal=25%
GOBP_POSITIVE_REGULATION_OF_NUCLEAR_TRANSCRIBED_MRNA_CATABOLIC_PROCESS_DEADENYLATION_DEPENDENT_DECAY	GOBP_POSITIVE_REGULATION_OF_NUCLEAR_TRANSCRIBED_MRNA_CATABOLIC_PROCESS_DEADENYLATION_DEPENDENT_DECAY		14	0.373949	1.26605	0.183594	0.936529	1	6552	tags=86%, list=48%, signal=166%
REACTOME_REGULATION_OF_LIPID_METABOLISM_BY_PPARALPHA	REACTOME_REGULATION_OF_LIPID_METABOLISM_BY_PPARALPHA		105	0.148533	1.26603	0.183303	0.93604	1	7423	tags=70%, list=55%, signal=153%
GOBP_POSITIVE_REGULATION_OF_ALKALINE_PHOSPHATASE_ACTIVITY	GOBP_POSITIVE_REGULATION_OF_ALKALINE_PHOSPHATASE_ACTIVITY		5	0.535258	1.26594	0.16763	0.935879	1	879	tags=60%, list=6%, signal=64%
KEGG_ENDOMETRIAL_CANCER	KEGG_ENDOMETRIAL_CANCER		51	0.180671	1.26591	0.177606	0.935448	1	4734	tags=53%, list=35%, signal=81%
GOBP_SUPPRESSION_OF_VIRAL_RELEASE_BY_HOST	GOBP_SUPPRESSION_OF_VIRAL_RELEASE_BY_HOST		14	0.258197	1.26567	0.166324	0.9359	1	7151	tags=79%, list=53%, signal=166%
BANDRES_RESPONSE_TO_CARMUSTIN_MGMT_24HR_UP	BANDRES_RESPONSE_TO_CARMUSTIN_MGMT_24HR_UP		9	0.322749	1.26564	0.164032	0.935494	1	6168	tags=78%, list=46%, signal=143%
GOBP_NEGATIVE_REGULATION_OF_PHOSPHATASE_ACTIVITY	GOBP_NEGATIVE_REGULATION_OF_PHOSPHATASE_ACTIVITY		30	0.201649	1.26561	0.142285	0.935037	1	8565	tags=83%, list=63%, signal=226%
GOMF_SIRNA_BINDING	GOMF_SIRNA_BINDING		10	0.359848	1.26553	0.208661	0.934791	1	4612	tags=70%, list=34%, signal=106%
HP_CORTICAL_CATARACT	HP_CORTICAL_CATARACT		5	0.406674	1.26542	0.177645	0.934622	1	5331	tags=80%, list=39%, signal=132%
HP_SQUARE_FACE	HP_SQUARE_FACE		11	0.388358	1.26542	0.144531	0.934112	1	3364	tags=64%, list=25%, signal=85%
GOMF_CHROMATIN_DNA_BINDING	GOMF_CHROMATIN_DNA_BINDING		85	0.187252	1.26518	0.197183	0.93448	1	7840	tags=76%, list=58%, signal=180%
HP_UVEAL_MELANOMA	HP_UVEAL_MELANOMA		7	0.447009	1.26494	0.105263	0.934871	1	3624	tags=71%, list=27%, signal=97%
HP_INCREASED_BODY_WEIGHT	HP_INCREASED_BODY_WEIGHT		396	0.0974701	1.26463	0.267465	0.935593	1	7785	tags=67%, list=57%, signal=153%
GOBP_INTRINSIC_APOPTOTIC_SIGNALING_PATHWAY_IN_RESPONSE_TO_ENDOPLASMIC_RETICULUM_STRESS	GOBP_INTRINSIC_APOPTOTIC_SIGNALING_PATHWAY_IN_RESPONSE_TO_ENDOPLASMIC_RETICULUM_STRESS		55	0.170557	1.26462	0.166362	0.935101	1	5335	tags=56%, list=39%, signal=93%
GOMF_INOSITOL_BISPHOSPHATE_PHOSPHATASE_ACTIVITY	GOMF_INOSITOL_BISPHOSPHATE_PHOSPHATASE_ACTIVITY		5	0.530341	1.26462	0.0770713	0.934566	1	6366	tags=100%, list=47%, signal=189%
WP_NRF2ARE_REGULATION	WP_NRF2ARE_REGULATION		22	0.212087	1.26455	0.17623	0.934282	1	6369	tags=68%, list=47%, signal=128%
GOBP_AXON_MIDLINE_CHOICE_POINT_RECOGNITION	GOBP_AXON_MIDLINE_CHOICE_POINT_RECOGNITION		5	0.520419	1.2644	0.260956	0.934324	1	1080	tags=60%, list=8%, signal=65%
REACTOME_DAG_AND_IP3_SIGNALING	REACTOME_DAG_AND_IP3_SIGNALING		40	0.281139	1.2644	0.194444	0.933785	1	6025	tags=73%, list=44%, signal=130%
GOBP_RNA_CATABOLIC_PROCESS	GOBP_RNA_CATABOLIC_PROCESS		254	0.128869	1.26424	0.184486	0.933911	1	8422	tags=75%, list=62%, signal=194%
FOURNIER_ACINAR_DEVELOPMENT_EARLY_DN	FOURNIER_ACINAR_DEVELOPMENT_EARLY_DN		6	0.483647	1.26396	0.238004	0.934453	1	2482	tags=67%, list=18%, signal=82%
GOBP_NEGATIVE_REGULATION_OF_MONOOXYGENASE_ACTIVITY	GOBP_NEGATIVE_REGULATION_OF_MONOOXYGENASE_ACTIVITY		7	0.395789	1.26392	0.0698529	0.934041	1	446	tags=43%, list=3%, signal=44%
GOMF_ADENYLATE_CYCLASE_BINDING	GOMF_ADENYLATE_CYCLASE_BINDING		12	0.423499	1.26375	0.214008	0.934183	1	6687	tags=92%, list=49%, signal=181%
HP_HIGHLY_ARCHED_EYEBROW	HP_HIGHLY_ARCHED_EYEBROW		205	0.119593	1.26361	0.196	0.934168	1	6203	tags=58%, list=46%, signal=105%
GOMF_GUANYLATE_CYCLASE_ACTIVITY	GOMF_GUANYLATE_CYCLASE_ACTIVITY		6	0.466556	1.26352	0.158763	0.933953	1	4972	tags=83%, list=37%, signal=132%
WP_MONOAMINE_GPCRS	WP_MONOAMINE_GPCRS		27	0.317822	1.26318	0.219608	0.934852	1	3731	tags=59%, list=28%, signal=82%
GOBP_RIBONUCLEOPROTEIN_COMPLEX_SUBUNIT_ORGANIZATION	GOBP_RIBONUCLEOPROTEIN_COMPLEX_SUBUNIT_ORGANIZATION		172	0.156992	1.26315	0.150628	0.9344	1	8377	tags=77%, list=62%, signal=200%
GOCC_U1_SNRNP	GOCC_U1_SNRNP		18	0.331351	1.26291	0.170385	0.934827	1	8313	tags=94%, list=61%, signal=244%
GOMF_STRUCTURAL_CONSTITUENT_OF_PRESYNAPTIC_ACTIVE_ZONE	GOMF_STRUCTURAL_CONSTITUENT_OF_PRESYNAPTIC_ACTIVE_ZONE		5	0.708017	1.26285	0.148148	0.934482	1	1249	tags=80%, list=9%, signal=88%
GOBP_HIGH_DENSITY_LIPOPROTEIN_PARTICLE_CLEARANCE	GOBP_HIGH_DENSITY_LIPOPROTEIN_PARTICLE_CLEARANCE		6	0.41041	1.2628	0.184015	0.934183	1	3474	tags=67%, list=26%, signal=90%
GOBP_REGULATION_OF_LIPASE_ACTIVITY	GOBP_REGULATION_OF_LIPASE_ACTIVITY		61	0.1393	1.26278	0.177645	0.933708	1	5895	tags=57%, list=44%, signal=101%
GOBP_DETERMINATION_OF_DORSAL_VENTRAL_ASYMMETRY	GOBP_DETERMINATION_OF_DORSAL_VENTRAL_ASYMMETRY		7	0.403521	1.26261	0.19798	0.933829	1	4213	tags=71%, list=31%, signal=104%
GOBP_ADENYLATE_CYCLASE_ACTIVATING_DOPAMINE_RECEPTOR_SIGNALING_PATHWAY	GOBP_ADENYLATE_CYCLASE_ACTIVATING_DOPAMINE_RECEPTOR_SIGNALING_PATHWAY		9	0.41119	1.26259	0.198428	0.933376	1	1959	tags=56%, list=14%, signal=65%
HP_NASAL_SPEECH	HP_NASAL_SPEECH		123	0.127266	1.2624	0.220077	0.933584	1	5341	tags=52%, list=39%, signal=85%
FUNG_IL2_TARGETS_WITH_STAT5_BINDING_SITES	FUNG_IL2_TARGETS_WITH_STAT5_BINDING_SITES		5	0.457537	1.26225	0.142023	0.933626	1	4642	tags=80%, list=34%, signal=122%
PICCALUGA_ANGIOIMMUNOBLASTIC_LYMPHOMA_DN	PICCALUGA_ANGIOIMMUNOBLASTIC_LYMPHOMA_DN		122	0.147617	1.26224	0.181263	0.933143	1	7569	tags=70%, list=56%, signal=158%
REACTOME_VASOPRESSIN_REGULATES_RENAL_WATER_HOMEOSTASIS_VIA_AQUAPORINS	REACTOME_VASOPRESSIN_REGULATES_RENAL_WATER_HOMEOSTASIS_VIA_AQUAPORINS		34	0.254975	1.26212	0.214712	0.933112	1	3328	tags=50%, list=25%, signal=66%
REACTOME_TRANSCRIPTIONAL_REGULATION_BY_MECP2	REACTOME_TRANSCRIPTIONAL_REGULATION_BY_MECP2		61	0.259439	1.26208	0.230612	0.932733	1	2275	tags=43%, list=17%, signal=51%
GOBP_RENAL_SYSTEM_PROCESS_INVOLVED_IN_REGULATION_OF_BLOOD_VOLUME	GOBP_RENAL_SYSTEM_PROCESS_INVOLVED_IN_REGULATION_OF_BLOOD_VOLUME		10	0.35984	1.26203	0.188213	0.9324	1	3257	tags=60%, list=24%, signal=79%
GOMF_CYCLIC_NUCLEOTIDE_BINDING	GOMF_CYCLIC_NUCLEOTIDE_BINDING		29	0.238778	1.26202	0.199609	0.931911	1	1443	tags=34%, list=11%, signal=39%
BIOCARTA_CREB_PATHWAY	BIOCARTA_CREB_PATHWAY		21	0.268926	1.26186	0.19337	0.931968	1	6685	tags=76%, list=49%, signal=150%
HP_PRELINGUAL_SENSORINEURAL_HEARING_IMPAIRMENT	HP_PRELINGUAL_SENSORINEURAL_HEARING_IMPAIRMENT		9	0.341358	1.26182	0.171134	0.931571	1	1399	tags=44%, list=10%, signal=50%
GOBP_FOREBRAIN_GENERATION_OF_NEURONS	GOBP_FOREBRAIN_GENERATION_OF_NEURONS		44	0.232368	1.26182	0.192237	0.931041	1	2404	tags=41%, list=18%, signal=50%
REACTOME_ERK_MAPK_TARGETS	REACTOME_ERK_MAPK_TARGETS		22	0.382905	1.26181	0.253211	0.930558	1	4058	tags=68%, list=30%, signal=97%
GOBP_REGULATION_OF_NEURON_MATURATION	GOBP_REGULATION_OF_NEURON_MATURATION		7	0.321439	1.26162	0.180556	0.930729	1	1453	tags=43%, list=11%, signal=48%
HP_OPEN_MOUTH	HP_OPEN_MOUTH		103	0.156546	1.26162	0.15019	0.930231	1	7761	tags=73%, list=57%, signal=169%
GOBP_PROTEIN_LOCALIZATION_TO_EXTRACELLULAR_REGION	GOBP_PROTEIN_LOCALIZATION_TO_EXTRACELLULAR_REGION		277	0.0815484	1.2615	0.161355	0.930155	1	1705	tags=21%, list=13%, signal=23%
REACTOME_GENE_SILENCING_BY_RNA	REACTOME_GENE_SILENCING_BY_RNA		85	0.158393	1.26131	0.182773	0.930312	1	9504	tags=86%, list=70%, signal=286%
GOBP_CHORIO_ALLANTOIC_FUSION	GOBP_CHORIO_ALLANTOIC_FUSION		7	0.538393	1.26105	0.225296	0.930751	1	6258	tags=100%, list=46%, signal=186%
GOBP_PROTEASOMAL_PROTEIN_CATABOLIC_PROCESS	GOBP_PROTEASOMAL_PROTEIN_CATABOLIC_PROCESS		455	0.100818	1.26105	0.122881	0.930227	1	9996	tags=84%, list=74%, signal=308%
GOBP_CARDIAC_VENTRICLE_FORMATION	GOBP_CARDIAC_VENTRICLE_FORMATION		5	0.614779	1.26102	0.15458	0.929836	1	2512	tags=80%, list=19%, signal=98%
BIOCARTA_EIF4_PATHWAY	BIOCARTA_EIF4_PATHWAY		24	0.256311	1.2609	0.139489	0.929769	1	8389	tags=88%, list=62%, signal=229%
GOBP_CIRCADIAN_SLEEP_WAKE_CYCLE	GOBP_CIRCADIAN_SLEEP_WAKE_CYCLE		16	0.267095	1.26088	0.187732	0.929307	1	8241	tags=88%, list=61%, signal=223%
GOCC_PROTEIN_PHOSPHATASE_TYPE_2A_COMPLEX	GOCC_PROTEIN_PHOSPHATASE_TYPE_2A_COMPLEX		17	0.314885	1.26081	0.190283	0.929052	1	6897	tags=82%, list=51%, signal=168%
REACTOME_CD28_DEPENDENT_VAV1_PATHWAY	REACTOME_CD28_DEPENDENT_VAV1_PATHWAY		10	0.311336	1.26066	0.178832	0.92911	1	6624	tags=80%, list=49%, signal=156%
HP_APLASIA_HYPOPLASIA_OF_THE_CEREBELLAR_VERMIS	HP_APLASIA_HYPOPLASIA_OF_THE_CEREBELLAR_VERMIS		235	0.0764129	1.26065	0.17119	0.928618	1	8842	tags=73%, list=65%, signal=206%
GOBP_NEGATIVE_REGULATION_OF_HISTONE_MODIFICATION	GOBP_NEGATIVE_REGULATION_OF_HISTONE_MODIFICATION		43	0.25563	1.26052	0.215238	0.928623	1	5685	tags=67%, list=42%, signal=116%
GOCC_RNA_POLYMERASE_II_HOLOENZYME	GOCC_RNA_POLYMERASE_II_HOLOENZYME		66	0.162945	1.26034	0.121076	0.928778	1	7041	tags=68%, list=52%, signal=141%
GOBP_CHROMATIN_DISASSEMBLY	GOBP_CHROMATIN_DISASSEMBLY		19	0.30267	1.26031	0.237996	0.928358	1	5175	tags=68%, list=38%, signal=111%
WP_TYPE_II_DIABETES_MELLITUS	WP_TYPE_II_DIABETES_MELLITUS		17	0.304319	1.2603	0.216998	0.927852	1	7040	tags=82%, list=52%, signal=171%
REACTOME_CLASS_C_3_METABOTROPIC_GLUTAMATE_PHEROMONE_RECEPTORS	REACTOME_CLASS_C_3_METABOTROPIC_GLUTAMATE_PHEROMONE_RECEPTORS		10	0.599276	1.26026	0.208081	0.927503	1	2725	tags=80%, list=20%, signal=100%
HP_REFLEX_SEIZURE	HP_REFLEX_SEIZURE		19	0.276464	1.26006	0.197211	0.927754	1	3390	tags=53%, list=25%, signal=70%
MCCABE_HOXC6_TARGETS_CANCER_UP	MCCABE_HOXC6_TARGETS_CANCER_UP		24	0.199148	1.26001	0.146	0.927406	1	8033	tags=79%, list=59%, signal=194%
GOBP_ANTERIOR_POSTERIOR_AXON_GUIDANCE	GOBP_ANTERIOR_POSTERIOR_AXON_GUIDANCE		7	0.366615	1.25999	0.128906	0.926943	1	2777	tags=57%, list=20%, signal=72%
HP_SHORT_NOSE	HP_SHORT_NOSE		268	0.0897989	1.25991	0.145669	0.926739	1	8211	tags=69%, list=61%, signal=173%
KEGG_LONG_TERM_POTENTIATION	KEGG_LONG_TERM_POTENTIATION		66	0.301058	1.25987	0.149515	0.926345	1	3536	tags=56%, list=26%, signal=75%
HP_VERTEBRAL_SEGMENTATION_DEFECT	HP_VERTEBRAL_SEGMENTATION_DEFECT		121	0.101817	1.25983	0.198413	0.926026	1	6807	tags=60%, list=50%, signal=120%
WP_CELL_MIGRATION_AND_INVASION_THROUGH_P75NTR	WP_CELL_MIGRATION_AND_INVASION_THROUGH_P75NTR		27	0.210728	1.25969	0.164062	0.925999	1	6685	tags=70%, list=49%, signal=139%
GOMF_N_METHYLTRANSFERASE_ACTIVITY	GOMF_N_METHYLTRANSFERASE_ACTIVITY		86	0.168557	1.25961	0.209877	0.925777	1	7026	tags=69%, list=52%, signal=142%
GOBP_EMBRYONIC_SKELETAL_JOINT_MORPHOGENESIS	GOBP_EMBRYONIC_SKELETAL_JOINT_MORPHOGENESIS		9	0.447571	1.25942	0.207024	0.925972	1	2972	tags=67%, list=22%, signal=85%
MIKKELSEN_ES_ICP_WITH_H3K4ME3_AND_H3K27ME3	MIKKELSEN_ES_ICP_WITH_H3K4ME3_AND_H3K27ME3		97	0.208871	1.25942	0.114786	0.925455	1	3196	tags=44%, list=24%, signal=58%
REACTOME_HEME_SIGNALING	REACTOME_HEME_SIGNALING		42	0.322748	1.25927	0.202703	0.925505	1	4673	tags=67%, list=34%, signal=101%
IWANAGA_CARCINOGENESIS_BY_KRAS_PTEN_UP	IWANAGA_CARCINOGENESIS_BY_KRAS_PTEN_UP		158	0.0934524	1.25914	0.179842	0.925513	1	4751	tags=44%, list=35%, signal=67%
WP_ENDODERM_DIFFERENTIATION	WP_ENDODERM_DIFFERENTIATION		116	0.13807	1.25914	0.205426	0.925003	1	6555	tags=62%, list=48%, signal=119%
HP_RECEPTIVE_LANGUAGE_DELAY	HP_RECEPTIVE_LANGUAGE_DELAY		54	0.238703	1.25895	0.203593	0.925194	1	6815	tags=74%, list=50%, signal=148%
HP_SEVERE_HEARING_IMPAIRMENT	HP_SEVERE_HEARING_IMPAIRMENT		10	0.308832	1.25895	0.116505	0.924687	1	8013	tags=90%, list=59%, signal=220%
GOMF_RACEMASE_AND_EPIMERASE_ACTIVITY_ACTING_ON_CARBOHYDRATES_AND_DERIVATIVES	GOMF_RACEMASE_AND_EPIMERASE_ACTIVITY_ACTING_ON_CARBOHYDRATES_AND_DERIVATIVES		10	0.299815	1.25891	0.166667	0.924304	1	6780	tags=80%, list=50%, signal=160%
PID_ALPHA_SYNUCLEIN_PATHWAY	PID_ALPHA_SYNUCLEIN_PATHWAY		30	0.226729	1.25888	0.205825	0.923886	1	5064	tags=60%, list=37%, signal=96%
GOBP_MATURATION_OF_SSU_RRNA	GOBP_MATURATION_OF_SSU_RRNA		48	0.211018	1.25883	0.134783	0.92357	1	10136	tags=96%, list=75%, signal=379%
HP_NEOPLASM_OF_THE_TONGUE	HP_NEOPLASM_OF_THE_TONGUE		34	0.21654	1.25859	0.217822	0.923931	1	7036	tags=74%, list=52%, signal=153%
GOBP_DEPHOSPHORYLATION	GOBP_DEPHOSPHORYLATION		368	0.0915726	1.25843	0.221569	0.923967	1	6672	tags=58%, list=49%, signal=111%
GOBP_INHIBITORY_SYNAPSE_ASSEMBLY	GOBP_INHIBITORY_SYNAPSE_ASSEMBLY		16	0.361322	1.25838	0.186992	0.923648	1	1884	tags=50%, list=14%, signal=58%
GOBP_NEGATIVE_REGULATION_OF_HISTONE_METHYLATION	GOBP_NEGATIVE_REGULATION_OF_HISTONE_METHYLATION		22	0.308173	1.2583	0.219282	0.923424	1	5685	tags=73%, list=42%, signal=125%
REACTOME_HIV_ELONGATION_ARREST_AND_RECOVERY	REACTOME_HIV_ELONGATION_ARREST_AND_RECOVERY		32	0.248065	1.258	0.121795	0.924107	1	8926	tags=91%, list=66%, signal=265%
HP_NON_MOTOR_SEIZURE	HP_NON_MOTOR_SEIZURE		185	0.19414	1.25751	0.166	0.925416	1	3850	tags=48%, list=28%, signal=66%
SHEN_SMARCA2_TARGETS_DN	SHEN_SMARCA2_TARGETS_DN		161	0.162005	1.25751	0.204633	0.924909	1	3974	tags=45%, list=29%, signal=63%
HP_ERYTHROID_HYPOPLASIA	HP_ERYTHROID_HYPOPLASIA		24	0.310592	1.25748	0.170683	0.924496	1	8784	tags=96%, list=65%, signal=272%
GOBP_POSITIVE_REGULATION_OF_AMYLOID_PRECURSOR_PROTEIN_CATABOLIC_PROCESS	GOBP_POSITIVE_REGULATION_OF_AMYLOID_PRECURSOR_PROTEIN_CATABOLIC_PROCESS		19	0.24676	1.25747	0.186275	0.924035	1	7358	tags=79%, list=54%, signal=173%
GOBP_REGULATION_OF_SODIUM_ION_TRANSMEMBRANE_TRANSPORT	GOBP_REGULATION_OF_SODIUM_ION_TRANSMEMBRANE_TRANSPORT		55	0.174748	1.25743	0.181818	0.923649	1	3061	tags=40%, list=23%, signal=51%
HP_BIFID_UTERUS	HP_BIFID_UTERUS		6	0.46711	1.25743	0.19685	0.923138	1	2706	tags=67%, list=20%, signal=83%
DAVICIONI_PAX_FOXO1_SIGNATURE_IN_ARMS_UP	DAVICIONI_PAX_FOXO1_SIGNATURE_IN_ARMS_UP		54	0.161941	1.25697	0.161351	0.924358	1	3585	tags=43%, list=26%, signal=58%
REACTOME_SIGNALING_BY_NTRK2_TRKB	REACTOME_SIGNALING_BY_NTRK2_TRKB		23	0.215347	1.25689	0.115242	0.924173	1	1210	tags=30%, list=9%, signal=33%
GOMF_RACEMASE_AND_EPIMERASE_ACTIVITY	GOMF_RACEMASE_AND_EPIMERASE_ACTIVITY		16	0.239989	1.25645	0.189555	0.925351	1	6914	tags=75%, list=51%, signal=153%
GOBP_METAL_ION_EXPORT	GOBP_METAL_ION_EXPORT		39	0.187474	1.25604	0.147727	0.926412	1	593	tags=23%, list=4%, signal=24%
FIGUEROA_AML_METHYLATION_CLUSTER_7_UP	FIGUEROA_AML_METHYLATION_CLUSTER_7_UP		94	0.115394	1.25598	0.186408	0.926105	1	4645	tags=46%, list=34%, signal=69%
HP_MALNUTRITION	HP_MALNUTRITION		22	0.252827	1.2559	0.218631	0.925906	1	3354	tags=50%, list=25%, signal=66%
HP_GENERALIZED_TONIC_SEIZURE	HP_GENERALIZED_TONIC_SEIZURE		81	0.273337	1.25588	0.216535	0.925492	1	3009	tags=49%, list=22%, signal=63%
GOMF_IMMUNOGLOBULIN_BINDING	GOMF_IMMUNOGLOBULIN_BINDING		8	0.542642	1.25587	0.244821	0.924996	1	6201	tags=100%, list=46%, signal=184%
WP_MAMMARY_GLAND_DEVELOPMENT_PATHWAY_PREGNANCY_AND_LACTATION_STAGE_3_OF_4	WP_MAMMARY_GLAND_DEVELOPMENT_PATHWAY_PREGNANCY_AND_LACTATION_STAGE_3_OF_4		27	0.220834	1.25586	0.202083	0.924527	1	8054	tags=81%, list=59%, signal=200%
GOBP_TRNA_WOBBLE_BASE_MODIFICATION	GOBP_TRNA_WOBBLE_BASE_MODIFICATION		17	0.285412	1.25583	0.149897	0.924107	1	8093	tags=88%, list=60%, signal=219%
REACTOME_ACTIVATED_NTRK2_SIGNALS_THROUGH_FYN	REACTOME_ACTIVATED_NTRK2_SIGNALS_THROUGH_FYN		7	0.625243	1.25583	0.153386	0.923615	1	1210	tags=71%, list=9%, signal=78%
HP_INCOMPLETE_PENETRANCE	HP_INCOMPLETE_PENETRANCE		119	0.0871392	1.25568	0.129512	0.923671	1	3839	tags=37%, list=28%, signal=51%
KYNG_RESPONSE_TO_H2O2_VIA_ERCC6_DN	KYNG_RESPONSE_TO_H2O2_VIA_ERCC6_DN		41	0.198108	1.25543	0.189036	0.924049	1	9221	tags=88%, list=68%, signal=274%
GOCC_ARYL_HYDROCARBON_RECEPTOR_COMPLEX	GOCC_ARYL_HYDROCARBON_RECEPTOR_COMPLEX		7	0.414659	1.25541	0.178846	0.923634	1	5998	tags=86%, list=44%, signal=154%
WORSCHECH_TUMOR_REJECTION_DN	WORSCHECH_TUMOR_REJECTION_DN		9	0.371215	1.25535	0.174419	0.923332	1	4006	tags=67%, list=30%, signal=95%
PID_SMAD2_3PATHWAY	PID_SMAD2_3PATHWAY		16	0.298351	1.25499	0.120148	0.924171	1	6971	tags=81%, list=51%, signal=167%
REACTOME_HEPARAN_SULFATE_HEPARIN_HS_GAG_METABOLISM	REACTOME_HEPARAN_SULFATE_HEPARIN_HS_GAG_METABOLISM		50	0.190921	1.25493	0.186312	0.923883	1	5823	tags=62%, list=43%, signal=108%
WP_GPCRS_CLASS_C_METABOTROPIC_GLUTAMATE_PHEROMONE	WP_GPCRS_CLASS_C_METABOTROPIC_GLUTAMATE_PHEROMONE		12	0.493039	1.25476	0.240481	0.924021	1	3487	tags=75%, list=26%, signal=101%
GOBP_HISTONE_H4_K16_ACETYLATION	GOBP_HISTONE_H4_K16_ACETYLATION		26	0.249837	1.25476	0.184369	0.923515	1	7565	tags=81%, list=56%, signal=182%
REACTOME_RAS_ACTIVATION_UPON_CA2_INFLUX_THROUGH_NMDA_RECEPTOR	REACTOME_RAS_ACTIVATION_UPON_CA2_INFLUX_THROUGH_NMDA_RECEPTOR		20	0.389561	1.25474	0.188235	0.923092	1	3536	tags=65%, list=26%, signal=88%
GOBP_NEGATIVE_REGULATION_OF_PLATELET_ACTIVATION	GOBP_NEGATIVE_REGULATION_OF_PLATELET_ACTIVATION		16	0.290395	1.25465	0.200405	0.922931	1	2844	tags=50%, list=21%, signal=63%
GOBP_REGULATION_OF_LONG_TERM_NEURONAL_SYNAPTIC_PLASTICITY	GOBP_REGULATION_OF_LONG_TERM_NEURONAL_SYNAPTIC_PLASTICITY		23	0.394955	1.25447	0.229008	0.923094	1	4672	tags=74%, list=34%, signal=113%
GOMF_CYSTEINE_TYPE_ENDOPEPTIDASE_REGULATOR_ACTIVITY_INVOLVED_IN_APOPTOTIC_PROCESS	GOMF_CYSTEINE_TYPE_ENDOPEPTIDASE_REGULATOR_ACTIVITY_INVOLVED_IN_APOPTOTIC_PROCESS		27	0.196112	1.25434	0.229885	0.923076	1	5377	tags=59%, list=40%, signal=98%
FLECHNER_PBL_KIDNEY_TRANSPLANT_OK_VS_DONOR_DN	FLECHNER_PBL_KIDNEY_TRANSPLANT_OK_VS_DONOR_DN		38	0.177289	1.25433	0.164093	0.922595	1	5092	tags=55%, list=38%, signal=88%
HP_ABNORMAL_VISUAL_FIELD_TEST	HP_ABNORMAL_VISUAL_FIELD_TEST		14	0.303496	1.25418	0.12369	0.922673	1	3634	tags=57%, list=27%, signal=78%
GOCC_EXTRINSIC_COMPONENT_OF_POSTSYNAPTIC_MEMBRANE	GOCC_EXTRINSIC_COMPONENT_OF_POSTSYNAPTIC_MEMBRANE		8	0.367598	1.25389	0.103053	0.923267	1	3490	tags=63%, list=26%, signal=84%
GOCC_SNO_S_RNA_CONTAINING_RIBONUCLEOPROTEIN_COMPLEX	GOCC_SNO_S_RNA_CONTAINING_RIBONUCLEOPROTEIN_COMPLEX		25	0.241975	1.25382	0.213251	0.922998	1	9735	tags=96%, list=72%, signal=340%
REACTOME_ESTROGEN_DEPENDENT_NUCLEAR_EVENTS_DOWNSTREAM_OF_ESR_MEMBRANE_SIGNALING	REACTOME_ESTROGEN_DEPENDENT_NUCLEAR_EVENTS_DOWNSTREAM_OF_ESR_MEMBRANE_SIGNALING		21	0.266413	1.25381	0.210131	0.922552	1	6719	tags=76%, list=50%, signal=151%
HP_DIFFUSE_CEREBELLAR_ATROPHY	HP_DIFFUSE_CEREBELLAR_ATROPHY		16	0.260002	1.25378	0.15275	0.92217	1	8337	tags=88%, list=62%, signal=227%
GOBP_PONS_DEVELOPMENT	GOBP_PONS_DEVELOPMENT		8	0.350679	1.25364	0.14717	0.922155	1	5413	tags=75%, list=40%, signal=125%
GOBP_MAMMARY_GLAND_BRANCHING_INVOLVED_IN_PREGNANCY	GOBP_MAMMARY_GLAND_BRANCHING_INVOLVED_IN_PREGNANCY		7	0.413045	1.25362	0.165354	0.92173	1	4084	tags=71%, list=30%, signal=102%
GOMF_RIBONUCLEASE_ACTIVITY	GOMF_RIBONUCLEASE_ACTIVITY		104	0.106199	1.25355	0.196468	0.921481	1	8213	tags=71%, list=61%, signal=179%
WP_SYNAPTIC_SIGNALING_PATHWAYS_ASSOCIATED_WITH_AUTISM_SPECTRUM_DISORDER	WP_SYNAPTIC_SIGNALING_PATHWAYS_ASSOCIATED_WITH_AUTISM_SPECTRUM_DISORDER		49	0.28426	1.25346	0.165414	0.921331	1	4734	tags=63%, list=35%, signal=97%
GOBP_SECOND_MESSENGER_MEDIATED_SIGNALING	GOBP_SECOND_MESSENGER_MEDIATED_SIGNALING		221	0.129036	1.25345	0.201161	0.920859	1	1774	tags=26%, list=13%, signal=29%
GOBP_POSITIVE_REGULATION_OF_HISTONE_METHYLATION	GOBP_POSITIVE_REGULATION_OF_HISTONE_METHYLATION		45	0.24247	1.25332	0.232742	0.920835	1	7565	tags=80%, list=56%, signal=181%
REACTOME_SEROTONIN_RECEPTORS	REACTOME_SEROTONIN_RECEPTORS		10	0.42491	1.2533	0.240777	0.920438	1	3731	tags=70%, list=28%, signal=97%
HP_CORTICOSPINAL_TRACT_HYPOPLASIA	HP_CORTICOSPINAL_TRACT_HYPOPLASIA		6	0.414027	1.25317	0.13253	0.920427	1	3425	tags=67%, list=25%, signal=89%
GOBP_NEGATIVE_REGULATION_OF_SYNAPSE_ASSEMBLY	GOBP_NEGATIVE_REGULATION_OF_SYNAPSE_ASSEMBLY		6	0.446844	1.25306	0.168651	0.920321	1	722	tags=50%, list=5%, signal=53%
REACTOME_SIGNALING_BY_RECEPTOR_TYROSINE_KINASES	REACTOME_SIGNALING_BY_RECEPTOR_TYROSINE_KINASES		465	0.0866087	1.25304	0.272388	0.919871	1	5510	tags=49%, list=41%, signal=80%
HP_CHOROIDAL_MELANOMA	HP_CHOROIDAL_MELANOMA		5	0.532689	1.25295	0.163498	0.919681	1	3624	tags=80%, list=27%, signal=109%
GOBP_POSITIVE_REGULATION_OF_B_CELL_MEDIATED_IMMUNITY	GOBP_POSITIVE_REGULATION_OF_B_CELL_MEDIATED_IMMUNITY		23	0.25718	1.25286	0.236735	0.919513	1	7125	tags=78%, list=53%, signal=165%
GOBP_AMINE_METABOLIC_PROCESS	GOBP_AMINE_METABOLIC_PROCESS		83	0.134315	1.25246	0.225263	0.920567	1	3088	tags=36%, list=23%, signal=47%
GOBP_ACROSOME_REACTION	GOBP_ACROSOME_REACTION		19	0.260027	1.2521	0.236742	0.921438	1	2186	tags=42%, list=16%, signal=50%
GOBP_POSITIVE_REGULATION_BY_HOST_OF_VIRAL_PROCESS	GOBP_POSITIVE_REGULATION_BY_HOST_OF_VIRAL_PROCESS		13	0.347631	1.25172	0.204124	0.922333	1	6759	tags=85%, list=50%, signal=169%
GOCC_CATALYTIC_STEP_1_SPLICEOSOME	GOCC_CATALYTIC_STEP_1_SPLICEOSOME		11	0.318182	1.2517	0.12831	0.921919	1	6778	tags=82%, list=50%, signal=164%
GOBP_POSITIVE_REGULATION_OF_CARDIOCYTE_DIFFERENTIATION	GOBP_POSITIVE_REGULATION_OF_CARDIOCYTE_DIFFERENTIATION		10	0.345307	1.25158	0.160681	0.921878	1	6164	tags=80%, list=45%, signal=147%
GOCC_L_TYPE_VOLTAGE_GATED_CALCIUM_CHANNEL_COMPLEX	GOCC_L_TYPE_VOLTAGE_GATED_CALCIUM_CHANNEL_COMPLEX		9	0.536553	1.2514	0.198077	0.922005	1	1767	tags=67%, list=13%, signal=77%
HP_INCOMITANT_STRABISMUS	HP_INCOMITANT_STRABISMUS		58	0.229962	1.25129	0.229602	0.921897	1	6008	tags=67%, list=44%, signal=120%
GOBP_PROTEIN_LOCALIZATION_TO_ENDOPLASMIC_RETICULUM	GOBP_PROTEIN_LOCALIZATION_TO_ENDOPLASMIC_RETICULUM		62	0.180666	1.25124	0.118012	0.921571	1	11113	tags=100%, list=82%, signal=553%
GOBP_POSITIVE_REGULATION_OF_SYNCYTIUM_FORMATION_BY_PLASMA_MEMBRANE_FUSION	GOBP_POSITIVE_REGULATION_OF_SYNCYTIUM_FORMATION_BY_PLASMA_MEMBRANE_FUSION		15	0.302911	1.25121	0.222672	0.921205	1	3126	tags=53%, list=23%, signal=69%
BIOCARTA_CPSF_PATHWAY	BIOCARTA_CPSF_PATHWAY		9	0.349874	1.2512	0.151751	0.920745	1	8812	tags=100%, list=65%, signal=286%
HP_DECREASED_PROPORTION_OF_CD8_POSITIVE_T_CELLS	HP_DECREASED_PROPORTION_OF_CD8_POSITIVE_T_CELLS		6	0.390661	1.25104	0.171975	0.92081	1	6000	tags=83%, list=44%, signal=149%
HP_MYOCLONUS	HP_MYOCLONUS		330	0.110906	1.251	0.237154	0.920478	1	4528	tags=44%, list=33%, signal=65%
BIOCARTA_ACH_PATHWAY	BIOCARTA_ACH_PATHWAY		9	0.356545	1.25097	0.192946	0.920083	1	2699	tags=56%, list=20%, signal=69%
HP_MYOCLONIC_SPASMS	HP_MYOCLONIC_SPASMS		19	0.243789	1.25073	0.150713	0.920426	1	6685	tags=74%, list=49%, signal=145%
HP_OBSESSIVE_COMPULSIVE_BEHAVIOR	HP_OBSESSIVE_COMPULSIVE_BEHAVIOR		116	0.15475	1.2506	0.113772	0.920461	1	8200	tags=76%, list=61%, signal=190%
GOBP_PLASMA_LIPOPROTEIN_PARTICLE_CLEARANCE	GOBP_PLASMA_LIPOPROTEIN_PARTICLE_CLEARANCE		25	0.212663	1.25041	0.157993	0.920717	1	3627	tags=48%, list=27%, signal=65%
GOBP_REGULATION_OF_AXONOGENESIS	GOBP_REGULATION_OF_AXONOGENESIS		150	0.143794	1.25041	0.256262	0.920248	1	2318	tags=31%, list=17%, signal=37%
HP_ONYCHOGRYPOSIS_OF_FINGERNAIL	HP_ONYCHOGRYPOSIS_OF_FINGERNAIL		5	0.430238	1.25033	0.204545	0.920007	1	7722	tags=100%, list=57%, signal=232%
NIKOLSKY_BREAST_CANCER_8Q23_Q24_AMPLICON	NIKOLSKY_BREAST_CANCER_8Q23_Q24_AMPLICON		122	0.0950579	1.25024	0.186	0.919912	1	7053	tags=61%, list=52%, signal=127%
WP_SLEEP_REGULATION	WP_SLEEP_REGULATION		27	0.286996	1.25015	0.237452	0.919711	1	3646	tags=56%, list=27%, signal=76%
HP_PROGRESSIVE_PULMONARY_FUNCTION_IMPAIRMENT	HP_PROGRESSIVE_PULMONARY_FUNCTION_IMPAIRMENT		12	0.321774	1.25001	0.149378	0.919752	1	6935	tags=83%, list=51%, signal=171%
GOCC_PLASMA_MEMBRANE_SIGNALING_RECEPTOR_COMPLEX	GOCC_PLASMA_MEMBRANE_SIGNALING_RECEPTOR_COMPLEX		137	0.141713	1.24992	0.151093	0.919575	1	1560	tags=26%, list=12%, signal=29%
GOCC_RNA_POLYMERASE_II_TRANSCRIPTION_REGULATOR_COMPLEX	GOCC_RNA_POLYMERASE_II_TRANSCRIPTION_REGULATOR_COMPLEX		202	0.117962	1.24976	0.221797	0.919688	1	6139	tags=57%, list=45%, signal=103%
HOLLERN_MICROACINAR_BREAST_TUMOR_UP	HOLLERN_MICROACINAR_BREAST_TUMOR_UP		35	0.188262	1.24971	0.177656	0.919417	1	939	tags=26%, list=7%, signal=28%
GOBP_REGULATION_OF_DENDRITE_MORPHOGENESIS	GOBP_REGULATION_OF_DENDRITE_MORPHOGENESIS		60	0.228456	1.24968	0.201581	0.918996	1	2789	tags=43%, list=21%, signal=54%
GOBP_CORTICOSTEROID_HORMONE_SECRETION	GOBP_CORTICOSTEROID_HORMONE_SECRETION		12	0.317287	1.24967	0.183044	0.918537	1	8125	tags=92%, list=60%, signal=229%
BIOCARTA_RACC_PATHWAY	BIOCARTA_RACC_PATHWAY		14	0.409502	1.24955	0.258004	0.91848	1	2199	tags=57%, list=16%, signal=68%
HP_FIBROSARCOMA	HP_FIBROSARCOMA		7	0.388838	1.24941	0.184588	0.918505	1	2476	tags=57%, list=18%, signal=70%
REACTOME_SIGNALING_BY_MAPK_MUTANTS	REACTOME_SIGNALING_BY_MAPK_MUTANTS		6	0.481728	1.24922	0.180479	0.918726	1	2508	tags=67%, list=19%, signal=82%
HP_LARYNGEAL_CLEFT	HP_LARYNGEAL_CLEFT		5	0.446848	1.24891	0.160079	0.919408	1	7497	tags=100%, list=55%, signal=224%
GOBP_POSTTRANSCRIPTIONAL_REGULATION_OF_GENE_EXPRESSION	GOBP_POSTTRANSCRIPTIONAL_REGULATION_OF_GENE_EXPRESSION		474	0.0909883	1.24877	0.16383	0.919454	1	10216	tags=84%, list=75%, signal=330%
GOBP_CHLORIDE_TRANSMEMBRANE_TRANSPORT	GOBP_CHLORIDE_TRANSMEMBRANE_TRANSPORT		49	0.183031	1.2486	0.223062	0.919621	1	7207	tags=71%, list=53%, signal=152%
GOBP_POSITIVE_REGULATION_OF_PROTEIN_LOCALIZATION_TO_SYNAPSE	GOBP_POSITIVE_REGULATION_OF_PROTEIN_LOCALIZATION_TO_SYNAPSE		6	0.43027	1.24852	0.193939	0.919425	1	7722	tags=100%, list=57%, signal=232%
REACTOME_ATF4_ACTIVATES_GENES_IN_RESPONSE_TO_ENDOPLASMIC_RETICULUM_STRESS	REACTOME_ATF4_ACTIVATES_GENES_IN_RESPONSE_TO_ENDOPLASMIC_RETICULUM_STRESS		23	0.229881	1.24842	0.184265	0.919338	1	9851	tags=96%, list=73%, signal=350%
REACTOME_NOTCH2_INTRACELLULAR_DOMAIN_REGULATES_TRANSCRIPTION	REACTOME_NOTCH2_INTRACELLULAR_DOMAIN_REGULATES_TRANSCRIPTION		10	0.407939	1.24834	0.218367	0.919129	1	6671	tags=90%, list=49%, signal=177%
KEGG_PROSTATE_CANCER	KEGG_PROSTATE_CANCER		82	0.131119	1.24822	0.188931	0.919054	1	6000	tags=57%, list=44%, signal=102%
FONTAINE_PAPILLARY_THYROID_CARCINOMA_DN	FONTAINE_PAPILLARY_THYROID_CARCINOMA_DN		55	0.170659	1.24819	0.194192	0.918666	1	5580	tags=58%, list=41%, signal=99%
DAVICIONI_TARGETS_OF_PAX_FOXO1_FUSIONS_DN	DAVICIONI_TARGETS_OF_PAX_FOXO1_FUSIONS_DN		59	0.198754	1.248	0.173745	0.918886	1	2600	tags=39%, list=19%, signal=48%
HP_SELF_MUTILATION	HP_SELF_MUTILATION		33	0.262969	1.24792	0.20229	0.918686	1	3425	tags=52%, list=25%, signal=69%
NIKOLSKY_BREAST_CANCER_17Q11_Q21_AMPLICON	NIKOLSKY_BREAST_CANCER_17Q11_Q21_AMPLICON		90	0.128079	1.24775	0.2167	0.918895	1	5201	tags=51%, list=38%, signal=82%
BEGUM_TARGETS_OF_PAX3_FOXO1_FUSION_AND_PAX3	BEGUM_TARGETS_OF_PAX3_FOXO1_FUSION_AND_PAX3		7	0.410978	1.24765	0.173752	0.918781	1	4112	tags=71%, list=30%, signal=102%
GOBP_NEURON_MATURATION	GOBP_NEURON_MATURATION		42	0.173995	1.24765	0.143954	0.918298	1	4424	tags=50%, list=33%, signal=74%
HP_EAR_PAIN	HP_EAR_PAIN		11	0.32505	1.24732	0.169355	0.919102	1	6685	tags=82%, list=49%, signal=161%
HP_INTRACRANIAL_MENINGIOMA	HP_INTRACRANIAL_MENINGIOMA		11	0.32505	1.24732	0.169355	0.918611	1	6685	tags=82%, list=49%, signal=161%
REACTOME_ANTI_INFLAMMATORY_RESPONSE_FAVOURING_LEISHMANIA_PARASITE_INFECTION	REACTOME_ANTI_INFLAMMATORY_RESPONSE_FAVOURING_LEISHMANIA_PARASITE_INFECTION		102	0.170369	1.24698	0.237828	0.919364	1	1959	tags=31%, list=14%, signal=36%
REACTOME_INTERACTIONS_OF_REV_WITH_HOST_CELLULAR_PROTEINS	REACTOME_INTERACTIONS_OF_REV_WITH_HOST_CELLULAR_PROTEINS		36	0.236367	1.24694	0.193995	0.919038	1	8097	tags=83%, list=60%, signal=206%
GOCC_NUCLEAR_STRESS_GRANULE	GOCC_NUCLEAR_STRESS_GRANULE		6	0.395423	1.24668	0.15942	0.919475	1	8194	tags=100%, list=60%, signal=253%
GOBP_REGULATION_OF_NITRIC_OXIDE_MEDIATED_SIGNAL_TRANSDUCTION	GOBP_REGULATION_OF_NITRIC_OXIDE_MEDIATED_SIGNAL_TRANSDUCTION		8	0.473833	1.24647	0.253411	0.919779	1	5439	tags=88%, list=40%, signal=146%
GOMF_PEPTIDE_RECEPTOR_ACTIVITY	GOMF_PEPTIDE_RECEPTOR_ACTIVITY		83	0.198928	1.24645	0.208589	0.91939	1	1728	tags=33%, list=13%, signal=37%
GOBP_ADAPTATION_OF_SIGNALING_PATHWAY	GOBP_ADAPTATION_OF_SIGNALING_PATHWAY		16	0.291425	1.24643	0.22093	0.918968	1	3677	tags=56%, list=27%, signal=77%
HP_CUPPED_EAR	HP_CUPPED_EAR		50	0.150333	1.24639	0.194757	0.918635	1	6642	tags=64%, list=49%, signal=125%
GOBP_LOW_DENSITY_LIPOPROTEIN_RECEPTOR_PARTICLE_METABOLIC_PROCESS	GOBP_LOW_DENSITY_LIPOPROTEIN_RECEPTOR_PARTICLE_METABOLIC_PROCESS		6	0.38553	1.24628	0.2	0.918554	1	3811	tags=67%, list=28%, signal=93%
GOBP_AMINO_ACID_TRANSPORT	GOBP_AMINO_ACID_TRANSPORT		122	0.111312	1.24615	0.169557	0.918536	1	2725	tags=31%, list=20%, signal=39%
REACTOME_ORGANIC_ANION_TRANSPORTERS	REACTOME_ORGANIC_ANION_TRANSPORTERS		8	0.43612	1.24608	0.184588	0.918319	1	2562	tags=63%, list=19%, signal=77%
GOMF_SODIUM_ION_TRANSMEMBRANE_TRANSPORTER_ACTIVITY	GOMF_SODIUM_ION_TRANSMEMBRANE_TRANSPORTER_ACTIVITY		97	0.147885	1.24594	0.159223	0.918351	1	3318	tags=39%, list=24%, signal=52%
MARTIN_INTERACT_WITH_HDAC	MARTIN_INTERACT_WITH_HDAC		37	0.288208	1.24586	0.154286	0.918158	1	4894	tags=65%, list=36%, signal=101%
GOCC_SPANNING_COMPONENT_OF_MEMBRANE	GOCC_SPANNING_COMPONENT_OF_MEMBRANE		13	0.324221	1.24578	0.169291	0.917969	1	1864	tags=46%, list=14%, signal=53%
LE_SKI_TARGETS_DN	LE_SKI_TARGETS_DN		5	0.511871	1.24575	0.122083	0.917576	1	3906	tags=80%, list=29%, signal=112%
MEISSNER_NPC_HCP_WITH_H3K27ME3	MEISSNER_NPC_HCP_WITH_H3K27ME3		41	0.286955	1.24559	0.2251	0.917725	1	3063	tags=51%, list=23%, signal=66%
HP_PREAXIAL_HAND_POLYDACTYLY	HP_PREAXIAL_HAND_POLYDACTYLY		52	0.141955	1.2455	0.215264	0.917589	1	8246	tags=75%, list=61%, signal=191%
REACTOME_WNT_MEDIATED_ACTIVATION_OF_DVL	REACTOME_WNT_MEDIATED_ACTIVATION_OF_DVL		7	0.388438	1.24546	0.168932	0.917294	1	8289	tags=100%, list=61%, signal=257%
GOBP_NEGATIVE_REGULATION_OF_NATURAL_KILLER_CELL_MEDIATED_IMMUNITY	GOBP_NEGATIVE_REGULATION_OF_NATURAL_KILLER_CELL_MEDIATED_IMMUNITY		10	0.426549	1.24537	0.241445	0.917104	1	6419	tags=90%, list=47%, signal=171%
HP_NORMOCHROMIC_ANEMIA	HP_NORMOCHROMIC_ANEMIA		32	0.26426	1.24522	0.185824	0.917245	1	9554	tags=97%, list=71%, signal=328%
LOPEZ_MESOTHELIOMA_SURVIVAL_WORST_VS_BEST_UP	LOPEZ_MESOTHELIOMA_SURVIVAL_WORST_VS_BEST_UP		12	0.413638	1.24516	0.217647	0.916985	1	4562	tags=75%, list=34%, signal=113%
WP_CELL_DIFFERENTIATION_INDEX	WP_CELL_DIFFERENTIATION_INDEX		7	0.469538	1.24515	0.180113	0.916564	1	1383	tags=57%, list=10%, signal=64%
KANNAN_TP53_TARGETS_DN	KANNAN_TP53_TARGETS_DN		22	0.20404	1.24512	0.181308	0.916218	1	4630	tags=55%, list=34%, signal=83%
CARD_MIR302A_TARGETS	CARD_MIR302A_TARGETS		73	0.16392	1.24495	0.230769	0.916333	1	4658	tags=51%, list=34%, signal=77%
HP_DELAYED_SOCIAL_DEVELOPMENT	HP_DELAYED_SOCIAL_DEVELOPMENT		10	0.338867	1.24485	0.187259	0.916277	1	3541	tags=60%, list=26%, signal=81%
KANG_GLIS3_TARGETS	KANG_GLIS3_TARGETS		22	0.277152	1.24484	0.174257	0.915827	1	1793	tags=41%, list=13%, signal=47%
GOBP_CANNABINOID_SIGNALING_PATHWAY	GOBP_CANNABINOID_SIGNALING_PATHWAY		7	0.496709	1.24454	0.212008	0.916405	1	1015	tags=57%, list=7%, signal=62%
HP_COMPLEX_FEBRILE_SEIZURE	HP_COMPLEX_FEBRILE_SEIZURE		15	0.289982	1.24451	0.20404	0.916007	1	3301	tags=53%, list=24%, signal=70%
GOMF_G_PROTEIN_COUPLED_RECEPTOR_KINASE_ACTIVITY	GOMF_G_PROTEIN_COUPLED_RECEPTOR_KINASE_ACTIVITY		5	0.569231	1.24437	0.210728	0.916023	1	3129	tags=80%, list=23%, signal=104%
GOBP_PROTEIN_CONTAINING_COMPLEX_LOCALIZATION	GOBP_PROTEIN_CONTAINING_COMPLEX_LOCALIZATION		151	0.123135	1.24431	0.2158	0.915813	1	9118	tags=79%, list=67%, signal=240%
GOBP_NEUROMUSCULAR_SYNAPTIC_TRANSMISSION	GOBP_NEUROMUSCULAR_SYNAPTIC_TRANSMISSION		21	0.295903	1.24428	0.249524	0.915413	1	1803	tags=43%, list=13%, signal=49%
HP_MACRODONTIA_OF_PERMANENT_MAXILLARY_CENTRAL_INCISOR	HP_MACRODONTIA_OF_PERMANENT_MAXILLARY_CENTRAL_INCISOR		10	0.366273	1.24423	0.197292	0.915127	1	4525	tags=70%, list=33%, signal=105%
HP_OCULOGYRIC_CRISIS	HP_OCULOGYRIC_CRISIS		47	0.279104	1.24398	0.203593	0.915535	1	2573	tags=47%, list=19%, signal=58%
GOCC_EXTRINSIC_COMPONENT_OF_CYTOPLASMIC_SIDE_OF_PLASMA_MEMBRANE	GOCC_EXTRINSIC_COMPONENT_OF_CYTOPLASMIC_SIDE_OF_PLASMA_MEMBRANE		79	0.158285	1.2439	0.235075	0.915333	1	2841	tags=37%, list=21%, signal=46%
SIG_INSULIN_RECEPTOR_PATHWAY_IN_CARDIAC_MYOCYTES	SIG_INSULIN_RECEPTOR_PATHWAY_IN_CARDIAC_MYOCYTES		48	0.166537	1.24386	0.201961	0.915	1	5655	tags=58%, list=42%, signal=100%
GOBP_CALCIUM_ION_IMPORT	GOBP_CALCIUM_ION_IMPORT		62	0.197957	1.24368	0.191571	0.915144	1	3230	tags=44%, list=24%, signal=57%
GINESTIER_BREAST_CANCER_20Q13_AMPLIFICATION_UP	GINESTIER_BREAST_CANCER_20Q13_AMPLIFICATION_UP		97	0.119256	1.24357	0.149105	0.915103	1	8453	tags=74%, list=62%, signal=196%
GOBP_POSITIVE_REGULATION_OF_DENDRITIC_SPINE_DEVELOPMENT	GOBP_POSITIVE_REGULATION_OF_DENDRITIC_SPINE_DEVELOPMENT		34	0.265365	1.24334	0.159449	0.915429	1	2789	tags=47%, list=21%, signal=59%
GOCC_PRESYNAPTIC_CYTOSOL	GOCC_PRESYNAPTIC_CYTOSOL		9	0.477453	1.24334	0.119923	0.914952	1	4073	tags=78%, list=30%, signal=111%
GOMF_TYPE_5_METABOTROPIC_GLUTAMATE_RECEPTOR_BINDING	GOMF_TYPE_5_METABOTROPIC_GLUTAMATE_RECEPTOR_BINDING		6	0.459764	1.24318	0.151093	0.915026	1	5064	tags=83%, list=37%, signal=133%
KEGG_TASTE_TRANSDUCTION	KEGG_TASTE_TRANSDUCTION		19	0.292056	1.24304	0.214724	0.91504	1	3179	tags=53%, list=23%, signal=69%
GOBP_DICARBOXYLIC_ACID_TRANSPORT	GOBP_DICARBOXYLIC_ACID_TRANSPORT		72	0.136778	1.24297	0.174157	0.914838	1	3237	tags=38%, list=24%, signal=49%
HP_NARROW_NASAL_RIDGE	HP_NARROW_NASAL_RIDGE		12	0.275685	1.24274	0.200409	0.915205	1	7559	tags=83%, list=56%, signal=188%
GOBP_DICHOTOMOUS_SUBDIVISION_OF_TERMINAL_UNITS_INVOLVED_IN_SALIVARY_GLAND_BRANCHING	GOBP_DICHOTOMOUS_SUBDIVISION_OF_TERMINAL_UNITS_INVOLVED_IN_SALIVARY_GLAND_BRANCHING		5	0.395689	1.24268	0.162602	0.914984	1	8190	tags=100%, list=60%, signal=253%
REACTOME_PLATELET_CALCIUM_HOMEOSTASIS	REACTOME_PLATELET_CALCIUM_HOMEOSTASIS		26	0.198163	1.24248	0.128846	0.915232	1	446	tags=23%, list=3%, signal=24%
GOBP_POSITIVE_REGULATION_OF_LONG_TERM_NEURONAL_SYNAPTIC_PLASTICITY	GOBP_POSITIVE_REGULATION_OF_LONG_TERM_NEURONAL_SYNAPTIC_PLASTICITY		6	0.584201	1.24246	0.271484	0.914865	1	1120	tags=67%, list=8%, signal=73%
GOBP_POSTSYNAPSE_ASSEMBLY	GOBP_POSTSYNAPSE_ASSEMBLY		26	0.377335	1.24242	0.190019	0.914527	1	4277	tags=69%, list=32%, signal=101%
GOBP_REGULATION_OF_VOLTAGE_GATED_CALCIUM_CHANNEL_ACTIVITY	GOBP_REGULATION_OF_VOLTAGE_GATED_CALCIUM_CHANNEL_ACTIVITY		26	0.288776	1.24225	0.213178	0.914751	1	3390	tags=54%, list=25%, signal=72%
WP_WNTBETACATENIN_SIGNALING_PATHWAY_IN_LEUKEMIA	WP_WNTBETACATENIN_SIGNALING_PATHWAY_IN_LEUKEMIA		22	0.22605	1.24218	0.217899	0.914591	1	7412	tags=77%, list=55%, signal=170%
PID_IL12_STAT4_PATHWAY	PID_IL12_STAT4_PATHWAY		16	0.324677	1.2421	0.171375	0.914433	1	2380	tags=50%, list=18%, signal=61%
HP_PYODERMA	HP_PYODERMA		5	0.552857	1.24209	0.225	0.913995	1	6061	tags=100%, list=45%, signal=181%
REACTOME_MECP2_REGULATES_TRANSCRIPTION_FACTORS	REACTOME_MECP2_REGULATES_TRANSCRIPTION_FACTORS		5	0.510616	1.24202	0.217054	0.913789	1	3923	tags=80%, list=29%, signal=113%
GOBP_OXYGEN_HOMEOSTASIS	GOBP_OXYGEN_HOMEOSTASIS		7	0.326787	1.24192	0.176909	0.913656	1	9124	tags=100%, list=67%, signal=306%
GOBP_HISTONE_ARGININE_METHYLATION	GOBP_HISTONE_ARGININE_METHYLATION		10	0.347965	1.24169	0.215415	0.914009	1	6128	tags=80%, list=45%, signal=146%
WP_PHYSIOLOGICAL_AND_PATHOLOGICAL_HYPERTROPHY_OF_THE_HEART	WP_PHYSIOLOGICAL_AND_PATHOLOGICAL_HYPERTROPHY_OF_THE_HEART		23	0.336298	1.24156	0.211881	0.914018	1	3698	tags=61%, list=27%, signal=84%
LEE_TARGETS_OF_PTCH1_AND_SUFU_DN	LEE_TARGETS_OF_PTCH1_AND_SUFU_DN		86	0.186024	1.2414	0.220126	0.914173	1	1591	tags=30%, list=12%, signal=34%
COLLIS_PRKDC_REGULATORS	COLLIS_PRKDC_REGULATORS		13	0.272095	1.24126	0.157588	0.914223	1	8824	tags=92%, list=65%, signal=264%
HP_ABNORMAL_INSULIN_LEVEL	HP_ABNORMAL_INSULIN_LEVEL		111	0.130009	1.24104	0.231225	0.914543	1	7774	tags=70%, list=57%, signal=163%
HP_PERIVENTRICULAR_HETEROTOPIA	HP_PERIVENTRICULAR_HETEROTOPIA		34	0.183716	1.24101	0.208494	0.91419	1	6284	tags=65%, list=46%, signal=120%
ZHAN_MULTIPLE_MYELOMA_MS_UP	ZHAN_MULTIPLE_MYELOMA_MS_UP		46	0.148061	1.24093	0.194757	0.913985	1	3302	tags=39%, list=24%, signal=52%
HP_BROAD_EYEBROW	HP_BROAD_EYEBROW		20	0.280312	1.24063	0.145492	0.914715	1	8402	tags=90%, list=62%, signal=237%
GOBP_SUCKLING_BEHAVIOR	GOBP_SUCKLING_BEHAVIOR		10	0.307141	1.24048	0.163136	0.914775	1	9391	tags=100%, list=69%, signal=326%
GOMF_CYCLASE_ACTIVITY	GOMF_CYCLASE_ACTIVITY		18	0.277901	1.24038	0.206478	0.914711	1	6025	tags=72%, list=44%, signal=130%
HP_COMMON_ATRIUM	HP_COMMON_ATRIUM		6	0.420413	1.23988	0.200864	0.916101	1	5597	tags=83%, list=41%, signal=142%
PID_AR_NONGENOMIC_PATHWAY	PID_AR_NONGENOMIC_PATHWAY		29	0.278004	1.23955	0.229008	0.916788	1	8389	tags=90%, list=62%, signal=235%
GOBP_POSITIVE_REGULATION_OF_NUCLEAR_CELL_CYCLE_DNA_REPLICATION	GOBP_POSITIVE_REGULATION_OF_NUCLEAR_CELL_CYCLE_DNA_REPLICATION		5	0.466839	1.23955	0.207031	0.916346	1	4516	tags=80%, list=33%, signal=120%
GOBP_NEGATIVE_REGULATION_OF_MYELOID_CELL_DIFFERENTIATION	GOBP_NEGATIVE_REGULATION_OF_MYELOID_CELL_DIFFERENTIATION		66	0.14684	1.23951	0.219557	0.916007	1	5205	tags=53%, list=38%, signal=86%
GOBP_NEGATIVE_REGULATION_OF_VOLTAGE_GATED_CALCIUM_CHANNEL_ACTIVITY	GOBP_NEGATIVE_REGULATION_OF_VOLTAGE_GATED_CALCIUM_CHANNEL_ACTIVITY		9	0.3562	1.23944	0.204545	0.915757	1	5715	tags=78%, list=42%, signal=134%
HP_ATRIAL_FLUTTER	HP_ATRIAL_FLUTTER		10	0.399232	1.23924	0.179842	0.91603	1	8144	tags=100%, list=60%, signal=250%
HP_PULMONARY_ARTERY_DILATATION	HP_PULMONARY_ARTERY_DILATATION		53	0.216089	1.23922	0.197292	0.915609	1	6031	tags=66%, list=45%, signal=119%
REACTOME_NTRK2_ACTIVATES_RAC1	REACTOME_NTRK2_ACTIVATES_RAC1		5	0.570574	1.23891	0.183594	0.91632	1	5821	tags=100%, list=43%, signal=175%
GOBP_POSITIVE_REGULATION_OF_MRNA_PROCESSING	GOBP_POSITIVE_REGULATION_OF_MRNA_PROCESSING		28	0.243744	1.23861	0.156701	0.916942	1	8318	tags=86%, list=61%, signal=222%
HP_PROXIMAL_SYMPHALANGISM	HP_PROXIMAL_SYMPHALANGISM		5	0.536837	1.23861	0.152805	0.916483	1	6278	tags=100%, list=46%, signal=186%
GOBP_BIOLOGICAL_PROCESS_INVOLVED_IN_INTERACTION_WITH_SYMBIONT	GOBP_BIOLOGICAL_PROCESS_INVOLVED_IN_INTERACTION_WITH_SYMBIONT		60	0.148266	1.23858	0.137525	0.916097	1	8162	tags=75%, list=60%, signal=188%
GOMF_S_ADENOSYL_L_METHIONINE_BINDING	GOMF_S_ADENOSYL_L_METHIONINE_BINDING		17	0.258473	1.23857	0.243665	0.915682	1	4472	tags=59%, list=33%, signal=88%
GOBP_NEUROMUSCULAR_PROCESS	GOBP_NEUROMUSCULAR_PROCESS		125	0.116277	1.23853	0.208729	0.915363	1	2991	tags=34%, list=22%, signal=43%
GOBP_COLUMNAR_CUBOIDAL_EPITHELIAL_CELL_DIFFERENTIATION	GOBP_COLUMNAR_CUBOIDAL_EPITHELIAL_CELL_DIFFERENTIATION		64	0.172124	1.23847	0.206439	0.915088	1	5300	tags=56%, list=39%, signal=92%
HP_HAPPY_DEMEANOR	HP_HAPPY_DEMEANOR		16	0.255043	1.23847	0.159681	0.91464	1	10098	tags=100%, list=75%, signal=392%
GOCC_H4_H2A_HISTONE_ACETYLTRANSFERASE_COMPLEX	GOCC_H4_H2A_HISTONE_ACETYLTRANSFERASE_COMPLEX		24	0.261338	1.23841	0.185111	0.914376	1	8321	tags=88%, list=61%, signal=226%
KIM_PTEN_TARGETS_DN	KIM_PTEN_TARGETS_DN		5	0.439008	1.23832	0.172131	0.914249	1	4893	tags=80%, list=36%, signal=125%
REACTOME_RUNX1_REGULATES_TRANSCRIPTION_OF_GENES_INVOLVED_IN_DIFFERENTIATION_OF_MYELOID_CELLS	REACTOME_RUNX1_REGULATES_TRANSCRIPTION_OF_GENES_INVOLVED_IN_DIFFERENTIATION_OF_MYELOID_CELLS		6	0.454707	1.23827	0.218456	0.913956	1	2874	tags=67%, list=21%, signal=85%
HP_TONIC_SEIZURE	HP_TONIC_SEIZURE		99	0.236018	1.23824	0.159681	0.913623	1	2573	tags=42%, list=19%, signal=52%
GOBP_REGULATION_OF_PHOSPHOLIPID_TRANSLOCATION	GOBP_REGULATION_OF_PHOSPHOLIPID_TRANSLOCATION		5	0.380378	1.23806	0.123077	0.91379	1	2977	tags=60%, list=22%, signal=77%
GOBP_MANGANESE_ION_TRANSPORT	GOBP_MANGANESE_ION_TRANSPORT		15	0.288372	1.23799	0.160243	0.913601	1	1516	tags=40%, list=11%, signal=45%
HP_NASOGASTRIC_TUBE_FEEDING	HP_NASOGASTRIC_TUBE_FEEDING		77	0.145794	1.23788	0.149635	0.913555	1	5778	tags=57%, list=43%, signal=99%
WP_OREXIN_RECEPTOR_PATHWAY	WP_OREXIN_RECEPTOR_PATHWAY		119	0.189358	1.23779	0.272059	0.913439	1	1555	tags=30%, list=11%, signal=34%
REACTOME_DEACTIVATION_OF_THE_BETA_CATENIN_TRANSACTIVATING_COMPLEX	REACTOME_DEACTIVATION_OF_THE_BETA_CATENIN_TRANSACTIVATING_COMPLEX		40	0.213276	1.23749	0.240848	0.914039	1	8297	tags=83%, list=61%, signal=212%
GOMF_BHLH_TRANSCRIPTION_FACTOR_BINDING	GOMF_BHLH_TRANSCRIPTION_FACTOR_BINDING		24	0.233283	1.23745	0.241715	0.913714	1	6442	tags=71%, list=48%, signal=135%
GOBP_NEGATIVE_REGULATION_OF_CELL_PROJECTION_ORGANIZATION	GOBP_NEGATIVE_REGULATION_OF_CELL_PROJECTION_ORGANIZATION		168	0.0867158	1.23743	0.194831	0.913292	1	855	tags=15%, list=6%, signal=16%
NAKAMURA_METASTASIS_MODEL_UP	NAKAMURA_METASTASIS_MODEL_UP		34	0.148937	1.23741	0.14898	0.912911	1	5957	tags=59%, list=44%, signal=105%
GOBP_GLANDULAR_EPITHELIAL_CELL_DIFFERENTIATION	GOBP_GLANDULAR_EPITHELIAL_CELL_DIFFERENTIATION		40	0.182142	1.23731	0.194779	0.912834	1	6685	tags=68%, list=49%, signal=133%
HP_VISUAL_ACUITY_TEST_ABNORMALITY	HP_VISUAL_ACUITY_TEST_ABNORMALITY		16	0.271994	1.23731	0.175299	0.912374	1	3940	tags=56%, list=29%, signal=79%
GOMF_U1_SNRNA_BINDING	GOMF_U1_SNRNA_BINDING		8	0.386694	1.23726	0.218415	0.912079	1	8313	tags=100%, list=61%, signal=259%
GOBP_REGULATION_OF_CYTOSOLIC_CALCIUM_ION_CONCENTRATION	GOBP_REGULATION_OF_CYTOSOLIC_CALCIUM_ION_CONCENTRATION		232	0.118067	1.23688	0.252408	0.912991	1	4209	tags=43%, list=31%, signal=61%
AMIT_EGF_RESPONSE_40_HELA	AMIT_EGF_RESPONSE_40_HELA		38	0.259475	1.23683	0.268431	0.912722	1	2555	tags=45%, list=19%, signal=55%
GOBP_NEGATIVE_CHEMOTAXIS	GOBP_NEGATIVE_CHEMOTAXIS		45	0.184353	1.23637	0.206759	0.914029	1	1725	tags=31%, list=13%, signal=36%
GOBP_SENSORY_PERCEPTION_OF_CHEMICAL_STIMULUS	GOBP_SENSORY_PERCEPTION_OF_CHEMICAL_STIMULUS		36	0.240677	1.23626	0.170455	0.913954	1	4651	tags=58%, list=34%, signal=89%
ACOSTA_PROLIFERATION_INDEPENDENT_MYC_TARGETS_UP	ACOSTA_PROLIFERATION_INDEPENDENT_MYC_TARGETS_UP		75	0.110169	1.23622	0.176471	0.913664	1	7187	tags=64%, list=53%, signal=136%
GOBP_PROTEIN_LOCALIZATION_TO_POSTSYNAPSE	GOBP_PROTEIN_LOCALIZATION_TO_POSTSYNAPSE		35	0.225282	1.23619	0.207547	0.913321	1	3536	tags=49%, list=26%, signal=66%
HP_HYPOINSULINEMIA	HP_HYPOINSULINEMIA		11	0.366644	1.23616	0.195171	0.912936	1	3658	tags=64%, list=27%, signal=87%
GOBP_HISTONE_MODIFICATION	GOBP_HISTONE_MODIFICATION		448	0.145123	1.23616	0.263052	0.912486	1	7565	tags=70%, list=56%, signal=153%
GOBP_REGULATION_OF_MONOCYTE_CHEMOTAXIS	GOBP_REGULATION_OF_MONOCYTE_CHEMOTAXIS		15	0.268986	1.23612	0.201195	0.912177	1	5392	tags=67%, list=40%, signal=111%
HP_FOCAL_EMOTIONAL_SEIZURE	HP_FOCAL_EMOTIONAL_SEIZURE		42	0.311015	1.23592	0.193676	0.91243	1	2573	tags=50%, list=19%, signal=62%
GOMF_HISTONE_H3_METHYL_LYSINE_4_DEMETHYLASE_ACTIVITY	GOMF_HISTONE_H3_METHYL_LYSINE_4_DEMETHYLASE_ACTIVITY		9	0.374292	1.2358	0.183178	0.912429	1	5470	tags=78%, list=40%, signal=130%
GOBP_OXIDATIVE_DNA_DEMETHYLATION	GOBP_OXIDATIVE_DNA_DEMETHYLATION		7	0.362185	1.23572	0.170254	0.912276	1	2837	tags=57%, list=21%, signal=72%
REACTOME_TRANSPORT_OF_MATURE_MRNAS_DERIVED_FROM_INTRONLESS_TRANSCRIPTS	REACTOME_TRANSPORT_OF_MATURE_MRNAS_DERIVED_FROM_INTRONLESS_TRANSCRIPTS		42	0.233654	1.23561	0.178022	0.912199	1	9103	tags=90%, list=67%, signal=275%
GOBP_CATECHOLAMINE_UPTAKE	GOBP_CATECHOLAMINE_UPTAKE		10	0.327132	1.23546	0.208566	0.912328	1	5055	tags=70%, list=37%, signal=112%
GOBP_COLUMNAR_CUBOIDAL_EPITHELIAL_CELL_DEVELOPMENT	GOBP_COLUMNAR_CUBOIDAL_EPITHELIAL_CELL_DEVELOPMENT		38	0.188287	1.23541	0.227723	0.912049	1	5300	tags=58%, list=39%, signal=95%
GOBP_POSITIVE_REGULATION_OF_MRNA_3_END_PROCESSING	GOBP_POSITIVE_REGULATION_OF_MRNA_3_END_PROCESSING		10	0.322273	1.23536	0.207127	0.911783	1	7831	tags=90%, list=58%, signal=213%
GOBP_POSITIVE_REGULATION_OF_TRANSPORTER_ACTIVITY	GOBP_POSITIVE_REGULATION_OF_TRANSPORTER_ACTIVITY		100	0.101914	1.23514	0.169524	0.91211	1	3371	tags=35%, list=25%, signal=46%
REACTOME_INSULIN_RECEPTOR_RECYCLING	REACTOME_INSULIN_RECEPTOR_RECYCLING		19	0.294367	1.23513	0.220729	0.911709	1	7427	tags=84%, list=55%, signal=186%
REACTOME_NRCAM_INTERACTIONS	REACTOME_NRCAM_INTERACTIONS		7	0.468347	1.235	0.184	0.911727	1	3335	tags=71%, list=25%, signal=95%
GOBP_REGULATION_OF_HISTONE_METHYLATION	GOBP_REGULATION_OF_HISTONE_METHYLATION		71	0.231611	1.23485	0.253333	0.911845	1	7565	tags=79%, list=56%, signal=178%
GOBP_SYNAPTIC_VESICLE_MATURATION	GOBP_SYNAPTIC_VESICLE_MATURATION		12	0.316659	1.2348	0.192623	0.911542	1	1358	tags=42%, list=10%, signal=46%
GOBP_ACTIVATION_OF_INNATE_IMMUNE_RESPONSE	GOBP_ACTIVATION_OF_INNATE_IMMUNE_RESPONSE		41	0.21213	1.2347	0.234592	0.911436	1	7379	tags=76%, list=54%, signal=166%
REACTOME_SIGNAL_AMPLIFICATION	REACTOME_SIGNAL_AMPLIFICATION		28	0.280446	1.23468	0.233456	0.911033	1	3466	tags=54%, list=26%, signal=72%
GOMF_ADRENERGIC_RECEPTOR_BINDING	GOMF_ADRENERGIC_RECEPTOR_BINDING		18	0.241496	1.23461	0.194231	0.910854	1	5012	tags=61%, list=37%, signal=97%
GOCC_TRANSPORT_VESICLE	GOCC_TRANSPORT_VESICLE		343	0.102785	1.2346	0.248473	0.91042	1	1802	tags=23%, list=13%, signal=26%
BREUHAHN_GROWTH_FACTOR_SIGNALING_IN_LIVER_CANCER	BREUHAHN_GROWTH_FACTOR_SIGNALING_IN_LIVER_CANCER		15	0.302571	1.23453	0.209393	0.910196	1	8551	tags=93%, list=63%, signal=253%
GOBP_D_AMINO_ACID_TRANSPORT	GOBP_D_AMINO_ACID_TRANSPORT		7	0.432021	1.23444	0.181655	0.910031	1	3827	tags=71%, list=28%, signal=99%
GOMF_PROTEIN_PHOSPHATASE_2B_BINDING	GOMF_PROTEIN_PHOSPHATASE_2B_BINDING		6	0.467626	1.23437	0.170172	0.909826	1	2699	tags=67%, list=20%, signal=83%
GOBP_ESTABLISHMENT_OF_PROTEIN_LOCALIZATION_TO_ORGANELLE	GOBP_ESTABLISHMENT_OF_PROTEIN_LOCALIZATION_TO_ORGANELLE		384	0.1036	1.23407	0.112867	0.910426	1	10245	tags=86%, list=76%, signal=341%
GOBP_POSITIVE_REGULATION_OF_PSEUDOPODIUM_ASSEMBLY	GOBP_POSITIVE_REGULATION_OF_PSEUDOPODIUM_ASSEMBLY		8	0.335247	1.23407	0.18835	0.909975	1	5622	tags=75%, list=41%, signal=128%
REACTOME_ACTIVATION_OF_BH3_ONLY_PROTEINS	REACTOME_ACTIVATION_OF_BH3_ONLY_PROTEINS		29	0.196484	1.23401	0.170778	0.909769	1	3884	tags=48%, list=29%, signal=68%
GOBP_MRNA_ALTERNATIVE_POLYADENYLATION	GOBP_MRNA_ALTERNATIVE_POLYADENYLATION		5	0.560387	1.23393	0.221359	0.909611	1	5959	tags=100%, list=44%, signal=178%
[truncated: 6,600 more rows]

## Sheet: gsea_report_for_WT_164613172101
NAME	GS<br> follow link to MSigDB	GS DETAILS	SIZE	ES	NES	NOM p-val	FDR q-val	FWER p-val	RANK AT MAX	LEADING EDGE
ZHAN_EARLY_DIFFERENTIATION_GENES_DN	ZHAN_EARLY_DIFFERENTIATION_GENES_DN	Details ...	34	-0.361584	-1.92199	0.0101833	1	0.984	5476	tags=76%, list=40%, signal=128%
GOMF_ATP_DEPENDENT_ACTIVITY	GOMF_ATP_DEPENDENT_ACTIVITY	Details ...	464	-0.155764	-1.89356	0	1	0.997	9586	tags=86%, list=71%, signal=283%
KEGG_NITROGEN_METABOLISM	KEGG_NITROGEN_METABOLISM	Details ...	16	-0.450268	-1.88749	0	1	0.997	2376	tags=63%, list=18%, signal=76%
GOMF_PATCHED_BINDING	GOMF_PATCHED_BINDING	Details ...	6	-0.684422	-1.86008	0.00764818	1	0.997	2023	tags=83%, list=15%, signal=98%
GOMF_METALLOCARBOXYPEPTIDASE_ACTIVITY	GOMF_METALLOCARBOXYPEPTIDASE_ACTIVITY	Details ...	18	-0.454211	-1.85857	0.00795229	1	0.997	3641	tags=72%, list=27%, signal=99%
SMID_BREAST_CANCER_RELAPSE_IN_BONE_UP	SMID_BREAST_CANCER_RELAPSE_IN_BONE_UP	Details ...	66	-0.246685	-1.85677	0.002079	1	0.997	2834	tags=45%, list=21%, signal=57%
HP_ARTHROPATHY	HP_ARTHROPATHY	Details ...	30	-0.488507	-1.85453	0.00990099	1	0.997	3785	tags=77%, list=28%, signal=106%
VIETOR_IFRD1_TARGETS	VIETOR_IFRD1_TARGETS	Details ...	20	-0.427965	-1.84191	0.00773694	1	0.997	5051	tags=80%, list=37%, signal=127%
GOBP_NEGATIVE_REGULATION_OF_CELLULAR_RESPIRATION	GOBP_NEGATIVE_REGULATION_OF_CELLULAR_RESPIRATION	Details ...	9	-0.580146	-1.84127	0	1	0.997	4190	tags=89%, list=31%, signal=129%
HP_ABNORMAL_MYOCARDIUM_MORPHOLOGY	HP_ABNORMAL_MYOCARDIUM_MORPHOLOGY	Details ...	472	-0.158717	-1.83539	0	1	1	7830	tags=73%, list=58%, signal=167%
HP_DECREASED_CORNEAL_SENSATION	HP_DECREASED_CORNEAL_SENSATION	Details ...	5	-0.921305	-1.83349	0	1	1	1072	tags=100%, list=8%, signal=109%
GOMF_CARBOXYPEPTIDASE_ACTIVITY	GOMF_CARBOXYPEPTIDASE_ACTIVITY	Details ...	30	-0.406604	-1.8291	0.00554529	1	1	3989	tags=70%, list=29%, signal=99%
GOMF_METALLOEXOPEPTIDASE_ACTIVITY	GOMF_METALLOEXOPEPTIDASE_ACTIVITY	Details ...	52	-0.315881	-1.82481	0.00582524	1	1	4076	tags=62%, list=30%, signal=88%
HP_RESPIRATORY_FAILURE	HP_RESPIRATORY_FAILURE	Details ...	204	-0.148796	-1.81426	0.0254902	1	1	7514	tags=70%, list=55%, signal=155%
GOBP_ELECTRON_TRANSPORT_CHAIN	GOBP_ELECTRON_TRANSPORT_CHAIN	Details ...	129	-0.356312	-1.80253	0	1	1	5198	tags=74%, list=38%, signal=118%
GOBP_NAIL_DEVELOPMENT	GOBP_NAIL_DEVELOPMENT	Details ...	6	-0.699742	-1.79514	0.0226337	1	1	4074	tags=100%, list=30%, signal=143%
GOBP_GAP_JUNCTION_ASSEMBLY	GOBP_GAP_JUNCTION_ASSEMBLY	Details ...	14	-0.553462	-1.79462	0.0100402	1	1	3156	tags=79%, list=23%, signal=102%
WP_TYPE_III_INTERFERON_SIGNALING	WP_TYPE_III_INTERFERON_SIGNALING	Details ...	7	-0.674764	-1.79331	0.0215686	1	1	4413	tags=100%, list=33%, signal=148%
REACTOME_VITAMIN_D_CALCIFEROL_METABOLISM	REACTOME_VITAMIN_D_CALCIFEROL_METABOLISM	Details ...	7	-0.556577	-1.78797	0.0059761	1	1	2142	tags=71%, list=16%, signal=85%
GOMF_METALLOPEPTIDASE_ACTIVITY	GOMF_METALLOPEPTIDASE_ACTIVITY	Details ...	139	-0.206134	-1.78122	0.0161616	1	1	4743	tags=55%, list=35%, signal=84%
BIOCARTA_FREE_PATHWAY	BIOCARTA_FREE_PATHWAY		7	-0.656896	-1.77933	0	1	1	4655	tags=100%, list=34%, signal=152%
GOBP_ONE_CARBON_METABOLIC_PROCESS	GOBP_ONE_CARBON_METABOLIC_PROCESS		30	-0.310672	-1.7789	0.00416667	1	1	3931	tags=60%, list=29%, signal=84%
REACTOME_DISSOLUTION_OF_FIBRIN_CLOT	REACTOME_DISSOLUTION_OF_FIBRIN_CLOT		7	-0.651886	-1.77841	0.0119048	1	1	2787	tags=86%, list=21%, signal=108%
REACTOME_MITOCHONDRIAL_IRON_SULFUR_CLUSTER_BIOGENESIS	REACTOME_MITOCHONDRIAL_IRON_SULFUR_CLUSTER_BIOGENESIS		12	-0.542784	-1.77389	0.00380228	1	1	5074	tags=92%, list=37%, signal=146%
GOBP_REGULATION_OF_CELLULAR_RESPIRATION	GOBP_REGULATION_OF_CELLULAR_RESPIRATION		44	-0.299276	-1.77222	0.00190114	1	1	5198	tags=68%, list=38%, signal=110%
GOBP_MEMBRANE_REPOLARIZATION_DURING_VENTRICULAR_CARDIAC_MUSCLE_CELL_ACTION_POTENTIAL	GOBP_MEMBRANE_REPOLARIZATION_DURING_VENTRICULAR_CARDIAC_MUSCLE_CELL_ACTION_POTENTIAL		8	-0.58018	-1.75558	0	1	1	613	tags=63%, list=5%, signal=65%
REACTOME_RECRUITMENT_OF_NUMA_TO_MITOTIC_CENTROSOMES	REACTOME_RECRUITMENT_OF_NUMA_TO_MITOTIC_CENTROSOMES		84	-0.2363	-1.75545	0	1	1	6982	tags=75%, list=52%, signal=154%
REACTOME_MITOTIC_G2_G2_M_PHASES	REACTOME_MITOTIC_G2_G2_M_PHASES		180	-0.204214	-1.75013	0	1	1	6982	tags=72%, list=52%, signal=146%
CUI_GLUCOSE_DEPRIVATION	CUI_GLUCOSE_DEPRIVATION		49	-0.293119	-1.74172	0	1	1	7935	tags=88%, list=59%, signal=211%
REACTOME_RECRUITMENT_OF_MITOTIC_CENTROSOME_PROTEINS_AND_COMPLEXES	REACTOME_RECRUITMENT_OF_MITOTIC_CENTROSOME_PROTEINS_AND_COMPLEXES		77	-0.241517	-1.73516	0.00943396	1	1	7658	tags=81%, list=57%, signal=184%
HP_FLATTENED_FEMORAL_HEAD	HP_FLATTENED_FEMORAL_HEAD		6	-0.698708	-1.73401	0.00961539	1	1	4088	tags=100%, list=30%, signal=143%
REACTOME_AURKA_ACTIVATION_BY_TPX2	REACTOME_AURKA_ACTIVATION_BY_TPX2		70	-0.236584	-1.73389	0.00754717	1	1	7846	tags=81%, list=58%, signal=192%
GOBP_CELLULAR_RESPIRATION	GOBP_CELLULAR_RESPIRATION		194	-0.363141	-1.73203	0.00188324	1	1	5209	tags=74%, list=38%, signal=119%
GOBP_REGULATION_OF_BLOOD_BRAIN_BARRIER_PERMEABILITY	GOBP_REGULATION_OF_BLOOD_BRAIN_BARRIER_PERMEABILITY		7	-0.518975	-1.72367	0.0116279	1	1	6523	tags=100%, list=48%, signal=193%
SMID_BREAST_CANCER_RELAPSE_IN_LIVER_DN	SMID_BREAST_CANCER_RELAPSE_IN_LIVER_DN		8	-0.596775	-1.72299	0.0116732	1	1	3776	tags=88%, list=28%, signal=121%
GOMF_BIOACTIVE_LIPID_RECEPTOR_ACTIVITY	GOMF_BIOACTIVE_LIPID_RECEPTOR_ACTIVITY		10	-0.532656	-1.72007	0.0223577	1	1	2274	tags=70%, list=17%, signal=84%
HP_BROAD_COLUMELLA	HP_BROAD_COLUMELLA		11	-0.412643	-1.71021	0.011583	1	1	5501	tags=82%, list=41%, signal=138%
REACTOME_SEPARATION_OF_SISTER_CHROMATIDS	REACTOME_SEPARATION_OF_SISTER_CHROMATIDS		167	-0.205477	-1.70945	0.00750469	1	1	6907	tags=71%, list=51%, signal=144%
GOMF_ATP_HYDROLYSIS_ACTIVITY	GOMF_ATP_HYDROLYSIS_ACTIVITY		282	-0.158563	-1.70863	0	1	1	9622	tags=87%, list=71%, signal=292%
LAIHO_COLORECTAL_CANCER_SERRATED_UP	LAIHO_COLORECTAL_CANCER_SERRATED_UP		107	-0.223153	-1.70855	0.00813008	1	1	6246	tags=68%, list=46%, signal=126%
GOMF_FERRIC_IRON_BINDING	GOMF_FERRIC_IRON_BINDING		7	-0.554215	-1.70755	0.00194553	1	1	2174	tags=71%, list=16%, signal=85%
REACTOME_METABOLISM_OF_AMINO_ACIDS_AND_DERIVATIVES	REACTOME_METABOLISM_OF_AMINO_ACIDS_AND_DERIVATIVES		296	-0.273346	-1.7016	0.0416667	1	1	7594	tags=83%, list=56%, signal=184%
HP_BICONCAVE_VERTEBRAL_BODIES	HP_BICONCAVE_VERTEBRAL_BODIES		23	-0.365808	-1.69903	0.0156556	1	1	7425	tags=91%, list=55%, signal=202%
GOBP_GENERATION_OF_PRECURSOR_METABOLITES_AND_ENERGY	GOBP_GENERATION_OF_PRECURSOR_METABOLITES_AND_ENERGY		403	-0.220239	-1.69421	0.00197239	1	1	5209	tags=60%, list=38%, signal=94%
HP_HEAD_TITUBATION	HP_HEAD_TITUBATION		16	-0.433127	-1.69379	0.0348162	1	1	2608	tags=63%, list=19%, signal=77%
HP_HYPERTROPHIC_CARDIOMYOPATHY	HP_HYPERTROPHIC_CARDIOMYOPATHY		239	-0.217457	-1.69307	0.0229446	1	1	6745	tags=71%, list=50%, signal=139%
HP_CORNEAL_EROSION	HP_CORNEAL_EROSION		27	-0.335642	-1.6908	0.0185874	1	1	3492	tags=59%, list=26%, signal=80%
HP_NEONATAL_DEATH	HP_NEONATAL_DEATH		27	-0.291137	-1.6901	0	1	1	8109	tags=89%, list=60%, signal=221%
LEIN_MEDULLA_MARKERS	LEIN_MEDULLA_MARKERS		80	-0.502328	-1.68875	0.0019305	1	1	3228	tags=74%, list=24%, signal=96%
GOBP_NEGATIVE_REGULATION_OF_OXIDATIVE_PHOSPHORYLATION	GOBP_NEGATIVE_REGULATION_OF_OXIDATIVE_PHOSPHORYLATION		7	-0.548298	-1.68856	0.00205761	1	1	4190	tags=86%, list=31%, signal=124%
GOMF_THIAMINE_PYROPHOSPHATE_BINDING	GOMF_THIAMINE_PYROPHOSPHATE_BINDING		6	-0.78014	-1.68657	0.00389105	1	1	2985	tags=100%, list=22%, signal=128%
LEE_LIVER_CANCER_SURVIVAL_UP	LEE_LIVER_CANCER_SURVIVAL_UP		116	-0.225081	-1.68608	0.0427184	1	1	5388	tags=62%, list=40%, signal=102%
GOBP_RESPIRATORY_ELECTRON_TRANSPORT_CHAIN	GOBP_RESPIRATORY_ELECTRON_TRANSPORT_CHAIN		90	-0.430456	-1.6855	0.00187617	1	1	5198	tags=81%, list=38%, signal=131%
HP_OPTIC_NEUROPATHY	HP_OPTIC_NEUROPATHY		43	-0.402504	-1.68507	0.022	1	1	5909	tags=84%, list=44%, signal=148%
HP_METAPHYSEAL_CUPPING	HP_METAPHYSEAL_CUPPING		16	-0.474127	-1.68447	0.025641	1	1	2900	tags=69%, list=21%, signal=87%
ZHOU_TNF_SIGNALING_4HR	ZHOU_TNF_SIGNALING_4HR		47	-0.267604	-1.68446	0.0219124	1	1	8785	tags=91%, list=65%, signal=259%
BYSTRYKH_HEMATOPOIESIS_STEM_CELL_FLI1	BYSTRYKH_HEMATOPOIESIS_STEM_CELL_FLI1		6	-0.547877	-1.68167	0.00573614	1	1	6131	tags=100%, list=45%, signal=183%
WP_NCRNAS_INVOLVED_IN_STAT3_SIGNALING_IN_HEPATOCELLULAR_CARCINOMA	WP_NCRNAS_INVOLVED_IN_STAT3_SIGNALING_IN_HEPATOCELLULAR_CARCINOMA		11	-0.504371	-1.68139	0.0229446	1	1	4259	tags=82%, list=31%, signal=119%
HP_POLYHYDRAMNIOS	HP_POLYHYDRAMNIOS		204	-0.130901	-1.67949	0.0188285	1	1	3103	tags=36%, list=23%, signal=46%
GOBP_IRON_ION_HOMEOSTASIS	GOBP_IRON_ION_HOMEOSTASIS		67	-0.26053	-1.67947	0.0291829	1	1	9230	tags=94%, list=68%, signal=293%
GOBP_FATTY_ACID_ELONGATION	GOBP_FATTY_ACID_ELONGATION		12	-0.61766	-1.67941	0.0142276	1	1	2931	tags=83%, list=22%, signal=106%
HP_ABNORMALITY_OF_HEPATOBILIARY_SYSTEM_PHYSIOLOGY	HP_ABNORMALITY_OF_HEPATOBILIARY_SYSTEM_PHYSIOLOGY		170	-0.180111	-1.67923	0.00767754	1	1	8910	tags=84%, list=66%, signal=241%
REACTOME_SULFUR_AMINO_ACID_METABOLISM	REACTOME_SULFUR_AMINO_ACID_METABOLISM		22	-0.397681	-1.67791	0	1	1	5092	tags=77%, list=38%, signal=124%
KRIGE_AMINO_ACID_DEPRIVATION	KRIGE_AMINO_ACID_DEPRIVATION		26	-0.307345	-1.67753	0.00795229	1	1	6268	tags=77%, list=46%, signal=143%
GOMF_ELECTRON_TRANSFER_ACTIVITY	GOMF_ELECTRON_TRANSFER_ACTIVITY		94	-0.375517	-1.67356	0.00787402	1	1	5183	tags=76%, list=38%, signal=121%
GOBP_SPINDLE_ASSEMBLY	GOBP_SPINDLE_ASSEMBLY		110	-0.19213	-1.67261	0.0390625	1	1	8013	tags=78%, list=59%, signal=190%
WANG_ESOPHAGUS_CANCER_PROGRESSION_UP	WANG_ESOPHAGUS_CANCER_PROGRESSION_UP		5	-0.656489	-1.67023	0.0365854	1	1	1949	tags=80%, list=14%, signal=93%
GOBP_ENERGY_DERIVATION_BY_OXIDATION_OF_ORGANIC_COMPOUNDS	GOBP_ENERGY_DERIVATION_BY_OXIDATION_OF_ORGANIC_COMPOUNDS		264	-0.291814	-1.66952	0.00191205	1	1	5209	tags=67%, list=38%, signal=107%
GOBP_POSITIVE_REGULATION_OF_NLRP3_INFLAMMASOME_COMPLEX_ASSEMBLY	GOBP_POSITIVE_REGULATION_OF_NLRP3_INFLAMMASOME_COMPLEX_ASSEMBLY		10	-0.542855	-1.6691	0.0315582	1	1	3491	tags=80%, list=26%, signal=108%
HP_ABNORMAL_HEAD_MOVEMENTS	HP_ABNORMAL_HEAD_MOVEMENTS		33	-0.262801	-1.66831	0.00606061	1	1	2608	tags=45%, list=19%, signal=56%
HP_ALACRIMA	HP_ALACRIMA		15	-0.430748	-1.66806	0.00769231	1	1	2301	tags=60%, list=17%, signal=72%
GOBP_LACTATE_METABOLIC_PROCESS	GOBP_LACTATE_METABOLIC_PROCESS		13	-0.433316	-1.6678	0.0119048	1	1	5601	tags=85%, list=41%, signal=144%
GOBP_NEGATIVE_REGULATION_OF_ENDOPLASMIC_RETICULUM_CALCIUM_ION_CONCENTRATION	GOBP_NEGATIVE_REGULATION_OF_ENDOPLASMIC_RETICULUM_CALCIUM_ION_CONCENTRATION		8	-0.560677	-1.66634	0.0355731	1	1	2571	tags=75%, list=19%, signal=93%
GOBP_AEROBIC_RESPIRATION	GOBP_AEROBIC_RESPIRATION		156	-0.382903	-1.66356	0.00190114	1	1	5209	tags=76%, list=38%, signal=122%
GOBP_IRE1_MEDIATED_UNFOLDED_PROTEIN_RESPONSE	GOBP_IRE1_MEDIATED_UNFOLDED_PROTEIN_RESPONSE		17	-0.367041	-1.6623	0.00803213	1	1	5396	tags=76%, list=40%, signal=127%
HP_LETHARGY	HP_LETHARGY		171	-0.258584	-1.65975	0.0113636	1	1	8111	tags=85%, list=60%, signal=210%
GOMF_OLIGOPEPTIDE_TRANSMEMBRANE_TRANSPORTER_ACTIVITY	GOMF_OLIGOPEPTIDE_TRANSMEMBRANE_TRANSPORTER_ACTIVITY		9	-0.535938	-1.65975	0.00984252	1	1	3283	tags=78%, list=24%, signal=103%
REACTOME_ORC1_REMOVAL_FROM_CHROMATIN	REACTOME_ORC1_REMOVAL_FROM_CHROMATIN		65	-0.333354	-1.6573	0.00542496	1	1	8014	tags=92%, list=59%, signal=225%
REACTOME_HYALURONAN_METABOLISM	REACTOME_HYALURONAN_METABOLISM		15	-0.440632	-1.65717	0.0333333	1	1	3974	tags=73%, list=29%, signal=104%
WP_OVERVIEW_OF_INTERFERONSMEDIATED_SIGNALING_PATHWAY	WP_OVERVIEW_OF_INTERFERONSMEDIATED_SIGNALING_PATHWAY		15	-0.352793	-1.657	0.023301	1	1	5163	tags=73%, list=38%, signal=118%
APRELIKOVA_BRCA1_TARGETS	APRELIKOVA_BRCA1_TARGETS		43	-0.322605	-1.65556	0.00788955	1	1	6358	tags=79%, list=47%, signal=148%
HP_ABNORMAL_CIRCULATING_PROTEINOGENIC_AMINO_ACID_CONCENTRATION	HP_ABNORMAL_CIRCULATING_PROTEINOGENIC_AMINO_ACID_CONCENTRATION		65	-0.326733	-1.65555	0.0491159	1	1	6227	tags=78%, list=46%, signal=144%
HP_DECREASED_LDL_CHOLESTEROL_CONCENTRATION	HP_DECREASED_LDL_CHOLESTEROL_CONCENTRATION		8	-0.536956	-1.65491	0.0192678	1	1	6280	tags=100%, list=46%, signal=186%
HP_ABNORMALITY_OF_THE_MUSCULATURE_OF_THE_HAND	HP_ABNORMALITY_OF_THE_MUSCULATURE_OF_THE_HAND		85	-0.233108	-1.65305	0.0195695	1	1	9297	tags=92%, list=69%, signal=290%
WP_ID_SIGNALING_PATHWAY	WP_ID_SIGNALING_PATHWAY		15	-0.42729	-1.65223	0.0576923	1	1	5058	tags=80%, list=37%, signal=128%
HP_ABNORMAL_CIRCULATING_AMINO_ACID_CONCENTRATION	HP_ABNORMAL_CIRCULATING_AMINO_ACID_CONCENTRATION		100	-0.292163	-1.65194	0.0416667	1	1	7996	tags=88%, list=59%, signal=213%
CUI_TCF21_TARGETS_DN	CUI_TCF21_TARGETS_DN		30	-0.325538	-1.65093	0.0286885	1	1	3730	tags=60%, list=28%, signal=83%
GOMF_VOLTAGE_GATED_POTASSIUM_CHANNEL_ACTIVITY_INVOLVED_IN_VENTRICULAR_CARDIAC_MUSCLE_CELL_ACTION_POTENTIAL_REPOLARIZATION	GOMF_VOLTAGE_GATED_POTASSIUM_CHANNEL_ACTIVITY_INVOLVED_IN_VENTRICULAR_CARDIAC_MUSCLE_CELL_ACTION_POTENTIAL_REPOLARIZATION		6	-0.621779	-1.64886	0.00782779	1	1	613	tags=67%, list=5%, signal=70%
GOMF_FERROUS_IRON_BINDING	GOMF_FERROUS_IRON_BINDING		22	-0.294667	-1.64871	0.00580271	1	1	2174	tags=45%, list=16%, signal=54%
GOBP_VITAMIN_D_METABOLIC_PROCESS	GOBP_VITAMIN_D_METABOLIC_PROCESS		7	-0.699508	-1.64645	0.0245902	1	1	2142	tags=86%, list=16%, signal=102%
REACTOME_REGULATION_OF_PLK1_ACTIVITY_AT_G2_M_TRANSITION	REACTOME_REGULATION_OF_PLK1_ACTIVITY_AT_G2_M_TRANSITION		84	-0.20808	-1.6452	0.0320151	1	1	7846	tags=79%, list=58%, signal=185%
HP_PAROXYSMAL_INVOLUNTARY_EYE_MOVEMENTS	HP_PAROXYSMAL_INVOLUNTARY_EYE_MOVEMENTS		33	-0.474263	-1.64402	0.00592885	1	1	5909	tags=91%, list=44%, signal=161%
REACTOME_SYNTHESIS_OF_VERY_LONG_CHAIN_FATTY_ACYL_COAS	REACTOME_SYNTHESIS_OF_VERY_LONG_CHAIN_FATTY_ACYL_COAS		20	-0.49806	-1.644	0.0505618	1	1	3425	tags=75%, list=25%, signal=100%
BIOCARTA_ATM_PATHWAY	BIOCARTA_ATM_PATHWAY		19	-0.430177	-1.64284	0.0572519	1	1	4878	tags=79%, list=36%, signal=123%
REACTOME_ACTIVATION_OF_NIMA_KINASES_NEK9_NEK6_NEK7	REACTOME_ACTIVATION_OF_NIMA_KINASES_NEK9_NEK6_NEK7		7	-0.617701	-1.64275	0.0180361	1	1	3250	tags=86%, list=24%, signal=113%
GOBP_FATTY_ACID_ELONGATION_SATURATED_FATTY_ACID	GOBP_FATTY_ACID_ELONGATION_SATURATED_FATTY_ACID		6	-0.834478	-1.64223	0.0558882	1	1	2249	tags=100%, list=17%, signal=120%
GOMF_VERY_LONG_CHAIN_3_KETOACYL_COA_SYNTHASE_ACTIVITY	GOMF_VERY_LONG_CHAIN_3_KETOACYL_COA_SYNTHASE_ACTIVITY		6	-0.834478	-1.64223	0.0558882	1	1	2249	tags=100%, list=17%, signal=120%
GOBP_CERAMIDE_TRANSPORT	GOBP_CERAMIDE_TRANSPORT		15	-0.404078	-1.64174	0	1	1	7179	tags=93%, list=53%, signal=198%
GOBP_THIOESTER_BIOSYNTHETIC_PROCESS	GOBP_THIOESTER_BIOSYNTHETIC_PROCESS		41	-0.432188	-1.64069	0.0675676	1	1	3747	tags=71%, list=28%, signal=97%
GOBP_NEGATIVE_REGULATION_OF_DIGESTIVE_SYSTEM_PROCESS	GOBP_NEGATIVE_REGULATION_OF_DIGESTIVE_SYSTEM_PROCESS		7	-0.620739	-1.64065	0.0119284	1	1	1273	tags=71%, list=9%, signal=79%
GOBP_MITOCHONDRIAL_GENOME_MAINTENANCE	GOBP_MITOCHONDRIAL_GENOME_MAINTENANCE		21	-0.338644	-1.64056	0.0197239	1	1	6389	tags=81%, list=47%, signal=153%
GOMF_ADENYLYLTRANSFERASE_ACTIVITY	GOMF_ADENYLYLTRANSFERASE_ACTIVITY		25	-0.30252	-1.64033	0.033543	1	1	7834	tags=88%, list=58%, signal=208%
GOBP_INFLAMMASOME_COMPLEX_ASSEMBLY	GOBP_INFLAMMASOME_COMPLEX_ASSEMBLY		17	-0.507797	-1.63732	0.052	1	1	3491	tags=76%, list=26%, signal=103%
HP_FEMORAL_BOWING	HP_FEMORAL_BOWING		33	-0.32449	-1.63693	0.0361217	1	1	7523	tags=88%, list=56%, signal=197%
GOBP_MITOCHONDRIAL_DNA_METABOLIC_PROCESS	GOBP_MITOCHONDRIAL_DNA_METABOLIC_PROCESS		15	-0.3957	-1.63619	0.0115607	1	1	6389	tags=87%, list=47%, signal=164%
HP_SPONDYLOEPIMETAPHYSEAL_DYSPLASIA	HP_SPONDYLOEPIMETAPHYSEAL_DYSPLASIA		15	-0.477379	-1.63583	0.00398406	1	1	4380	tags=80%, list=32%, signal=118%
GOMF_STEROID_DEHYDROGENASE_ACTIVITY_ACTING_ON_THE_CH_OH_GROUP_OF_DONORS_NAD_OR_NADP_AS_ACCEPTOR	GOMF_STEROID_DEHYDROGENASE_ACTIVITY_ACTING_ON_THE_CH_OH_GROUP_OF_DONORS_NAD_OR_NADP_AS_ACCEPTOR		11	-0.661602	-1.63548	0.0546875	1	1	3362	tags=91%, list=25%, signal=121%
HP_CYANOSIS	HP_CYANOSIS		71	-0.175345	-1.63478	0.00635593	1	1	4890	tags=54%, list=36%, signal=83%
GOBP_POSITIVE_REGULATION_OF_NITRIC_OXIDE_SYNTHASE_BIOSYNTHETIC_PROCESS	GOBP_POSITIVE_REGULATION_OF_NITRIC_OXIDE_SYNTHASE_BIOSYNTHETIC_PROCESS		13	-0.429861	-1.63379	0.037037	1	1	3563	tags=69%, list=26%, signal=94%
WP_PHOTODYNAMIC_THERAPYINDUCED_NFE2L2_NRF2_SURVIVAL_SIGNALING	WP_PHOTODYNAMIC_THERAPYINDUCED_NFE2L2_NRF2_SURVIVAL_SIGNALING		20	-0.336638	-1.63363	0.0282258	1	1	2899	tags=55%, list=21%, signal=70%
GOBP_COPPER_ION_TRANSPORT	GOBP_COPPER_ION_TRANSPORT		14	-0.531807	-1.63278	0.054902	1	1	5385	tags=93%, list=40%, signal=154%
FOURNIER_ACINAR_DEVELOPMENT_LATE_2	FOURNIER_ACINAR_DEVELOPMENT_LATE_2		260	-0.140497	-1.63228	0.0077821	1	1	9652	tags=85%, list=71%, signal=290%
GOBP_POSITIVE_REGULATION_OF_PROTEIN_MATURATION	GOBP_POSITIVE_REGULATION_OF_PROTEIN_MATURATION		20	-0.367464	-1.62982	0.0229645	1	1	3837	tags=65%, list=28%, signal=91%
REACTOME_RECYCLING_OF_EIF2_GDP	REACTOME_RECYCLING_OF_EIF2_GDP		8	-0.603411	-1.62958	0.00574713	1	1	5380	tags=100%, list=40%, signal=166%
REACTOME_ANTIGEN_PROCESSING_CROSS_PRESENTATION	REACTOME_ANTIGEN_PROCESSING_CROSS_PRESENTATION		89	-0.267822	-1.62845	0.0362595	1	1	8424	tags=89%, list=62%, signal=233%
ONGUSAHA_TP53_TARGETS	ONGUSAHA_TP53_TARGETS		33	-0.330442	-1.62775	0.0326923	1	1	5800	tags=76%, list=43%, signal=132%
LIU_CDX2_TARGETS_UP	LIU_CDX2_TARGETS_UP		19	-0.418322	-1.62362	0.0169851	1	1	3612	tags=68%, list=27%, signal=93%
GOMF_ENDOPEPTIDASE_ACTIVITY	GOMF_ENDOPEPTIDASE_ACTIVITY		242	-0.152265	-1.62355	0.0728347	1	1	4750	tags=50%, list=35%, signal=76%
PID_IL27_PATHWAY	PID_IL27_PATHWAY		13	-0.530228	-1.62271	0.0674603	1	1	4289	tags=85%, list=32%, signal=124%
HP_ABNORMALITY_OF_ACID_BASE_HOMEOSTASIS	HP_ABNORMALITY_OF_ACID_BASE_HOMEOSTASIS		320	-0.248278	-1.62242	0.0301318	1	1	5990	tags=68%, list=44%, signal=120%
GOBP_DEPYRIMIDINATION	GOBP_DEPYRIMIDINATION		7	-0.570669	-1.61948	0.0204082	1	1	3887	tags=86%, list=29%, signal=120%
GOMF_PEPTIDASE_ACTIVITY	GOMF_PEPTIDASE_ACTIVITY		394	-0.138246	-1.61942	0.062	1	1	5955	tags=57%, list=44%, signal=99%
WP_NONALCOHOLIC_FATTY_LIVER_DISEASE	WP_NONALCOHOLIC_FATTY_LIVER_DISEASE		129	-0.264264	-1.6175	0.00587084	1	1	5383	tags=66%, list=40%, signal=108%
GOBP_REGULATION_OF_MITOCHONDRIAL_MRNA_STABILITY	GOBP_REGULATION_OF_MITOCHONDRIAL_MRNA_STABILITY		7	-0.570891	-1.61688	0.0626263	1	1	3884	tags=86%, list=29%, signal=120%
GOBP_NEGATIVE_REGULATION_OF_COLD_INDUCED_THERMOGENESIS	GOBP_NEGATIVE_REGULATION_OF_COLD_INDUCED_THERMOGENESIS		42	-0.21666	-1.61663	0.0394477	1	1	3527	tags=48%, list=26%, signal=64%
GOBP_POSITIVE_REGULATION_OF_TRANSCRIPTION_FROM_RNA_POLYMERASE_II_PROMOTER_IN_RESPONSE_TO_HYPOXIA	GOBP_POSITIVE_REGULATION_OF_TRANSCRIPTION_FROM_RNA_POLYMERASE_II_PROMOTER_IN_RESPONSE_TO_HYPOXIA		6	-0.673606	-1.61599	0.0214008	1	1	4428	tags=100%, list=33%, signal=148%
HP_RESPIRATORY_FAILURE_REQUIRING_ASSISTED_VENTILATION	HP_RESPIRATORY_FAILURE_REQUIRING_ASSISTED_VENTILATION		27	-0.27689	-1.61484	0.0230769	1	1	6796	tags=78%, list=50%, signal=156%
GOBP_POSITIVE_REGULATION_OF_MESENCHYMAL_CELL_PROLIFERATION	GOBP_POSITIVE_REGULATION_OF_MESENCHYMAL_CELL_PROLIFERATION		19	-0.359825	-1.61355	0.0466531	1	1	5830	tags=79%, list=43%, signal=138%
GOBP_NEGATIVE_REGULATION_OF_SPHINGOLIPID_BIOSYNTHETIC_PROCESS	GOBP_NEGATIVE_REGULATION_OF_SPHINGOLIPID_BIOSYNTHETIC_PROCESS		6	-0.72392	-1.61336	0.047081	1	1	1488	tags=83%, list=11%, signal=94%
GOBP_IRON_SULFUR_CLUSTER_ASSEMBLY	GOBP_IRON_SULFUR_CLUSTER_ASSEMBLY		25	-0.345243	-1.61285	0.0342742	1	1	5630	tags=76%, list=42%, signal=130%
GOBP_SPHINGOLIPID_METABOLIC_PROCESS	GOBP_SPHINGOLIPID_METABOLIC_PROCESS		139	-0.168207	-1.61236	0.0357895	1	1	2327	tags=34%, list=17%, signal=40%
HP_LACTICACIDURIA	HP_LACTICACIDURIA		9	-0.591296	-1.6121	0.0115385	1	1	4039	tags=89%, list=30%, signal=127%
XU_RESPONSE_TO_TRETINOIN_AND_NSC682994_UP	XU_RESPONSE_TO_TRETINOIN_AND_NSC682994_UP		12	-0.505041	-1.6119	0.0538033	1	1	5585	tags=92%, list=41%, signal=156%
BONOME_OVARIAN_CANCER_SURVIVAL_OPTIMAL_DEBULKING	BONOME_OVARIAN_CANCER_SURVIVAL_OPTIMAL_DEBULKING		203	-0.0801917	-1.60992	0.00573614	1	1	6140	tags=53%, list=45%, signal=96%
COLDREN_GEFITINIB_RESISTANCE_UP	COLDREN_GEFITINIB_RESISTANCE_UP		82	-0.200602	-1.60984	0.0155039	1	1	8206	tags=80%, list=61%, signal=203%
GOMF_OXIDOREDUCTASE_ACTIVITY_ACTING_ON_THE_ALDEHYDE_OR_OXO_GROUP_OF_DONORS	GOMF_OXIDOREDUCTASE_ACTIVITY_ACTING_ON_THE_ALDEHYDE_OR_OXO_GROUP_OF_DONORS		35	-0.409424	-1.60852	0.0160321	1	1	2985	tags=63%, list=22%, signal=80%
MANALO_HYPOXIA_DN	MANALO_HYPOXIA_DN		271	-0.155187	-1.60752	0.0691589	1	1	9991	tags=89%, list=74%, signal=332%
GOBP_MAINTENANCE_OF_BLOOD_BRAIN_BARRIER	GOBP_MAINTENANCE_OF_BLOOD_BRAIN_BARRIER		32	-0.300667	-1.60731	0.0600414	1	1	6523	tags=78%, list=48%, signal=150%
MCMURRAY_TP53_HRAS_COOPERATION_RESPONSE_UP	MCMURRAY_TP53_HRAS_COOPERATION_RESPONSE_UP		21	-0.33195	-1.60597	0.0180361	1	1	5189	tags=71%, list=38%, signal=116%
GOBP_RESOLUTION_OF_RECOMBINATION_INTERMEDIATES	GOBP_RESOLUTION_OF_RECOMBINATION_INTERMEDIATES		5	-0.685885	-1.60575	0.0408998	1	1	4261	tags=100%, list=31%, signal=146%
HP_DECREASED_ACTIVITY_OF_MITOCHONDRIAL_COMPLEX_I	HP_DECREASED_ACTIVITY_OF_MITOCHONDRIAL_COMPLEX_I		49	-0.422689	-1.60545	0.00961539	1	1	5909	tags=86%, list=44%, signal=151%
NEBEN_AML_WITH_FLT3_OR_NRAS_DN	NEBEN_AML_WITH_FLT3_OR_NRAS_DN		12	-0.502973	-1.6047	0.0681818	1	1	5613	tags=92%, list=41%, signal=156%
HP_ABNORMALITY_OF_SUBCUTANEOUS_FAT_TISSUE	HP_ABNORMALITY_OF_SUBCUTANEOUS_FAT_TISSUE		46	-0.224989	-1.60458	0.0552268	1	1	8746	tags=87%, list=65%, signal=244%
REACTOME_METABOLISM_OF_WATER_SOLUBLE_VITAMINS_AND_COFACTORS	REACTOME_METABOLISM_OF_WATER_SOLUBLE_VITAMINS_AND_COFACTORS		100	-0.269703	-1.60452	0.0299401	1	1	6943	tags=78%, list=51%, signal=159%
GOBP_REGULATION_OF_ATPASE_COUPLED_CALCIUM_TRANSMEMBRANE_TRANSPORTER_ACTIVITY	GOBP_REGULATION_OF_ATPASE_COUPLED_CALCIUM_TRANSMEMBRANE_TRANSPORTER_ACTIVITY		8	-0.466394	-1.60431	0.00387597	1	1	2154	tags=63%, list=16%, signal=74%
HP_ABNORMAL_BLOOD_GLUCOSE_CONCENTRATION	HP_ABNORMAL_BLOOD_GLUCOSE_CONCENTRATION		213	-0.200979	-1.60356	0.0361905	1	1	5909	tags=63%, list=44%, signal=111%
GOBP_MITOCHONDRIAL_TRANSLATIONAL_ELONGATION	GOBP_MITOCHONDRIAL_TRANSLATIONAL_ELONGATION		5	-0.60468	-1.60324	0.019084	1	1	5361	tags=100%, list=40%, signal=165%
GOMF_ANTIOXIDANT_ACTIVITY	GOMF_ANTIOXIDANT_ACTIVITY		61	-0.281589	-1.60308	0.028626	1	1	6199	tags=74%, list=46%, signal=135%
REACTOME_INTERLEUKIN_15_SIGNALING	REACTOME_INTERLEUKIN_15_SIGNALING		11	-0.581106	-1.603	0.00965251	1	1	3220	tags=82%, list=24%, signal=107%
GOMF_VITAMIN_B6_BINDING	GOMF_VITAMIN_B6_BINDING		41	-0.308167	-1.60238	0.0446097	1	1	5092	tags=68%, list=38%, signal=109%
GOBP_THIOESTER_METABOLIC_PROCESS	GOBP_THIOESTER_METABOLIC_PROCESS		74	-0.356735	-1.60217	0.0680529	1	1	3800	tags=64%, list=28%, signal=88%
GOBP_LONG_CHAIN_FATTY_ACYL_COA_BIOSYNTHETIC_PROCESS	GOBP_LONG_CHAIN_FATTY_ACYL_COA_BIOSYNTHETIC_PROCESS		17	-0.571571	-1.60119	0.0704501	1	1	3425	tags=82%, list=25%, signal=110%
REACTOME_APC_C_MEDIATED_DEGRADATION_OF_CELL_CYCLE_PROTEINS	REACTOME_APC_C_MEDIATED_DEGRADATION_OF_CELL_CYCLE_PROTEINS		83	-0.277232	-1.60042	0.0166359	1	1	7206	tags=81%, list=53%, signal=171%
GOBP_ATP_SYNTHESIS_COUPLED_ELECTRON_TRANSPORT	GOBP_ATP_SYNTHESIS_COUPLED_ELECTRON_TRANSPORT		71	-0.449829	-1.59947	0.0361905	1	1	5198	tags=83%, list=38%, signal=134%
HP_ABNORMAL_URINE_PROTEIN_LEVEL	HP_ABNORMAL_URINE_PROTEIN_LEVEL		182	-0.153381	-1.59892	0.0300601	1	1	7183	tags=68%, list=53%, signal=143%
WP_FATTY_ACID_OMEGAOXIDATION	WP_FATTY_ACID_OMEGAOXIDATION		5	-0.730326	-1.59795	0.0212766	1	1	3659	tags=100%, list=27%, signal=137%
HP_CYTOCHROME_C_OXIDASE_NEGATIVE_MUSCLE_FIBERS	HP_CYTOCHROME_C_OXIDASE_NEGATIVE_MUSCLE_FIBERS		18	-0.409517	-1.59751	0.0225989	1	1	8010	tags=100%, list=59%, signal=244%
HP_PROTUBERANT_ABDOMEN	HP_PROTUBERANT_ABDOMEN		28	-0.30268	-1.59701	0.0212766	1	1	7523	tags=86%, list=56%, signal=192%
GOCC_TRICARBOXYLIC_ACID_CYCLE_ENZYME_COMPLEX	GOCC_TRICARBOXYLIC_ACID_CYCLE_ENZYME_COMPLEX		16	-0.651201	-1.59623	0.00919118	1	1	4738	tags=100%, list=35%, signal=154%
HP_ABNORMAL_CELLULAR_PHENOTYPE	HP_ABNORMAL_CELLULAR_PHENOTYPE		452	-0.170824	-1.59502	0.0363289	1	1	7357	tags=71%, list=54%, signal=150%
GOBP_ACETYL_COA_METABOLIC_PROCESS	GOBP_ACETYL_COA_METABOLIC_PROCESS		28	-0.438755	-1.59404	0.0450098	1	1	3747	tags=71%, list=28%, signal=99%
GOBP_MONOCARBOXYLIC_ACID_METABOLIC_PROCESS	GOBP_MONOCARBOXYLIC_ACID_METABOLIC_PROCESS		418	-0.213709	-1.59328	0.0813492	1	1	4910	tags=57%, list=36%, signal=87%
REACTOME_REVERSIBLE_HYDRATION_OF_CARBON_DIOXIDE	REACTOME_REVERSIBLE_HYDRATION_OF_CARBON_DIOXIDE		8	-0.59324	-1.5926	0.0383142	1	1	2130	tags=75%, list=16%, signal=89%
GOBP_HEMATOPOIETIC_STEM_CELL_MIGRATION_TO_BONE_MARROW	GOBP_HEMATOPOIETIC_STEM_CELL_MIGRATION_TO_BONE_MARROW		5	-0.750022	-1.59153	0	1	1	682	tags=80%, list=5%, signal=84%
WP_ONECARBON_METABOLISM	WP_ONECARBON_METABOLISM		24	-0.329147	-1.59136	0.0251451	1	1	4018	tags=63%, list=30%, signal=89%
GOCC_OXIDOREDUCTASE_COMPLEX	GOCC_OXIDOREDUCTASE_COMPLEX		96	-0.393044	-1.59136	0.0335196	1	1	5017	tags=76%, list=37%, signal=120%
HP_BARREL_SHAPED_CHEST	HP_BARREL_SHAPED_CHEST		21	-0.382082	-1.59099	0.014	1	1	5156	tags=76%, list=38%, signal=123%
REACTOME_FATTY_ACYL_COA_BIOSYNTHESIS	REACTOME_FATTY_ACYL_COA_BIOSYNTHESIS		29	-0.466706	-1.59004	0.0608365	1	1	3503	tags=72%, list=26%, signal=97%
COLIN_PILOCYTIC_ASTROCYTOMA_VS_GLIOBLASTOMA_UP	COLIN_PILOCYTIC_ASTROCYTOMA_VS_GLIOBLASTOMA_UP		32	-0.411784	-1.58867	0.0220441	1	1	2480	tags=59%, list=18%, signal=73%
TARTE_PLASMA_CELL_VS_PLASMABLAST_DN	TARTE_PLASMA_CELL_VS_PLASMABLAST_DN		286	-0.155593	-1.5874	0.061657	1	1	8124	tags=75%, list=60%, signal=184%
GOBP_SPINDLE_ORGANIZATION	GOBP_SPINDLE_ORGANIZATION		171	-0.145571	-1.58701	0.0379507	1	1	7325	tags=68%, list=54%, signal=147%
MYLLYKANGAS_AMPLIFICATION_HOT_SPOT_7	MYLLYKANGAS_AMPLIFICATION_HOT_SPOT_7		7	-0.521707	-1.58503	0.027668	1	1	6486	tags=100%, list=48%, signal=192%
GOMF_GAP_JUNCTION_CHANNEL_ACTIVITY	GOMF_GAP_JUNCTION_CHANNEL_ACTIVITY		12	-0.445823	-1.58491	0.0223124	1	1	2999	tags=67%, list=22%, signal=86%
HP_SPONDYLOEPIPHYSEAL_DYSPLASIA	HP_SPONDYLOEPIPHYSEAL_DYSPLASIA		11	-0.542178	-1.58478	0.0353635	1	1	4979	tags=91%, list=37%, signal=144%
HP_ABNORMALITY_OF_THE_BILIARY_SYSTEM	HP_ABNORMALITY_OF_THE_BILIARY_SYSTEM		286	-0.130493	-1.58467	0.0458891	1	1	8836	tags=78%, list=65%, signal=219%
GOCC_MITOCHONDRIAL_TRICARBOXYLIC_ACID_CYCLE_ENZYME_COMPLEX	GOCC_MITOCHONDRIAL_TRICARBOXYLIC_ACID_CYCLE_ENZYME_COMPLEX		11	-0.65096	-1.58456	0.0195695	1	1	4738	tags=100%, list=35%, signal=154%
GOBP_VERY_LONG_CHAIN_FATTY_ACID_METABOLIC_PROCESS	GOBP_VERY_LONG_CHAIN_FATTY_ACID_METABOLIC_PROCESS		28	-0.461381	-1.58426	0.0761719	1	1	3925	tags=75%, list=29%, signal=105%
GOMF_OXIDOREDUCTASE_ACTIVITY_ACTING_ON_THE_ALDEHYDE_OR_OXO_GROUP_OF_DONORS_DISULFIDE_AS_ACCEPTOR	GOMF_OXIDOREDUCTASE_ACTIVITY_ACTING_ON_THE_ALDEHYDE_OR_OXO_GROUP_OF_DONORS_DISULFIDE_AS_ACCEPTOR		7	-0.637267	-1.58309	0.019084	1	1	2985	tags=86%, list=22%, signal=110%
GOBP_IRON_IMPORT_INTO_CELL	GOBP_IRON_IMPORT_INTO_CELL		9	-0.626397	-1.58306	0.0178218	1	1	2058	tags=78%, list=15%, signal=92%
LUCAS_HNF4A_TARGETS_UP	LUCAS_HNF4A_TARGETS_UP		50	-0.224386	-1.58294	0.0123457	1	1	2934	tags=44%, list=22%, signal=56%
HP_DECREASED_ACTIVITY_OF_THE_PYRUVATE_DEHYDROGENASE_COMPLEX	HP_DECREASED_ACTIVITY_OF_THE_PYRUVATE_DEHYDROGENASE_COMPLEX		34	-0.449441	-1.58268	0.0418251	1	1	4687	tags=79%, list=35%, signal=121%
HP_ABNORMAL_LIVER_PARENCHYMA_MORPHOLOGY	HP_ABNORMAL_LIVER_PARENCHYMA_MORPHOLOGY		6	-0.637209	-1.58175	0.0605469	1	1	4921	tags=100%, list=36%, signal=157%
GOCC_MICOS_COMPLEX	GOCC_MICOS_COMPLEX		8	-0.590646	-1.58099	0.0432099	1	1	3859	tags=88%, list=28%, signal=122%
VALK_AML_WITH_FLT3_ITD	VALK_AML_WITH_FLT3_ITD		35	-0.383911	-1.5805	0.032197	1	1	3717	tags=66%, list=27%, signal=90%
GOBP_REGULATION_OF_GAP_JUNCTION_ASSEMBLY	GOBP_REGULATION_OF_GAP_JUNCTION_ASSEMBLY		7	-0.624641	-1.58048	0.0331263	1	1	3156	tags=86%, list=23%, signal=112%
HP_TYPE_I_DIABETES_MELLITUS	HP_TYPE_I_DIABETES_MELLITUS		28	-0.294419	-1.57934	0.043299	1	1	3763	tags=57%, list=28%, signal=79%
GOBP_CELLULAR_IRON_ION_HOMEOSTASIS	GOBP_CELLULAR_IRON_ION_HOMEOSTASIS		51	-0.24142	-1.5792	0.0545455	1	1	9230	tags=92%, list=68%, signal=288%
HP_ENLARGEMENT_OF_THE_WRISTS	HP_ENLARGEMENT_OF_THE_WRISTS		5	-0.827772	-1.57873	0.0427184	1	1	2339	tags=100%, list=17%, signal=121%
KAAB_HEART_ATRIUM_VS_VENTRICLE_DN	KAAB_HEART_ATRIUM_VS_VENTRICLE_DN		237	-0.195287	-1.57866	0.0747475	1	1	5806	tags=62%, list=43%, signal=107%
GOMF_CARBON_OXYGEN_LYASE_ACTIVITY	GOMF_CARBON_OXYGEN_LYASE_ACTIVITY		67	-0.265159	-1.57865	0.0509804	1	1	4718	tags=61%, list=35%, signal=93%
KEGG_METABOLISM_OF_XENOBIOTICS_BY_CYTOCHROME_P450	KEGG_METABOLISM_OF_XENOBIOTICS_BY_CYTOCHROME_P450		22	-0.45977	-1.57849	0.041502	1	1	4252	tags=77%, list=31%, signal=112%
HP_ANEMIA_OF_INADEQUATE_PRODUCTION	HP_ANEMIA_OF_INADEQUATE_PRODUCTION		154	-0.144223	-1.57786	0.0421456	1	1	9508	tags=84%, list=70%, signal=280%
REACTOME_PREGNENOLONE_BIOSYNTHESIS	REACTOME_PREGNENOLONE_BIOSYNTHESIS		10	-0.458445	-1.5778	0.042471	1	1	4634	tags=80%, list=34%, signal=121%
GOCC_EUKARYOTIC_TRANSLATION_INITIATION_FACTOR_2B_COMPLEX	GOCC_EUKARYOTIC_TRANSLATION_INITIATION_FACTOR_2B_COMPLEX		6	-0.603322	-1.5775	0.00581395	1	1	5380	tags=100%, list=40%, signal=166%
GOBP_CALCIUM_INDEPENDENT_CELL_CELL_ADHESION_VIA_PLASMA_MEMBRANE_CELL_ADHESION_MOLECULES	GOBP_CALCIUM_INDEPENDENT_CELL_CELL_ADHESION_VIA_PLASMA_MEMBRANE_CELL_ADHESION_MOLECULES		8	-0.42054	-1.57687	0.0156863	1	1	2775	tags=63%, list=20%, signal=79%
REACTOME_SYNTHESIS_OF_DNA	REACTOME_SYNTHESIS_OF_DNA		113	-0.245319	-1.57611	0.0511464	1	1	7857	tags=82%, list=58%, signal=194%
HP_ABNORMAL_ACTIVITY_OF_MITOCHONDRIAL_RESPIRATORY_CHAIN	HP_ABNORMAL_ACTIVITY_OF_MITOCHONDRIAL_RESPIRATORY_CHAIN		90	-0.388822	-1.57589	0.0484496	1	1	5909	tags=82%, list=44%, signal=145%
GOBP_ADAPTIVE_THERMOGENESIS	GOBP_ADAPTIVE_THERMOGENESIS		133	-0.156711	-1.57581	0.0684932	1	1	6253	tags=62%, list=46%, signal=113%
KEGG_CYSTEINE_AND_METHIONINE_METABOLISM	KEGG_CYSTEINE_AND_METHIONINE_METABOLISM		25	-0.278699	-1.5757	0.0143149	1	1	5446	tags=68%, list=40%, signal=113%
HP_ABNORMAL_CLAVICLE_MORPHOLOGY	HP_ABNORMAL_CLAVICLE_MORPHOLOGY		90	-0.167221	-1.57533	0.0952381	1	1	3321	tags=41%, list=25%, signal=54%
GOMF_COPPER_ION_TRANSMEMBRANE_TRANSPORTER_ACTIVITY	GOMF_COPPER_ION_TRANSMEMBRANE_TRANSPORTER_ACTIVITY		5	-0.687731	-1.57351	0	1	1	4236	tags=100%, list=31%, signal=145%
GOMF_VIRION_BINDING	GOMF_VIRION_BINDING		5	-0.530917	-1.57341	0.0205761	1	1	3650	tags=80%, list=27%, signal=109%
GOMF_SOLUTE_CATION_SYMPORTER_ACTIVITY	GOMF_SOLUTE_CATION_SYMPORTER_ACTIVITY		66	-0.236674	-1.57327	0.034413	1	1	2969	tags=45%, list=22%, signal=58%
GOBP_RESPONSE_TO_TOXIC_SUBSTANCE	GOBP_RESPONSE_TO_TOXIC_SUBSTANCE		168	-0.158299	-1.57316	0.0258449	1	1	4416	tags=48%, list=33%, signal=71%
REACTOME_HDR_THROUGH_SINGLE_STRAND_ANNEALING_SSA	REACTOME_HDR_THROUGH_SINGLE_STRAND_ANNEALING_SSA		36	-0.293994	-1.57288	0.0346154	1	1	8073	tags=89%, list=60%, signal=219%
GOBP_NEGATIVE_REGULATION_OF_LAMELLIPODIUM_ORGANIZATION	GOBP_NEGATIVE_REGULATION_OF_LAMELLIPODIUM_ORGANIZATION		6	-0.707493	-1.57258	0.00404858	1	1	3969	tags=100%, list=29%, signal=141%
HP_METAPHYSEAL_WIDENING	HP_METAPHYSEAL_WIDENING		81	-0.226055	-1.5724	0.0228137	1	1	3146	tags=46%, list=23%, signal=59%
REACTOME_GLYCEROPHOSPHOLIPID_BIOSYNTHESIS	REACTOME_GLYCEROPHOSPHOLIPID_BIOSYNTHESIS		103	-0.183789	-1.57226	0.0417495	1	1	3976	tags=48%, list=29%, signal=67%
GOMF_PHOSPHATIDYLINOSITOL_5_PHOSPHATE_BINDING	GOMF_PHOSPHATIDYLINOSITOL_5_PHOSPHATE_BINDING		17	-0.39414	-1.57028	0.07	1	1	3435	tags=65%, list=25%, signal=87%
HP_ABNORMAL_CIRCULATING_CARBOXYLIC_ACID_CONCENTRATION	HP_ABNORMAL_CIRCULATING_CARBOXYLIC_ACID_CONCENTRATION		183	-0.218363	-1.57024	0.0457256	1	1	7745	tags=79%, list=57%, signal=181%
CHUANG_OXIDATIVE_STRESS_RESPONSE_UP	CHUANG_OXIDATIVE_STRESS_RESPONSE_UP		23	-0.295101	-1.57021	0.03125	1	1	6614	tags=78%, list=49%, signal=153%
HP_NEOPLASM_OF_THE_SKELETAL_SYSTEM	HP_NEOPLASM_OF_THE_SKELETAL_SYSTEM		83	-0.195908	-1.56993	0.0173077	1	1	8138	tags=80%, list=60%, signal=198%
CALVET_IRINOTECAN_SENSITIVE_VS_REVERTED_DN	CALVET_IRINOTECAN_SENSITIVE_VS_REVERTED_DN		5	-0.59123	-1.56993	0.0458333	1	1	2833	tags=80%, list=21%, signal=101%
GOBP_SULFUR_COMPOUND_METABOLIC_PROCESS	GOBP_SULFUR_COMPOUND_METABOLIC_PROCESS		270	-0.192851	-1.56884	0.0718447	1	1	4416	tags=51%, list=33%, signal=75%
WP_TYPE_I_INTERFERON_INDUCTION_AND_SIGNALING_DURING_SARSCOV2_INFECTION	WP_TYPE_I_INTERFERON_INDUCTION_AND_SIGNALING_DURING_SARSCOV2_INFECTION		26	-0.406051	-1.56836	0.1	1	1	4933	tags=77%, list=36%, signal=121%
REACTOME_THE_ROLE_OF_GTSE1_IN_G2_M_PROGRESSION_AFTER_G2_CHECKPOINT	REACTOME_THE_ROLE_OF_GTSE1_IN_G2_M_PROGRESSION_AFTER_G2_CHECKPOINT		67	-0.335636	-1.56798	0.027027	1	1	7206	tags=87%, list=53%, signal=184%
GOBP_POSITIVE_REGULATION_OF_PROTEIN_KINASE_C_SIGNALING	GOBP_POSITIVE_REGULATION_OF_PROTEIN_KINASE_C_SIGNALING		8	-0.570184	-1.56672	0.035503	1	1	5830	tags=100%, list=43%, signal=175%
HP_ABNORMAL_MITOCHONDRIA_IN_MUSCLE_TISSUE	HP_ABNORMAL_MITOCHONDRIA_IN_MUSCLE_TISSUE		29	-0.496114	-1.56539	0.0191939	1	1	5909	tags=93%, list=44%, signal=165%
GOMF_MECHANOSENSITIVE_ION_CHANNEL_ACTIVITY	GOMF_MECHANOSENSITIVE_ION_CHANNEL_ACTIVITY		13	-0.388365	-1.56432	0.00572519	1	1	2040	tags=54%, list=15%, signal=63%
HP_BEAKING_OF_VERTEBRAL_BODIES	HP_BEAKING_OF_VERTEBRAL_BODIES		22	-0.406544	-1.56378	0.0316832	1	1	6204	tags=86%, list=46%, signal=159%
DEMAGALHAES_AGING_DN	DEMAGALHAES_AGING_DN		16	-0.294445	-1.56363	0.057971	1	1	5332	tags=69%, list=39%, signal=113%
CHIARETTI_T_ALL_REFRACTORY_TO_THERAPY	CHIARETTI_T_ALL_REFRACTORY_TO_THERAPY		21	-0.329775	-1.56358	0.061144	1	1	6509	tags=81%, list=48%, signal=156%
GOCC_SARCOPLASMIC_RETICULUM_LUMEN	GOCC_SARCOPLASMIC_RETICULUM_LUMEN		9	-0.589204	-1.56357	0.016	1	1	5573	tags=100%, list=41%, signal=170%
HP_TYPE_2_MUSCLE_FIBER_PREDOMINANCE	HP_TYPE_2_MUSCLE_FIBER_PREDOMINANCE		5	-0.71032	-1.56292	0.0412574	1	1	3930	tags=100%, list=29%, signal=141%
GOBP_AMINOACYL_TRNA_METABOLISM_INVOLVED_IN_TRANSLATIONAL_FIDELITY	GOBP_AMINOACYL_TRNA_METABOLISM_INVOLVED_IN_TRANSLATIONAL_FIDELITY		12	-0.487758	-1.56238	0.0552268	1	1	5819	tags=92%, list=43%, signal=161%
GOMF_AMINOACYL_TRNA_EDITING_ACTIVITY	GOMF_AMINOACYL_TRNA_EDITING_ACTIVITY		12	-0.487758	-1.56238	0.0552268	1	1	5819	tags=92%, list=43%, signal=161%
GOBP_MEMBRANE_LIPID_METABOLIC_PROCESS	GOBP_MEMBRANE_LIPID_METABOLIC_PROCESS		179	-0.160247	-1.56208	0.101727	1	1	2249	tags=32%, list=17%, signal=38%
GOBP_ISOPRENOID_METABOLIC_PROCESS	GOBP_ISOPRENOID_METABOLIC_PROCESS		71	-0.257425	-1.56198	0.062249	1	1	4547	tags=59%, list=34%, signal=89%
GOBP_CELLULAR_AMINO_ACID_BIOSYNTHETIC_PROCESS	GOBP_CELLULAR_AMINO_ACID_BIOSYNTHETIC_PROCESS		57	-0.259094	-1.56191	0.0254403	1	1	6252	tags=72%, list=46%, signal=133%
REACTOME_TRANSCRIPTIONAL_REGULATION_BY_RUNX2	REACTOME_TRANSCRIPTIONAL_REGULATION_BY_RUNX2		103	-0.178399	-1.56117	0.00784314	1	1	7206	tags=71%, list=53%, signal=150%
HP_ABNORMAL_TARSAL_OSSIFICATION	HP_ABNORMAL_TARSAL_OSSIFICATION		8	-0.543528	-1.56064	0.0375235	1	1	6191	tags=100%, list=46%, signal=184%
KEGG_CITRATE_CYCLE_TCA_CYCLE	KEGG_CITRATE_CYCLE_TCA_CYCLE		29	-0.551558	-1.56058	0.0322581	1	1	4692	tags=90%, list=35%, signal=137%
GOMF_EXOPEPTIDASE_ACTIVITY	GOMF_EXOPEPTIDASE_ACTIVITY		79	-0.228498	-1.56044	0.0495049	1	1	4127	tags=53%, list=30%, signal=76%
GOBP_COPPER_ION_TRANSMEMBRANE_TRANSPORT	GOBP_COPPER_ION_TRANSMEMBRANE_TRANSPORT		6	-0.687781	-1.56037	0.0059761	1	1	4236	tags=100%, list=31%, signal=145%
HP_ABNORMALITY_OF_CHROMOSOME_SEGREGATION	HP_ABNORMALITY_OF_CHROMOSOME_SEGREGATION		10	-0.461391	-1.56031	0.0717054	1	1	3239	tags=70%, list=24%, signal=92%
GOMF_COPPER_ION_BINDING	GOMF_COPPER_ION_BINDING		40	-0.283154	-1.5603	0.0615079	1	1	5661	tags=70%, list=42%, signal=120%
GAVIN_PDE3B_TARGETS	GAVIN_PDE3B_TARGETS		17	-0.442637	-1.56018	0.0816327	1	1	5170	tags=82%, list=38%, signal=133%
REACTOME_SYNTHESIS_OF_BILE_ACIDS_AND_BILE_SALTS_VIA_24_HYDROXYCHOLESTEROL	REACTOME_SYNTHESIS_OF_BILE_ACIDS_AND_BILE_SALTS_VIA_24_HYDROXYCHOLESTEROL		6	-0.545884	-1.55954	0.0314961	1	1	1641	tags=67%, list=12%, signal=76%
HP_PLATYSPONDYLY	HP_PLATYSPONDYLY		104	-0.248298	-1.55943	0.0358566	1	1	5783	tags=67%, list=43%, signal=117%
WP_MYD88_DISTINCT_INPUTOUTPUT_PATHWAY	WP_MYD88_DISTINCT_INPUTOUTPUT_PATHWAY		12	-0.505004	-1.55897	0.0938776	1	1	3327	tags=75%, list=25%, signal=99%
HP_CEREBRAL_EDEMA	HP_CEREBRAL_EDEMA		25	-0.378811	-1.55893	0.0597302	1	1	5718	tags=80%, list=42%, signal=138%
HP_SIDEROBLASTIC_ANEMIA	HP_SIDEROBLASTIC_ANEMIA		32	-0.286953	-1.55785	0.0664062	1	1	5438	tags=69%, list=40%, signal=115%
HP_DYSPNEA	HP_DYSPNEA		306	-0.110879	-1.55762	0.0117647	1	1	6725	tags=60%, list=50%, signal=117%
REACTOME_GAP_JUNCTION_ASSEMBLY	REACTOME_GAP_JUNCTION_ASSEMBLY		20	-0.368014	-1.5571	0.0689655	1	1	3152	tags=60%, list=23%, signal=78%
GOMF_DIPEPTIDASE_ACTIVITY	GOMF_DIPEPTIDASE_ACTIVITY		10	-0.512503	-1.5567	0.0493359	1	1	3902	tags=80%, list=29%, signal=112%
GOBP_NON_MEMBRANE_BOUNDED_ORGANELLE_ASSEMBLY	GOBP_NON_MEMBRANE_BOUNDED_ORGANELLE_ASSEMBLY		327	-0.121764	-1.55642	0.0730223	1	1	7632	tags=68%, list=56%, signal=152%
KEGG_GLYCEROPHOSPHOLIPID_METABOLISM	KEGG_GLYCEROPHOSPHOLIPID_METABOLISM		66	-0.190127	-1.55623	0.027668	1	1	3802	tags=47%, list=28%, signal=65%
HP_NAUSEA_AND_VOMITING	HP_NAUSEA_AND_VOMITING		398	-0.128215	-1.55621	0.0481696	1	1	5737	tags=55%, list=42%, signal=92%
GOBP_TETRAHYDROFOLATE_METABOLIC_PROCESS	GOBP_TETRAHYDROFOLATE_METABOLIC_PROCESS		16	-0.463553	-1.55614	0.0214008	1	1	4737	tags=81%, list=35%, signal=125%
CAFFAREL_RESPONSE_TO_THC_24HR_5_DN	CAFFAREL_RESPONSE_TO_THC_24HR_5_DN		50	-0.215677	-1.55526	0.0353817	1	1	8743	tags=86%, list=65%, signal=241%
MEBARKI_HCC_PROGENITOR_FZD8CRD_DN	MEBARKI_HCC_PROGENITOR_FZD8CRD_DN		256	-0.155805	-1.55511	0.0499002	1	1	2376	tags=33%, list=18%, signal=39%
WP_TCA_CYCLE_AND_DEFICIENCY_OF_PYRUVATE_DEHYDROGENASE_COMPLEX_PDHC	WP_TCA_CYCLE_AND_DEFICIENCY_OF_PYRUVATE_DEHYDROGENASE_COMPLEX_PDHC		16	-0.552355	-1.55511	0.0562852	1	1	4382	tags=88%, list=32%, signal=129%
KEGG_TYROSINE_METABOLISM	KEGG_TYROSINE_METABOLISM		23	-0.298611	-1.55509	0.040856	1	1	4799	tags=65%, list=35%, signal=101%
GOBP_FATTY_ACYL_COA_BIOSYNTHETIC_PROCESS	GOBP_FATTY_ACYL_COA_BIOSYNTHETIC_PROCESS		22	-0.520898	-1.55508	0.0959693	1	1	3425	tags=77%, list=25%, signal=103%
HP_ABNORMAL_CSF_METABOLITE_LEVEL	HP_ABNORMAL_CSF_METABOLITE_LEVEL		101	-0.317544	-1.55448	0.0693069	1	1	6061	tags=76%, list=45%, signal=137%
HP_NECK_MUSCLE_WEAKNESS	HP_NECK_MUSCLE_WEAKNESS		67	-0.295268	-1.55424	0.0744467	1	1	3503	tags=55%, list=26%, signal=74%
HP_DELAYED_OSSIFICATION_OF_CARPAL_BONES	HP_DELAYED_OSSIFICATION_OF_CARPAL_BONES		13	-0.405718	-1.55401	0.0200401	1	1	7017	tags=92%, list=52%, signal=191%
REACTOME_ASYMMETRIC_LOCALIZATION_OF_PCP_PROTEINS	REACTOME_ASYMMETRIC_LOCALIZATION_OF_PCP_PROTEINS		60	-0.319721	-1.55376	0.0114286	1	1	7206	tags=85%, list=53%, signal=181%
LEIN_MIDBRAIN_MARKERS	LEIN_MIDBRAIN_MARKERS		79	-0.419258	-1.55272	0.0463822	1	1	3787	tags=70%, list=28%, signal=96%
GOBP_10_FORMYLTETRAHYDROFOLATE_METABOLIC_PROCESS	GOBP_10_FORMYLTETRAHYDROFOLATE_METABOLIC_PROCESS		6	-0.650794	-1.55244	0.0332103	1	1	4737	tags=100%, list=35%, signal=154%
GOBP_TRICARBOXYLIC_ACID_CYCLE	GOBP_TRICARBOXYLIC_ACID_CYCLE		29	-0.517002	-1.55201	0.0291971	1	1	4692	tags=86%, list=35%, signal=132%
ZHAN_MULTIPLE_MYELOMA_UP	ZHAN_MULTIPLE_MYELOMA_UP		58	-0.199745	-1.55181	0.0194932	1	1	6885	tags=71%, list=51%, signal=143%
GOBP_OXIDATIVE_PHOSPHORYLATION	GOBP_OXIDATIVE_PHOSPHORYLATION		112	-0.368722	-1.55153	0.0421456	1	1	5209	tags=75%, list=38%, signal=121%
GOBP_NADP_METABOLIC_PROCESS	GOBP_NADP_METABOLIC_PROCESS		32	-0.36832	-1.5507	0.06917	1	1	4338	tags=69%, list=32%, signal=101%
REACTOME_MITOTIC_METAPHASE_AND_ANAPHASE	REACTOME_MITOTIC_METAPHASE_AND_ANAPHASE		209	-0.167596	-1.54911	0.0720887	1	1	6907	tags=67%, list=51%, signal=135%
GOMF_METAL_CLUSTER_BINDING	GOMF_METAL_CLUSTER_BINDING		62	-0.295636	-1.54843	0.0268199	1	1	5630	tags=71%, list=42%, signal=121%
GOBP_CELLULAR_AMINO_ACID_CATABOLIC_PROCESS	GOBP_CELLULAR_AMINO_ACID_CATABOLIC_PROCESS		79	-0.296199	-1.54829	0.0444015	1	1	3558	tags=56%, list=26%, signal=75%
HP_THORACIC_HYPOPLASIA	HP_THORACIC_HYPOPLASIA		127	-0.131435	-1.54781	0.0362595	1	1	9867	tags=86%, list=73%, signal=313%
HP_ULNAR_DEVIATION_OF_FINGER	HP_ULNAR_DEVIATION_OF_FINGER		27	-0.230085	-1.54635	0.0268714	1	1	2912	tags=44%, list=21%, signal=56%
GOBP_ATP_METABOLIC_PROCESS	GOBP_ATP_METABOLIC_PROCESS		227	-0.213972	-1.54593	0.0680529	1	1	5209	tags=59%, list=38%, signal=95%
REACTOME_M_PHASE	REACTOME_M_PHASE		342	-0.145105	-1.54581	0.0684411	1	1	10407	tags=91%, list=77%, signal=382%
GOBP_NEGATIVE_REGULATION_OF_CERAMIDE_BIOSYNTHETIC_PROCESS	GOBP_NEGATIVE_REGULATION_OF_CERAMIDE_BIOSYNTHETIC_PROCESS		5	-0.690521	-1.54573	0.0684105	1	1	1488	tags=80%, list=11%, signal=90%
HP_ABNORMALITY_OF_THE_MITOCHONDRION	HP_ABNORMALITY_OF_THE_MITOCHONDRION		157	-0.311754	-1.5449	0.0397727	1	1	6787	tags=81%, list=50%, signal=160%
HP_HEPATOMEGALY	HP_HEPATOMEGALY		433	-0.131097	-1.5448	0.0940499	1	1	7357	tags=67%, list=54%, signal=142%
LI_WILMS_TUMOR_VS_FETAL_KIDNEY_1_UP	LI_WILMS_TUMOR_VS_FETAL_KIDNEY_1_UP		166	-0.193496	-1.54464	0.0808679	1	1	6309	tags=66%, list=47%, signal=121%
GOMF_THREONINE_TYPE_PEPTIDASE_ACTIVITY	GOMF_THREONINE_TYPE_PEPTIDASE_ACTIVITY		16	-0.43074	-1.54425	0.0178926	1	1	6875	tags=94%, list=51%, signal=190%
HP_ABNORMAL_EPIPHYSIS_MORPHOLOGY_OF_THE_PHALANGES_OF_THE_HAND	HP_ABNORMAL_EPIPHYSIS_MORPHOLOGY_OF_THE_PHALANGES_OF_THE_HAND		35	-0.242143	-1.5431	0.0474227	1	1	7569	tags=80%, list=56%, signal=181%
HP_INTRACTABLE_DIARRHEA	HP_INTRACTABLE_DIARRHEA		7	-0.627078	-1.54109	0.04	1	1	3123	tags=86%, list=23%, signal=111%
WP_KREBS_CYCLE_DISORDERS	WP_KREBS_CYCLE_DISORDERS		7	-0.620802	-1.54078	0.0184843	1	1	3208	tags=86%, list=24%, signal=112%
KYNG_ENVIRONMENTAL_STRESS_RESPONSE_NOT_BY_GAMMA_IN_WS	KYNG_ENVIRONMENTAL_STRESS_RESPONSE_NOT_BY_GAMMA_IN_WS		30	-0.21633	-1.54057	0.0526316	1	1	6110	tags=67%, list=45%, signal=121%
HP_INCREASED_CSF_LACTATE	HP_INCREASED_CSF_LACTATE		80	-0.354896	-1.54051	0.0638723	1	1	6061	tags=80%, list=45%, signal=144%
WAKABAYASHI_ADIPOGENESIS_PPARG_BOUND_36HR	WAKABAYASHI_ADIPOGENESIS_PPARG_BOUND_36HR		28	-0.268067	-1.54013	0.01222	1	1	8959	tags=93%, list=66%, signal=273%
GOBP_HISTONE_H3_K9_ACETYLATION	GOBP_HISTONE_H3_K9_ACETYLATION		16	-0.348241	-1.5401	0.0201613	1	1	2910	tags=56%, list=21%, signal=72%
WP_PPARALPHA_PATHWAY	WP_PPARALPHA_PATHWAY		16	-0.436133	-1.54005	0.0392927	1	1	6802	tags=94%, list=50%, signal=188%
HP_ABNORMAL_CIRCULATING_BRANCHED_CHAIN_AMINO_ACID_CONCENTRATION	HP_ABNORMAL_CIRCULATING_BRANCHED_CHAIN_AMINO_ACID_CONCENTRATION		8	-0.550395	-1.5396	0.0470588	1	1	6098	tags=100%, list=45%, signal=182%
NIKOLSKY_BREAST_CANCER_22Q13_AMPLICON	NIKOLSKY_BREAST_CANCER_22Q13_AMPLICON		15	-0.419651	-1.53953	0.0910891	1	1	4258	tags=73%, list=31%, signal=107%
HP_REDUCED_PROTEIN_C_ACTIVITY	HP_REDUCED_PROTEIN_C_ACTIVITY		6	-0.594684	-1.53935	0.0957854	1	1	5497	tags=100%, list=41%, signal=168%
HP_NARROW_VERTEBRAL_INTERPEDICULAR_DISTANCE	HP_NARROW_VERTEBRAL_INTERPEDICULAR_DISTANCE		10	-0.481205	-1.53901	0.0498084	1	1	7036	tags=100%, list=52%, signal=208%
REACTOME_METABOLISM_OF_STEROID_HORMONES	REACTOME_METABOLISM_OF_STEROID_HORMONES		17	-0.423343	-1.53862	0.0869565	1	1	4634	tags=76%, list=34%, signal=116%
HP_SPONDYLOMETAPHYSEAL_DYSPLASIA	HP_SPONDYLOMETAPHYSEAL_DYSPLASIA		9	-0.47349	-1.53857	0.0248092	1	1	2623	tags=67%, list=19%, signal=83%
BIOCARTA_NO2IL12_PATHWAY	BIOCARTA_NO2IL12_PATHWAY		5	-0.675092	-1.53739	0.0589431	1	1	1697	tags=80%, list=13%, signal=91%
GOBP_T_HELPER_17_TYPE_IMMUNE_RESPONSE	GOBP_T_HELPER_17_TYPE_IMMUNE_RESPONSE		27	-0.371923	-1.53739	0.0789981	1	1	4507	tags=70%, list=33%, signal=105%
HP_PROXIMAL_TUBULOPATHY	HP_PROXIMAL_TUBULOPATHY		35	-0.422251	-1.53682	0.0327553	1	1	5909	tags=86%, list=44%, signal=152%
HP_ABNORMAL_SYNAPTIC_TRANSMISSION_AT_THE_NEUROMUSCULAR_JUNCTION	HP_ABNORMAL_SYNAPTIC_TRANSMISSION_AT_THE_NEUROMUSCULAR_JUNCTION		95	-0.21924	-1.53672	0.0853175	1	1	6180	tags=67%, list=46%, signal=123%
HP_CONE_SHAPED_EPIPHYSES_OF_THE_PHALANGES_OF_THE_HAND	HP_CONE_SHAPED_EPIPHYSES_OF_THE_PHALANGES_OF_THE_HAND		26	-0.291625	-1.53422	0.0772128	1	1	7523	tags=85%, list=56%, signal=190%
HP_VOMITING	HP_VOMITING		230	-0.164322	-1.53409	0.039604	1	1	5707	tags=58%, list=42%, signal=99%
HP_REDUCED_CONSCIOUSNESS_CONFUSION	HP_REDUCED_CONSCIOUSNESS_CONFUSION		308	-0.161689	-1.53392	0.0905433	1	1	8111	tags=76%, list=60%, signal=184%
REACTOME_APOPTOSIS	REACTOME_APOPTOSIS		161	-0.140785	-1.53284	0.0610236	1	1	7206	tags=67%, list=53%, signal=142%
REACTOME_SIGNALING_BY_NOTCH4	REACTOME_SIGNALING_BY_NOTCH4		80	-0.24475	-1.53227	0.0623782	1	1	7206	tags=78%, list=53%, signal=165%
GOBP_COPPER_ION_IMPORT	GOBP_COPPER_ION_IMPORT		5	-0.694965	-1.53195	0.043222	1	1	4138	tags=100%, list=31%, signal=144%
GOMF_SERINE_HYDROLASE_ACTIVITY	GOMF_SERINE_HYDROLASE_ACTIVITY		81	-0.223737	-1.53186	0.0816733	1	1	4181	tags=53%, list=31%, signal=76%
REACTOME_METABOLISM_OF_VITAMINS_AND_COFACTORS	REACTOME_METABOLISM_OF_VITAMINS_AND_COFACTORS		146	-0.216839	-1.53185	0.0485437	1	1	7768	tags=79%, list=57%, signal=183%
HP_HYPOTHERMIA	HP_HYPOTHERMIA		24	-0.350724	-1.53142	0.0646388	1	1	5420	tags=75%, list=40%, signal=125%
GOCC_BRCA1_A_COMPLEX	GOCC_BRCA1_A_COMPLEX		8	-0.553948	-1.53104	0.0189036	1	1	4356	tags=88%, list=32%, signal=129%
GOMF_OXIDOREDUCTASE_ACTIVITY_ACTING_ON_METAL_IONS	GOMF_OXIDOREDUCTASE_ACTIVITY_ACTING_ON_METAL_IONS		13	-0.445742	-1.53036	0.0881764	1	1	3348	tags=69%, list=25%, signal=92%
GOBP_POSITIVE_REGULATION_OF_CYTOKINE_PRODUCTION_INVOLVED_IN_INFLAMMATORY_RESPONSE	GOBP_POSITIVE_REGULATION_OF_CYTOKINE_PRODUCTION_INVOLVED_IN_INFLAMMATORY_RESPONSE		13	-0.420611	-1.53017	0.0572519	1	1	5773	tags=85%, list=43%, signal=147%
REACTOME_G1_S_DNA_DAMAGE_CHECKPOINTS	REACTOME_G1_S_DNA_DAMAGE_CHECKPOINTS		62	-0.33435	-1.52999	0.0362595	1	1	7512	tags=89%, list=55%, signal=198%
GOBP_DETOXIFICATION	GOBP_DETOXIFICATION		93	-0.247988	-1.52985	0.0390625	1	1	5989	tags=69%, list=44%, signal=122%
GOBP_MULTICELLULAR_ORGANISMAL_HOMEOSTASIS	GOBP_MULTICELLULAR_ORGANISMAL_HOMEOSTASIS		402	-0.110421	-1.52978	0.039604	1	1	3538	tags=37%, list=26%, signal=48%
HP_KETOSIS	HP_KETOSIS		45	-0.301658	-1.52948	0.0465116	1	1	7671	tags=87%, list=57%, signal=199%
HP_CIRRHOSIS	HP_CIRRHOSIS		115	-0.155339	-1.52925	0.0450098	1	1	8519	tags=78%, list=63%, signal=209%
HP_CONCENTRIC_HYPERTROPHIC_CARDIOMYOPATHY	HP_CONCENTRIC_HYPERTROPHIC_CARDIOMYOPATHY		5	-0.501314	-1.52874	0.0772358	1	1	4051	tags=80%, list=30%, signal=114%
REACTOME_CARNITINE_METABOLISM	REACTOME_CARNITINE_METABOLISM		13	-0.5237	-1.52864	0.0389864	1	1	3335	tags=77%, list=25%, signal=102%
BURTON_ADIPOGENESIS_5	BURTON_ADIPOGENESIS_5		114	-0.250479	-1.5284	0.0710173	1	1	6858	tags=75%, list=51%, signal=151%
NAKAMURA_CANCER_MICROENVIRONMENT_DN	NAKAMURA_CANCER_MICROENVIRONMENT_DN		40	-0.261829	-1.52809	0.0749507	1	1	7643	tags=83%, list=56%, signal=189%
WOO_LIVER_CANCER_RECURRENCE_DN	WOO_LIVER_CANCER_RECURRENCE_DN		53	-0.334966	-1.52799	0.083004	1	1	3150	tags=57%, list=23%, signal=73%
GOBP_COBALAMIN_TRANSPORT	GOBP_COBALAMIN_TRANSPORT		6	-0.50646	-1.52798	0.0505618	1	1	2175	tags=67%, list=16%, signal=79%
COLDREN_GEFITINIB_RESISTANCE_DN	COLDREN_GEFITINIB_RESISTANCE_DN		143	-0.188425	-1.52797	0.0106157	1	1	2497	tags=37%, list=18%, signal=45%
HP_LOSS_OF_CONSCIOUSNESS	HP_LOSS_OF_CONSCIOUSNESS		19	-0.292947	-1.52774	0.0662768	1	1	6735	tags=79%, list=50%, signal=157%
GOBP_TISSUE_REMODELING	GOBP_TISSUE_REMODELING		125	-0.188757	-1.52738	0.0481928	1	1	3646	tags=46%, list=27%, signal=62%
WP_FOLATE_METABOLISM	WP_FOLATE_METABOLISM		36	-0.306394	-1.52738	0.0687623	1	1	7529	tags=86%, list=56%, signal=193%
HP_KYPHOSCOLIOSIS	HP_KYPHOSCOLIOSIS		175	-0.128155	-1.52734	0.0398406	1	1	6882	tags=63%, list=51%, signal=127%
WP_PRIMARY_FOCAL_SEGMENTAL_GLOMERULOSCLEROSIS_FSGS	WP_PRIMARY_FOCAL_SEGMENTAL_GLOMERULOSCLEROSIS_FSGS		61	-0.207351	-1.52711	0.10766	1	1	4979	tags=57%, list=37%, signal=90%
GOBP_PTERIDINE_CONTAINING_COMPOUND_METABOLIC_PROCESS	GOBP_PTERIDINE_CONTAINING_COMPOUND_METABOLIC_PROCESS		31	-0.300184	-1.52687	0.0300188	1	1	7745	tags=87%, list=57%, signal=203%
VARELA_ZMPSTE24_TARGETS_DN	VARELA_ZMPSTE24_TARGETS_DN		27	-0.400013	-1.52683	0.0802469	1	1	4629	tags=74%, list=34%, signal=112%
HP_ABNORMALITY_OF_TIBIA_MORPHOLOGY	HP_ABNORMALITY_OF_TIBIA_MORPHOLOGY		84	-0.164694	-1.52676	0.0701403	1	1	7785	tags=74%, list=57%, signal=172%
REACTOME_PHOSPHATE_BOND_HYDROLYSIS_BY_NTPDASE_PROTEINS	REACTOME_PHOSPHATE_BOND_HYDROLYSIS_BY_NTPDASE_PROTEINS		6	-0.561462	-1.52675	0.0487805	1	1	1430	tags=67%, list=11%, signal=74%
CHIANG_LIVER_CANCER_SUBCLASS_PROLIFERATION_DN	CHIANG_LIVER_CANCER_SUBCLASS_PROLIFERATION_DN		104	-0.24404	-1.5267	0.0702811	1	1	3104	tags=47%, list=23%, signal=61%
WP_DNA_IRDAMAGE_AND_CELLULAR_RESPONSE_VIA_ATR	WP_DNA_IRDAMAGE_AND_CELLULAR_RESPONSE_VIA_ATR		79	-0.227664	-1.52653	0.0842912	1	1	8255	tags=84%, list=61%, signal=213%
REACTOME_HYALURONAN_BIOSYNTHESIS_AND_EXPORT	REACTOME_HYALURONAN_BIOSYNTHESIS_AND_EXPORT		5	-0.593445	-1.52635	0.0742972	1	1	2803	tags=80%, list=21%, signal=101%
GOBP_ZYMOGEN_ACTIVATION	GOBP_ZYMOGEN_ACTIVATION		37	-0.237967	-1.52622	0.0630081	1	1	2645	tags=43%, list=20%, signal=54%
LEE_CALORIE_RESTRICTION_MUSCLE_UP	LEE_CALORIE_RESTRICTION_MUSCLE_UP		30	-0.292271	-1.52551	0.040619	1	1	6890	tags=80%, list=51%, signal=162%
GOBP_NEGATIVE_REGULATION_OF_ATP_METABOLIC_PROCESS	GOBP_NEGATIVE_REGULATION_OF_ATP_METABOLIC_PROCESS		25	-0.258584	-1.52523	0.08413	1	1	4634	tags=60%, list=34%, signal=91%
GOBP_MITOTIC_G2_M_TRANSITION_CHECKPOINT	GOBP_MITOTIC_G2_M_TRANSITION_CHECKPOINT		45	-0.234148	-1.5248	0.0748031	1	1	6776	tags=73%, list=50%, signal=146%
GOTTWEIN_TARGETS_OF_KSHV_MIR_K12_11	GOTTWEIN_TARGETS_OF_KSHV_MIR_K12_11		59	-0.158368	-1.5243	0.0169851	1	1	5214	tags=54%, list=38%, signal=88%
GOBP_PYRIDINE_CONTAINING_COMPOUND_METABOLIC_PROCESS	GOBP_PYRIDINE_CONTAINING_COMPOUND_METABOLIC_PROCESS		26	-0.364368	-1.52395	0.0377734	1	1	3412	tags=62%, list=25%, signal=82%
REACTOME_VITAMIN_B5_PANTOTHENATE_METABOLISM	REACTOME_VITAMIN_B5_PANTOTHENATE_METABOLISM		15	-0.424394	-1.5237	0.0338645	1	1	6904	tags=93%, list=51%, signal=190%
HP_ABDOMINAL_DISTENTION	HP_ABDOMINAL_DISTENTION		93	-0.179052	-1.5232	0.0821918	1	1	7791	tags=75%, list=57%, signal=176%
MANN_RESPONSE_TO_AMIFOSTINE_UP	MANN_RESPONSE_TO_AMIFOSTINE_UP		15	-0.328842	-1.52285	0.0244399	1	1	7294	tags=87%, list=54%, signal=187%
HP_ABNORMAL_CORNEAL_EPITHELIUM_MORPHOLOGY	HP_ABNORMAL_CORNEAL_EPITHELIUM_MORPHOLOGY		72	-0.231731	-1.52192	0.0533333	1	1	3653	tags=50%, list=27%, signal=68%
HP_LARYNGOTRACHEOMALACIA	HP_LARYNGOTRACHEOMALACIA		7	-0.457778	-1.52192	0.0240296	1	1	5416	tags=86%, list=40%, signal=143%
GOBP_REGULATION_OF_T_HELPER_17_TYPE_IMMUNE_RESPONSE	GOBP_REGULATION_OF_T_HELPER_17_TYPE_IMMUNE_RESPONSE		17	-0.37383	-1.52158	0.0683112	1	1	4507	tags=71%, list=33%, signal=106%
HP_DEVIATION_OF_THE_3RD_FINGER	HP_DEVIATION_OF_THE_3RD_FINGER		10	-0.454154	-1.5211	0.0561122	1	1	3337	tags=70%, list=25%, signal=93%
GOMF_OXIDOREDUCTASE_ACTIVITY_ACTING_ON_NAD_P_H	GOMF_OXIDOREDUCTASE_ACTIVITY_ACTING_ON_NAD_P_H		65	-0.346009	-1.52047	0.0506567	1	1	6384	tags=82%, list=47%, signal=153%
GOCC_MITOCHONDRIAL_ALPHA_KETOGLUTARATE_DEHYDROGENASE_COMPLEX	GOCC_MITOCHONDRIAL_ALPHA_KETOGLUTARATE_DEHYDROGENASE_COMPLEX		6	-0.65072	-1.5201	0.0325671	1	1	4738	tags=100%, list=35%, signal=154%
GOBP_POLYAMINE_BIOSYNTHETIC_PROCESS	GOBP_POLYAMINE_BIOSYNTHETIC_PROCESS		12	-0.420932	-1.51939	0.0309478	1	1	7853	tags=100%, list=58%, signal=238%
REACTOME_PEROXISOMAL_PROTEIN_IMPORT	REACTOME_PEROXISOMAL_PROTEIN_IMPORT		55	-0.318175	-1.51924	0.10099	1	1	8026	tags=91%, list=59%, signal=222%
GOMF_CHAPERONE_BINDING	GOMF_CHAPERONE_BINDING		97	-0.167429	-1.51882	0.0185185	1	1	9623	tags=88%, list=71%, signal=300%
GOMF_NADP_BINDING	GOMF_NADP_BINDING		42	-0.299837	-1.51857	0.0721443	1	1	2726	tags=50%, list=20%, signal=62%
GOBP_REGULATION_OF_DNA_DUPLEX_UNWINDING	GOBP_REGULATION_OF_DNA_DUPLEX_UNWINDING		6	-0.513104	-1.51824	0.0582524	1	1	6602	tags=100%, list=49%, signal=195%
HP_ABNORMALITY_OF_NAIL_COLOR	HP_ABNORMALITY_OF_NAIL_COLOR		14	-0.368034	-1.51806	0.0154143	1	1	7602	tags=93%, list=56%, signal=211%
HP_DISPROPORTIONATE_SHORT_TRUNK_SHORT_STATURE	HP_DISPROPORTIONATE_SHORT_TRUNK_SHORT_STATURE		22	-0.289778	-1.51708	0.0653846	1	1	4088	tags=59%, list=30%, signal=84%
BIOCARTA_TH1TH2_PATHWAY	BIOCARTA_TH1TH2_PATHWAY		9	-0.473391	-1.51703	0.0806452	1	1	4130	tags=78%, list=30%, signal=112%
REACTOME_ASPARTATE_AND_ASPARAGINE_METABOLISM	REACTOME_ASPARTATE_AND_ASPARAGINE_METABOLISM		10	-0.546333	-1.51688	0.07393	1	1	4799	tags=90%, list=35%, signal=139%
HP_ABNORMALITY_OF_CARPAL_BONE_OSSIFICATION	HP_ABNORMALITY_OF_CARPAL_BONE_OSSIFICATION		27	-0.268083	-1.51683	0.0346232	1	1	2900	tags=48%, list=21%, signal=61%
GOBP_POSITIVE_REGULATION_OF_DNA_DAMAGE_RESPONSE_SIGNAL_TRANSDUCTION_BY_P53_CLASS_MEDIATOR	GOBP_POSITIVE_REGULATION_OF_DNA_DAMAGE_RESPONSE_SIGNAL_TRANSDUCTION_BY_P53_CLASS_MEDIATOR		13	-0.362137	-1.51668	0.0301811	1	1	7607	tags=92%, list=56%, signal=210%
GOBP_BENZENE_CONTAINING_COMPOUND_METABOLIC_PROCESS	GOBP_BENZENE_CONTAINING_COMPOUND_METABOLIC_PROCESS		14	-0.438665	-1.5164	0.0175097	1	1	4710	tags=79%, list=35%, signal=120%
BIOCARTA_NPP1_PATHWAY	BIOCARTA_NPP1_PATHWAY		10	-0.543734	-1.51632	0.09	1	1	2124	tags=70%, list=16%, signal=83%
HP_PRIMARY_GONADAL_INSUFFICIENCY	HP_PRIMARY_GONADAL_INSUFFICIENCY		15	-0.364569	-1.51631	0.0516529	1	1	5907	tags=80%, list=44%, signal=142%
MOOTHA_HUMAN_MITODB_6_2002	MOOTHA_HUMAN_MITODB_6_2002		395	-0.254089	-1.51612	0.0952381	1	1	5818	tags=68%, list=43%, signal=115%
HP_MUSCLE_ABNORMALITY_RELATED_TO_MITOCHONDRIAL_DYSFUNCTION	HP_MUSCLE_ABNORMALITY_RELATED_TO_MITOCHONDRIAL_DYSFUNCTION		56	-0.369403	-1.51558	0.0675676	1	1	7357	tags=91%, list=54%, signal=198%
REACTOME_GLYOXYLATE_METABOLISM_AND_GLYCINE_DEGRADATION	REACTOME_GLYOXYLATE_METABOLISM_AND_GLYCINE_DEGRADATION		25	-0.418722	-1.51541	0.0715667	1	1	3010	tags=64%, list=22%, signal=82%
MANNE_COVID19_ICU_VS_HEALTHY_DONOR_PLATELETS_UP	MANNE_COVID19_ICU_VS_HEALTHY_DONOR_PLATELETS_UP		97	-0.17297	-1.51525	0.0473251	1	1	3681	tags=44%, list=27%, signal=60%
GOMF_MISMATCH_REPAIR_COMPLEX_BINDING	GOMF_MISMATCH_REPAIR_COMPLEX_BINDING		10	-0.437929	-1.51506	0.0133333	1	1	7622	tags=100%, list=56%, signal=228%
SCHAVOLT_TARGETS_OF_TP53_AND_TP63	SCHAVOLT_TARGETS_OF_TP53_AND_TP63		14	-0.429875	-1.51496	0.0585859	1	1	4829	tags=79%, list=36%, signal=122%
GOBP_ESTROGEN_BIOSYNTHETIC_PROCESS	GOBP_ESTROGEN_BIOSYNTHETIC_PROCESS		5	-0.774472	-1.51478	0.0482625	1	1	3061	tags=100%, list=23%, signal=129%
GOMF_17_BETA_HYDROXYSTEROID_DEHYDROGENASE_NADPPLUS_ACTIVITY	GOMF_17_BETA_HYDROXYSTEROID_DEHYDROGENASE_NADPPLUS_ACTIVITY		5	-0.774472	-1.51478	0.0482625	1	1	3061	tags=100%, list=23%, signal=129%
PID_IL23_PATHWAY	PID_IL23_PATHWAY		19	-0.409159	-1.51475	0.0876191	1	1	3736	tags=68%, list=28%, signal=94%
JEON_SMAD6_TARGETS_DN	JEON_SMAD6_TARGETS_DN		17	-0.439664	-1.51463	0.0534979	1	1	3616	tags=71%, list=27%, signal=96%
HP_PROGRESSIVE_DISTAL_MUSCLE_WEAKNESS	HP_PROGRESSIVE_DISTAL_MUSCLE_WEAKNESS		11	-0.567443	-1.51453	0.111554	1	1	3405	tags=82%, list=25%, signal=109%
BILD_MYC_ONCOGENIC_SIGNATURE	BILD_MYC_ONCOGENIC_SIGNATURE		179	-0.125638	-1.51369	0.0938776	1	1	8541	tags=75%, list=63%, signal=201%
GOBP_C4_DICARBOXYLATE_TRANSPORT	GOBP_C4_DICARBOXYLATE_TRANSPORT		25	-0.232107	-1.51358	0.0486891	1	1	3366	tags=48%, list=25%, signal=64%
GOBP_ENDOCARDIUM_MORPHOGENESIS	GOBP_ENDOCARDIUM_MORPHOGENESIS		5	-0.650598	-1.51341	0.0818363	1	1	4739	tags=100%, list=35%, signal=154%
GOBP_CELLULAR_RESPONSE_TO_XENOBIOTIC_STIMULUS	GOBP_CELLULAR_RESPONSE_TO_XENOBIOTIC_STIMULUS		99	-0.195125	-1.51335	0.0536779	1	1	4357	tags=52%, list=32%, signal=75%
WEST_ADRENOCORTICAL_TUMOR_UP	WEST_ADRENOCORTICAL_TUMOR_UP		281	-0.12399	-1.5132	0.0363985	1	1	9399	tags=81%, list=69%, signal=260%
GOBP_REGULATION_OF_AEROBIC_RESPIRATION	GOBP_REGULATION_OF_AEROBIC_RESPIRATION		30	-0.283781	-1.51303	0.0404412	1	1	5198	tags=67%, list=38%, signal=108%
HP_ABSENT_EPIPHYSES	HP_ABSENT_EPIPHYSES		17	-0.318275	-1.51286	0.0571992	1	1	6056	tags=76%, list=45%, signal=138%
GOBP_REGULATION_OF_IRE1_MEDIATED_UNFOLDED_PROTEIN_RESPONSE	GOBP_REGULATION_OF_IRE1_MEDIATED_UNFOLDED_PROTEIN_RESPONSE		13	-0.371462	-1.51258	0.0536082	1	1	5396	tags=77%, list=40%, signal=128%
PID_HNF3B_PATHWAY	PID_HNF3B_PATHWAY		23	-0.279739	-1.51241	0.0730223	1	1	7411	tags=83%, list=55%, signal=182%
GOBP_CELL_VOLUME_HOMEOSTASIS	GOBP_CELL_VOLUME_HOMEOSTASIS		25	-0.288768	-1.51195	0.0625	1	1	8020	tags=88%, list=59%, signal=215%
GOBP_TRANSITION_METAL_ION_HOMEOSTASIS	GOBP_TRANSITION_METAL_ION_HOMEOSTASIS		103	-0.178911	-1.51186	0.127701	1	1	9041	tags=84%, list=67%, signal=252%
BIOCARTA_ACE2_PATHWAY	BIOCARTA_ACE2_PATHWAY		10	-0.483325	-1.51185	0.0614203	1	1	2942	tags=70%, list=22%, signal=89%
REACTOME_MITOTIC_PROMETAPHASE	REACTOME_MITOTIC_PROMETAPHASE		180	-0.176063	-1.51163	0.0912779	1	1	6982	tags=69%, list=52%, signal=140%
GOBP_OLIGOPEPTIDE_TRANSPORT	GOBP_OLIGOPEPTIDE_TRANSPORT		14	-0.401075	-1.5116	0.0577689	1	1	3283	tags=64%, list=24%, signal=85%
HP_ABNORMALITY_OF_THE_WRIST	HP_ABNORMALITY_OF_THE_WRIST		127	-0.166146	-1.51125	0.0996016	1	1	2999	tags=39%, list=22%, signal=49%
GOBP_NITRIC_OXIDE_SYNTHASE_BIOSYNTHETIC_PROCESS	GOBP_NITRIC_OXIDE_SYNTHASE_BIOSYNTHETIC_PROCESS		16	-0.362569	-1.51092	0.0669291	1	1	3563	tags=63%, list=26%, signal=85%
KEGG_SELENOAMINO_ACID_METABOLISM	KEGG_SELENOAMINO_ACID_METABOLISM		23	-0.288963	-1.51034	0.0528455	1	1	3162	tags=52%, list=23%, signal=68%
PID_P73PATHWAY	PID_P73PATHWAY		65	-0.174119	-1.51034	0.025974	1	1	5158	tags=55%, list=38%, signal=89%
BIOCARTA_IFNA_PATHWAY	BIOCARTA_IFNA_PATHWAY		7	-0.493439	-1.51025	0.0833333	1	1	4933	tags=86%, list=36%, signal=135%
HP_SKELETAL_DYSPLASIA	HP_SKELETAL_DYSPLASIA		164	-0.137109	-1.51018	0.0874525	1	1	7833	tags=71%, list=58%, signal=167%
HP_ABNORMALITY_OF_URINE_CALCIUM_CONCENTRATION	HP_ABNORMALITY_OF_URINE_CALCIUM_CONCENTRATION		55	-0.187653	-1.50972	0.0638298	1	1	8802	tags=84%, list=65%, signal=238%
GOCC_MITOCHONDRIAL_MATRIX	GOCC_MITOCHONDRIAL_MATRIX		433	-0.244494	-1.50959	0.088632	1	1	6245	tags=70%, list=46%, signal=125%
GOBP_T_HELPER_17_CELL_DIFFERENTIATION	GOBP_T_HELPER_17_CELL_DIFFERENTIATION		18	-0.389148	-1.50937	0.0770751	1	1	2263	tags=56%, list=17%, signal=67%
GOCC_DIHYDROLIPOYL_DEHYDROGENASE_COMPLEX	GOCC_DIHYDROLIPOYL_DEHYDROGENASE_COMPLEX		9	-0.650864	-1.50936	0.024952	1	1	4738	tags=100%, list=35%, signal=154%
REACTOME_PROGRAMMED_CELL_DEATH	REACTOME_PROGRAMMED_CELL_DEATH		180	-0.142269	-1.50923	0.0576541	1	1	7208	tags=67%, list=53%, signal=142%
REACTOME_FGFR3_LIGAND_BINDING_AND_ACTIVATION	REACTOME_FGFR3_LIGAND_BINDING_AND_ACTIVATION		7	-0.634693	-1.50919	0.0466926	1	1	1084	tags=71%, list=8%, signal=78%
HP_BULBAR_SIGNS	HP_BULBAR_SIGNS		29	-0.287718	-1.50848	0.0724638	1	1	5456	tags=69%, list=40%, signal=115%
GOBP_NEGATIVE_REGULATION_OF_NERVOUS_SYSTEM_PROCESS	GOBP_NEGATIVE_REGULATION_OF_NERVOUS_SYSTEM_PROCESS		12	-0.52406	-1.50847	0.0257937	1	1	3069	tags=75%, list=23%, signal=97%
HP_DERMATOLOGICAL_MANIFESTATIONS_OF_SYSTEMIC_DISORDERS	HP_DERMATOLOGICAL_MANIFESTATIONS_OF_SYSTEMIC_DISORDERS		213	-0.12599	-1.50839	0.0857143	1	1	4937	tags=49%, list=36%, signal=76%
MANNE_COVID19_NONICU_VS_HEALTHY_DONOR_PLATELETS_UP	MANNE_COVID19_NONICU_VS_HEALTHY_DONOR_PLATELETS_UP		118	-0.179795	-1.50821	0.0392927	1	1	8151	tags=78%, list=60%, signal=194%
GOCC_SPERM_CONNECTING_PIECE	GOCC_SPERM_CONNECTING_PIECE		6	-0.481063	-1.5071	0.0294695	1	1	7036	tags=100%, list=52%, signal=208%
HP_DECREASED_ACTIVITY_OF_MITOCHONDRIAL_COMPLEX_IV	HP_DECREASED_ACTIVITY_OF_MITOCHONDRIAL_COMPLEX_IV		27	-0.386975	-1.50644	0.0745698	1	1	6311	tags=85%, list=47%, signal=159%
HP_BRACHYTURRICEPHALY	HP_BRACHYTURRICEPHALY		9	-0.368089	-1.50594	0.0288462	1	1	5556	tags=78%, list=41%, signal=132%
REACTOME_G2_M_CHECKPOINTS	REACTOME_G2_M_CHECKPOINTS		135	-0.204964	-1.50563	0.0890538	1	1	8092	tags=80%, list=60%, signal=197%
HP_SCLEROSIS_OF_HAND_BONE	HP_SCLEROSIS_OF_HAND_BONE		9	-0.431866	-1.50553	0.0371901	1	1	6198	tags=89%, list=46%, signal=164%
HP_ABNORMAL_PELVIS_BONE_MORPHOLOGY	HP_ABNORMAL_PELVIS_BONE_MORPHOLOGY		21	-0.297867	-1.50544	0.0256917	1	1	3069	tags=52%, list=23%, signal=68%
WP_VITAMIN_D_METABOLISM	WP_VITAMIN_D_METABOLISM		5	-0.628067	-1.50524	0.0234834	1	1	2334	tags=80%, list=17%, signal=97%
GOBP_MITOCHONDRIAL_DNA_REPLICATION	GOBP_MITOCHONDRIAL_DNA_REPLICATION		15	-0.342686	-1.50516	0.00974659	1	1	8010	tags=93%, list=59%, signal=228%
HP_ONYCHOMYCOSIS	HP_ONYCHOMYCOSIS		18	-0.475246	-1.50497	0.107955	1	1	4862	tags=83%, list=36%, signal=130%
MIKKELSEN_ES_LCP_WITH_H3K4ME3	MIKKELSEN_ES_LCP_WITH_H3K4ME3		84	-0.243272	-1.50472	0.0651341	1	1	3823	tags=52%, list=28%, signal=73%
REACTOME_TRANSPORT_OF_VITAMINS_NUCLEOSIDES_AND_RELATED_MOLECULES	REACTOME_TRANSPORT_OF_VITAMINS_NUCLEOSIDES_AND_RELATED_MOLECULES		30	-0.282339	-1.50466	0.0617284	1	1	7476	tags=83%, list=55%, signal=185%
HP_HYPERGONADOTROPIC_HYPOGONADISM	HP_HYPERGONADOTROPIC_HYPOGONADISM		42	-0.280316	-1.50461	0.0598456	1	1	8152	tags=88%, list=60%, signal=220%
HP_SMALL_EPIPHYSES	HP_SMALL_EPIPHYSES		18	-0.455233	-1.5043	0.0716981	1	1	4380	tags=78%, list=32%, signal=115%
HOFFMANN_PRE_BI_TO_LARGE_PRE_BII_LYMPHOCYTE_DN	HOFFMANN_PRE_BI_TO_LARGE_PRE_BII_LYMPHOCYTE_DN		60	-0.207861	-1.50403	0.0479167	1	1	2843	tags=42%, list=21%, signal=52%
HP_HYPERAMMONEMIA	HP_HYPERAMMONEMIA		51	-0.375137	-1.50383	0.0683112	1	1	6362	tags=84%, list=47%, signal=158%
GOBP_CELL_CELL_JUNCTION_ASSEMBLY	GOBP_CELL_CELL_JUNCTION_ASSEMBLY		113	-0.169515	-1.50353	0.0878243	1	1	6837	tags=67%, list=50%, signal=135%
GOBP_REGULATION_OF_T_HELPER_17_CELL_DIFFERENTIATION	GOBP_REGULATION_OF_T_HELPER_17_CELL_DIFFERENTIATION		12	-0.416777	-1.50318	0.0542169	1	1	2263	tags=58%, list=17%, signal=70%
GOMF_ESTRADIOL_17_BETA_DEHYDROGENASE_ACTIVITY	GOMF_ESTRADIOL_17_BETA_DEHYDROGENASE_ACTIVITY		7	-0.752363	-1.50276	0.0704501	1	1	3362	tags=100%, list=25%, signal=133%
HP_HEPATIC_FAILURE	HP_HEPATIC_FAILURE		118	-0.19259	-1.50262	0.0531496	1	1	8783	tags=84%, list=65%, signal=236%
HP_CONGENITAL_FINGER_FLEXION_CONTRACTURES	HP_CONGENITAL_FINGER_FLEXION_CONTRACTURES		8	-0.491859	-1.50246	0.0238569	1	1	3503	tags=75%, list=26%, signal=101%
HP_ABNORMALITY_OF_FONTANELLES	HP_ABNORMALITY_OF_FONTANELLES		150	-0.144289	-1.50238	0.0734694	1	1	6469	tags=62%, list=48%, signal=117%
HP_SEVERE_PLATYSPONDYLY	HP_SEVERE_PLATYSPONDYLY		6	-0.521373	-1.5022	0.0135397	1	1	1973	tags=67%, list=15%, signal=78%
WANG_METASTASIS_OF_BREAST_CANCER_ESR1_UP	WANG_METASTASIS_OF_BREAST_CANCER_ESR1_UP		21	-0.335382	-1.50192	0.0527426	1	1	3852	tags=62%, list=28%, signal=86%
HP_IMPAIRED_TACTILE_SENSATION	HP_IMPAIRED_TACTILE_SENSATION		21	-0.29679	-1.50089	0.0242991	1	1	6310	tags=76%, list=47%, signal=142%
HP_TIBIAL_BOWING	HP_TIBIAL_BOWING		28	-0.30268	-1.50069	0.0761719	1	1	7523	tags=86%, list=56%, signal=192%
KERLEY_RESPONSE_TO_CISPLATIN_UP	KERLEY_RESPONSE_TO_CISPLATIN_UP		34	-0.291507	-1.5004	0.0410959	1	1	4829	tags=65%, list=36%, signal=100%
GOBP_FAT_SOLUBLE_VITAMIN_BIOSYNTHETIC_PROCESS	GOBP_FAT_SOLUBLE_VITAMIN_BIOSYNTHETIC_PROCESS		6	-0.603027	-1.50033	0.0880626	1	1	5384	tags=100%, list=40%, signal=166%
GOBP_PHOSPHATIDYLCHOLINE_ACYL_CHAIN_REMODELING	GOBP_PHOSPHATIDYLCHOLINE_ACYL_CHAIN_REMODELING		11	-0.41937	-1.49995	0.0830189	1	1	4178	tags=73%, list=31%, signal=105%
GOBP_T_HELPER_17_CELL_LINEAGE_COMMITMENT	GOBP_T_HELPER_17_CELL_LINEAGE_COMMITMENT		7	-0.603662	-1.49973	0.102913	1	1	5376	tags=100%, list=40%, signal=166%
YAMASHITA_LIVER_CANCER_WITH_EPCAM_UP	YAMASHITA_LIVER_CANCER_WITH_EPCAM_UP		44	-0.240554	-1.49955	0.0352251	1	1	8147	tags=84%, list=60%, signal=210%
HP_EMG_MYOPATHIC_ABNORMALITIES	HP_EMG_MYOPATHIC_ABNORMALITIES		102	-0.219979	-1.49936	0.119231	1	1	3818	tags=50%, list=28%, signal=69%
GOMF_LYSINE_N_ACETYLTRANSFERASE_ACTIVITY_ACTING_ON_ACETYL_PHOSPHATE_AS_DONOR	GOMF_LYSINE_N_ACETYLTRANSFERASE_ACTIVITY_ACTING_ON_ACETYL_PHOSPHATE_AS_DONOR		5	-0.556164	-1.49905	0.0718447	1	1	3308	tags=80%, list=24%, signal=106%
GOCC_CONNEXIN_COMPLEX	GOCC_CONNEXIN_COMPLEX		10	-0.479115	-1.49832	0.0504032	1	1	2999	tags=70%, list=22%, signal=90%
REACTOME_CARBOXYTERMINAL_POST_TRANSLATIONAL_MODIFICATIONS_OF_TUBULIN	REACTOME_CARBOXYTERMINAL_POST_TRANSLATIONAL_MODIFICATIONS_OF_TUBULIN		35	-0.274952	-1.49829	0.0701031	1	1	3641	tags=54%, list=27%, signal=74%
WP_GENES_ASSOCIATED_WITH_THE_DEVELOPMENT_OF_RHEUMATOID_ARTHRITIS	WP_GENES_ASSOCIATED_WITH_THE_DEVELOPMENT_OF_RHEUMATOID_ARTHRITIS		9	-0.573647	-1.49828	0.0762887	1	1	4278	tags=89%, list=32%, signal=130%
REACTOME_MITOTIC_G1_PHASE_AND_G1_S_TRANSITION	REACTOME_MITOTIC_G1_PHASE_AND_G1_S_TRANSITION		139	-0.178942	-1.49813	0.0940959	1	1	6960	tags=69%, list=51%, signal=141%
GOBP_INORGANIC_ION_IMPORT_ACROSS_PLASMA_MEMBRANE	GOBP_INORGANIC_ION_IMPORT_ACROSS_PLASMA_MEMBRANE		71	-0.201371	-1.4981	0.0686456	1	1	2058	tags=35%, list=15%, signal=41%
HP_HYPOPLASTIC_ISCHIA	HP_HYPOPLASTIC_ISCHIA		15	-0.324409	-1.49796	0.0392927	1	1	2837	tags=53%, list=21%, signal=67%
GOCC_CELL_DIVISION_SITE	GOCC_CELL_DIVISION_SITE		68	-0.199417	-1.4975	0.0435644	1	1	5682	tags=62%, list=42%, signal=106%
HP_RETINAL_FOLD	HP_RETINAL_FOLD		8	-0.419719	-1.49742	0.0421687	1	1	4480	tags=75%, list=33%, signal=112%
HP_SINUS_TACHYCARDIA	HP_SINUS_TACHYCARDIA		23	-0.367174	-1.49715	0.0169492	1	1	5639	tags=78%, list=42%, signal=134%
GOBP_CELLULAR_OXIDANT_DETOXIFICATION	GOBP_CELLULAR_OXIDANT_DETOXIFICATION		71	-0.249562	-1.4965	0.0377734	1	1	5989	tags=69%, list=44%, signal=123%
MCBRYAN_PUBERTAL_BREAST_3_4WK_UP	MCBRYAN_PUBERTAL_BREAST_3_4WK_UP		167	-0.165532	-1.49641	0.0651731	1	1	3141	tags=40%, list=23%, signal=51%
REACTOME_CELLULAR_RESPONSE_TO_CHEMICAL_STRESS	REACTOME_CELLULAR_RESPONSE_TO_CHEMICAL_STRESS		142	-0.20927	-1.49599	0.0241187	1	1	7215	tags=74%, list=53%, signal=156%
GOMF_INORGANIC_PHOSPHATE_TRANSMEMBRANE_TRANSPORTER_ACTIVITY	GOMF_INORGANIC_PHOSPHATE_TRANSMEMBRANE_TRANSPORTER_ACTIVITY		5	-0.578828	-1.49587	0.0448718	1	1	3001	tags=80%, list=22%, signal=103%
GOCC_GAMMA_TUBULIN_LARGE_COMPLEX	GOCC_GAMMA_TUBULIN_LARGE_COMPLEX		6	-0.553931	-1.49552	0.0770713	1	1	6049	tags=100%, list=45%, signal=181%
GOMF_PHOSPHOLIPID_SCRAMBLASE_ACTIVITY	GOMF_PHOSPHOLIPID_SCRAMBLASE_ACTIVITY		13	-0.416224	-1.49499	0.0382294	1	1	4790	tags=77%, list=35%, signal=119%
WP_SELENIUM_MICRONUTRIENT_NETWORK	WP_SELENIUM_MICRONUTRIENT_NETWORK		56	-0.221802	-1.49467	0.10099	1	1	7655	tags=79%, list=56%, signal=180%
HP_ABNORMAL_PLATELET_GRANULES	HP_ABNORMAL_PLATELET_GRANULES		10	-0.327812	-1.49421	0.0226087	1	1	7758	tags=90%, list=57%, signal=210%
HP_CONGENITAL_STATIONARY_NIGHT_BLINDNESS	HP_CONGENITAL_STATIONARY_NIGHT_BLINDNESS		8	-0.51114	-1.49384	0.0267176	1	1	1548	tags=63%, list=11%, signal=71%
WP_16P112_DISTAL_DELETION_SYNDROME	WP_16P112_DISTAL_DELETION_SYNDROME		24	-0.318382	-1.49382	0.0268714	1	1	8116	tags=92%, list=60%, signal=228%
GOBP_INTERLEUKIN_18_PRODUCTION	GOBP_INTERLEUKIN_18_PRODUCTION		6	-0.637763	-1.49365	0.0584677	1	1	2655	tags=83%, list=20%, signal=104%
GOBP_BILE_ACID_METABOLIC_PROCESS	GOBP_BILE_ACID_METABOLIC_PROCESS		30	-0.286502	-1.49266	0.0803059	1	1	6968	tags=80%, list=51%, signal=164%
HP_ABNORMAL_ENZYME_COENZYME_ACTIVITY	HP_ABNORMAL_ENZYME_COENZYME_ACTIVITY		416	-0.141301	-1.49256	0.110895	1	1	8634	tags=77%, list=64%, signal=207%
GOBP_URETER_DEVELOPMENT	GOBP_URETER_DEVELOPMENT		13	-0.458874	-1.49249	0.0634921	1	1	5255	tags=85%, list=39%, signal=138%
WP_MAMMARY_GLAND_DEVELOPMENT_PATHWAY_INVOLUTION_STAGE_4_OF_4	WP_MAMMARY_GLAND_DEVELOPMENT_PATHWAY_INVOLUTION_STAGE_4_OF_4		9	-0.433959	-1.49244	0.0542798	1	1	4664	tags=78%, list=34%, signal=119%
KEGG_ONE_CARBON_POOL_BY_FOLATE	KEGG_ONE_CARBON_POOL_BY_FOLATE		14	-0.418282	-1.49244	0.046729	1	1	4018	tags=71%, list=30%, signal=101%
GOCC_NEUROFILAMENT	GOCC_NEUROFILAMENT		9	-0.556122	-1.49234	0.04	1	1	1504	tags=67%, list=11%, signal=75%
ZHAN_MULTIPLE_MYELOMA_CD1_VS_CD2_UP	ZHAN_MULTIPLE_MYELOMA_CD1_VS_CD2_UP		61	-0.176346	-1.49201	0.0444915	1	1	6508	tags=66%, list=48%, signal=126%
GOBP_EAR_MORPHOGENESIS	GOBP_EAR_MORPHOGENESIS		87	-0.208187	-1.49187	0.0374016	1	1	2338	tags=38%, list=17%, signal=46%
BIOCARTA_EIF2_PATHWAY	BIOCARTA_EIF2_PATHWAY		10	-0.525286	-1.49177	0.0193798	1	1	5084	tags=90%, list=38%, signal=144%
HP_ABNORMAL_CIRCULATING_ACETYLCARNITINE_CONCENTRATION	HP_ABNORMAL_CIRCULATING_ACETYLCARNITINE_CONCENTRATION		12	-0.61044	-1.49119	0.0320641	1	1	4158	tags=92%, list=31%, signal=132%
HP_BROAD_NAIL	HP_BROAD_NAIL		7	-0.499557	-1.49106	0.0764706	1	1	6786	tags=100%, list=50%, signal=200%
WP_GLYCEROLIPIDS_AND_GLYCEROPHOSPHOLIPIDS	WP_GLYCEROLIPIDS_AND_GLYCEROPHOSPHOLIPIDS		21	-0.306198	-1.49052	0.0469388	1	1	2311	tags=48%, list=17%, signal=57%
GOMF_INTERLEUKIN_1_RECEPTOR_BINDING	GOMF_INTERLEUKIN_1_RECEPTOR_BINDING		8	-0.594708	-1.49051	0.0910853	1	1	3804	tags=88%, list=28%, signal=122%
REACTOME_APC_C_CDH1_MEDIATED_DEGRADATION_OF_CDC20_AND_OTHER_APC_C_CDH1_TARGETED_PROTEINS_IN_LATE_MITOSIS_EARLY_G1	REACTOME_APC_C_CDH1_MEDIATED_DEGRADATION_OF_CDC20_AND_OTHER_APC_C_CDH1_TARGETED_PROTEINS_IN_LATE_MITOSIS_EARLY_G1		70	-0.284058	-1.4905	0.0184162	1	1	7206	tags=81%, list=53%, signal=173%
SA_G2_AND_M_PHASES	SA_G2_AND_M_PHASES		8	-0.456998	-1.49031	0.0916497	1	1	5669	tags=88%, list=42%, signal=150%
GOMF_PHOSPHOLIPID_TRANSPORTER_ACTIVITY	GOMF_PHOSPHOLIPID_TRANSPORTER_ACTIVITY		56	-0.206393	-1.49025	0.0579151	1	1	7137	tags=73%, list=53%, signal=154%
HP_HERPES_SIMPLEX_ENCEPHALITIS	HP_HERPES_SIMPLEX_ENCEPHALITIS		6	-0.540052	-1.48999	0.0921305	1	1	6237	tags=100%, list=46%, signal=185%
BLANCO_MELO_COVID19_SARS_COV_2_INFECTION_A594_ACE2_EXPRESSING_CELLS_RUXOLITINIB_DN	BLANCO_MELO_COVID19_SARS_COV_2_INFECTION_A594_ACE2_EXPRESSING_CELLS_RUXOLITINIB_DN		54	-0.344533	-1.48991	0.109312	1	1	3632	tags=61%, list=27%, signal=83%
GOMF_SYMPORTER_ACTIVITY	GOMF_SYMPORTER_ACTIVITY		94	-0.197237	-1.48963	0.0726141	1	1	2969	tags=41%, list=22%, signal=53%
GOCC_MICROBODY_LUMEN	GOCC_MICROBODY_LUMEN		41	-0.360102	-1.48939	0.117308	1	1	8026	tags=95%, list=59%, signal=233%
HP_ELEVATED_PULMONARY_ARTERY_PRESSURE	HP_ELEVATED_PULMONARY_ARTERY_PRESSURE		96	-0.158396	-1.48929	0.0882918	1	1	6198	tags=61%, list=46%, signal=112%
REACTOME_DISORDERS_OF_TRANSMEMBRANE_TRANSPORTERS	REACTOME_DISORDERS_OF_TRANSMEMBRANE_TRANSPORTERS		135	-0.182825	-1.48859	0.0361905	1	1	7586	tags=74%, list=56%, signal=167%
HP_EXERCISE_INTOLERANCE	HP_EXERCISE_INTOLERANCE		69	-0.229627	-1.48821	0.0947581	1	1	5350	tags=62%, list=39%, signal=102%
GOBP_IRON_ION_IMPORT_ACROSS_PLASMA_MEMBRANE	GOBP_IRON_ION_IMPORT_ACROSS_PLASMA_MEMBRANE		5	-0.88336	-1.48816	0.0898438	1	1	1586	tags=100%, list=12%, signal=113%
REACTOME_CELL_CYCLE_CHECKPOINTS	REACTOME_CELL_CYCLE_CHECKPOINTS		246	-0.167358	-1.48693	0.0963391	1	1	9838	tags=89%, list=73%, signal=319%
LIM_MAMMARY_STEM_CELL_DN	LIM_MAMMARY_STEM_CELL_DN		340	-0.13187	-1.48665	0.0918164	1	1	7346	tags=67%, list=54%, signal=143%
GOMF_LIPASE_INHIBITOR_ACTIVITY	GOMF_LIPASE_INHIBITOR_ACTIVITY		9	-0.416088	-1.48581	0.0665281	1	1	4906	tags=78%, list=36%, signal=122%
HP_ABNORMALITY_OF_PULMONARY_CIRCULATION	HP_ABNORMALITY_OF_PULMONARY_CIRCULATION		120	-0.152373	-1.48576	0.131528	1	1	6198	tags=61%, list=46%, signal=111%
GOBP_IRON_ION_TRANSMEMBRANE_TRANSPORT	GOBP_IRON_ION_TRANSMEMBRANE_TRANSPORT		18	-0.494593	-1.48553	0.0354331	1	1	5353	tags=89%, list=40%, signal=147%
KEGG_GLYOXYLATE_AND_DICARBOXYLATE_METABOLISM	KEGG_GLYOXYLATE_AND_DICARBOXYLATE_METABOLISM		13	-0.516046	-1.48538	0.0666667	1	1	4481	tags=85%, list=33%, signal=126%
REACTOME_METABOLISM_OF_POLYAMINES	REACTOME_METABOLISM_OF_POLYAMINES		54	-0.3761	-1.4853	0.0633147	1	1	7472	tags=93%, list=55%, signal=206%
BIOCARTA_G2_PATHWAY	BIOCARTA_G2_PATHWAY		23	-0.299241	-1.48519	0.112	1	1	6558	tags=78%, list=48%, signal=151%
GOBP_DOUBLE_STRAND_BREAK_REPAIR_VIA_SYNTHESIS_DEPENDENT_STRAND_ANNEALING	GOBP_DOUBLE_STRAND_BREAK_REPAIR_VIA_SYNTHESIS_DEPENDENT_STRAND_ANNEALING		6	-0.543115	-1.48487	0.0542636	1	1	3937	tags=83%, list=29%, signal=117%
GOMF_NUCLEASE_ACTIVITY	GOMF_NUCLEASE_ACTIVITY		181	-0.102512	-1.48476	0.029304	1	1	11283	tags=93%, list=83%, signal=550%
REACTOME_S_PHASE	REACTOME_S_PHASE		152	-0.185912	-1.48457	0.0792254	1	1	6960	tags=70%, list=51%, signal=142%
HP_PATCHY_ALOPECIA	HP_PATCHY_ALOPECIA		12	-0.416334	-1.48405	0.0695825	1	1	6786	tags=92%, list=50%, signal=183%
REACTOME_METABOLISM_OF_STEROIDS	REACTOME_METABOLISM_OF_STEROIDS		108	-0.243882	-1.4839	0.10076	1	1	3498	tags=50%, list=26%, signal=67%
GOCC_NADH_DEHYDROGENASE_COMPLEX	GOCC_NADH_DEHYDROGENASE_COMPLEX		39	-0.516914	-1.48375	0.0528376	1	1	6220	tags=97%, list=46%, signal=180%
GOBP_POSITIVE_REGULATION_OF_T_CELL_RECEPTOR_SIGNALING_PATHWAY	GOBP_POSITIVE_REGULATION_OF_T_CELL_RECEPTOR_SIGNALING_PATHWAY		10	-0.399594	-1.48341	0.0747475	1	1	6786	tags=90%, list=50%, signal=180%
HP_ALOPECIA_TOTALIS	HP_ALOPECIA_TOTALIS		11	-0.426736	-1.48287	0.0785047	1	1	7774	tags=100%, list=57%, signal=234%
KEGG_BETA_ALANINE_METABOLISM	KEGG_BETA_ALANINE_METABOLISM		18	-0.352386	-1.48251	0.0760668	1	1	5019	tags=72%, list=37%, signal=115%
HP_ABNORMALITY_OF_THE_FIRST_METATARSAL_BONE	HP_ABNORMALITY_OF_THE_FIRST_METATARSAL_BONE		9	-0.470536	-1.48236	0.0353635	1	1	7180	tags=100%, list=53%, signal=213%
GOBP_PROTEIN_KINASE_C_SIGNALING	GOBP_PROTEIN_KINASE_C_SIGNALING		23	-0.263521	-1.4823	0.0481481	1	1	2917	tags=48%, list=22%, signal=61%
HP_FLARED_METAPHYSIS	HP_FLARED_METAPHYSIS		41	-0.312867	-1.48224	0.028626	1	1	4698	tags=66%, list=35%, signal=100%
HP_ALBINISM	HP_ALBINISM		13	-0.393178	-1.48189	0.0859375	1	1	5102	tags=77%, list=38%, signal=123%
GOBP_DNA_DEPENDENT_DNA_REPLICATION	GOBP_DNA_DEPENDENT_DNA_REPLICATION		145	-0.175402	-1.48185	0.117308	1	1	8210	tags=78%, list=61%, signal=196%
GOCC_GAMMA_TUBULIN_COMPLEX	GOCC_GAMMA_TUBULIN_COMPLEX		15	-0.339672	-1.47995	0.0519481	1	1	6244	tags=80%, list=46%, signal=148%
KEGG_PYRUVATE_METABOLISM	KEGG_PYRUVATE_METABOLISM		34	-0.376223	-1.47989	0.122093	1	1	4481	tags=71%, list=33%, signal=105%
WP_MATRIX_METALLOPROTEINASES	WP_MATRIX_METALLOPROTEINASES		16	-0.307536	-1.47959	0.064257	1	1	2614	tags=50%, list=19%, signal=62%
GOBP_SULFUR_COMPOUND_BIOSYNTHETIC_PROCESS	GOBP_SULFUR_COMPOUND_BIOSYNTHETIC_PROCESS		125	-0.172432	-1.47926	0.108607	1	1	4082	tags=47%, list=30%, signal=67%
BURTON_ADIPOGENESIS_6	BURTON_ADIPOGENESIS_6		174	-0.287236	-1.47925	0.139806	1	1	4959	tags=65%, list=37%, signal=101%
GOMF_FAD_BINDING	GOMF_FAD_BINDING		31	-0.322466	-1.47894	0.0975104	1	1	8318	tags=94%, list=61%, signal=242%
BIOCARTA_ARF_PATHWAY	BIOCARTA_ARF_PATHWAY		15	-0.352793	-1.47877	0.0531496	1	1	5163	tags=73%, list=38%, signal=118%
HP_ABNORMAL_URINE_METABOLITE_LEVEL	HP_ABNORMAL_URINE_METABOLITE_LEVEL		395	-0.143235	-1.47788	0.0839844	1	1	7345	tags=68%, list=54%, signal=144%
GOBP_MITOTIC_SPINDLE_ASSEMBLY	GOBP_MITOTIC_SPINDLE_ASSEMBLY		65	-0.198304	-1.47782	0.0584677	1	1	7959	tags=78%, list=59%, signal=189%
HP_GENERALIZED_AMINOACIDURIA	HP_GENERALIZED_AMINOACIDURIA		9	-0.543445	-1.47773	0.0884086	1	1	4687	tags=89%, list=35%, signal=136%
REACTOME_FGFR2C_LIGAND_BINDING_AND_ACTIVATION	REACTOME_FGFR2C_LIGAND_BINDING_AND_ACTIVATION		6	-0.753747	-1.4776	0.0595238	1	1	1084	tags=83%, list=8%, signal=91%
HP_CEREBRAL_VENOUS_THROMBOSIS	HP_CEREBRAL_VENOUS_THROMBOSIS		6	-0.481063	-1.47708	0.0746269	1	1	7036	tags=100%, list=52%, signal=208%
GOBP_PHOSPHATIDIC_ACID_METABOLIC_PROCESS	GOBP_PHOSPHATIDIC_ACID_METABOLIC_PROCESS		31	-0.248406	-1.47695	0.0789474	1	1	4948	tags=61%, list=37%, signal=96%
HP_RETINAL_EXUDATE	HP_RETINAL_EXUDATE		6	-0.487818	-1.47693	0.0582329	1	1	4686	tags=83%, list=35%, signal=127%
HP_CENTRAL_APNEA	HP_CENTRAL_APNEA		30	-0.260661	-1.47662	0.109615	1	1	1897	tags=40%, list=14%, signal=46%
HP_LEUKONYCHIA	HP_LEUKONYCHIA		12	-0.356064	-1.4764	0.0446602	1	1	7602	tags=92%, list=56%, signal=209%
HP_ANISOPOIKILOCYTOSIS	HP_ANISOPOIKILOCYTOSIS		7	-0.520462	-1.47606	0.0506073	1	1	4567	tags=86%, list=34%, signal=129%
GOBP_ASPARTATE_FAMILY_AMINO_ACID_METABOLIC_PROCESS	GOBP_ASPARTATE_FAMILY_AMINO_ACID_METABOLIC_PROCESS		40	-0.31461	-1.47567	0.0684932	1	1	5236	tags=70%, list=39%, signal=114%
CHEMELLO_SOLEUS_VS_EDL_MYOFIBERS_UP	CHEMELLO_SOLEUS_VS_EDL_MYOFIBERS_UP		14	-0.612475	-1.47552	0.125257	1	1	4293	tags=93%, list=32%, signal=136%
GOBP_EXOCYST_LOCALIZATION	GOBP_EXOCYST_LOCALIZATION		5	-0.598907	-1.47533	0.0888469	1	1	2729	tags=80%, list=20%, signal=100%
WP_OSX_AND_MIRNAS_IN_TOOTH_DEVELOPMENT	WP_OSX_AND_MIRNAS_IN_TOOTH_DEVELOPMENT		13	-0.35304	-1.47483	0.0862423	1	1	4603	tags=69%, list=34%, signal=105%
REACTOME_PCP_CE_PATHWAY	REACTOME_PCP_CE_PATHWAY		87	-0.205588	-1.4747	0.0825336	1	1	6890	tags=71%, list=51%, signal=144%
GOCC_MYELIN_SHEATH_ADAXONAL_REGION	GOCC_MYELIN_SHEATH_ADAXONAL_REGION		5	-0.663502	-1.47458	0.0649606	1	1	1854	tags=80%, list=14%, signal=93%
REACTOME_SYNTHESIS_OF_PC	REACTOME_SYNTHESIS_OF_PC		26	-0.362963	-1.47442	0.0663984	1	1	3431	tags=62%, list=25%, signal=82%
GOCC_RESPIRASOME	GOCC_RESPIRASOME		77	-0.403081	-1.47322	0.126214	1	1	6537	tags=88%, list=48%, signal=170%
GOBP_ASPARTATE_FAMILY_AMINO_ACID_BIOSYNTHETIC_PROCESS	GOBP_ASPARTATE_FAMILY_AMINO_ACID_BIOSYNTHETIC_PROCESS		17	-0.368823	-1.473	0.0936255	1	1	6169	tags=82%, list=46%, signal=151%
HP_METABOLIC_ACIDOSIS	HP_METABOLIC_ACIDOSIS		117	-0.266698	-1.47294	0.0793951	1	1	5568	tags=68%, list=41%, signal=114%
HP_MYELOPATHY	HP_MYELOPATHY		14	-0.306467	-1.47264	0.0776515	1	1	692	tags=36%, list=5%, signal=38%
GOBP_MITOCHONDRIAL_ELECTRON_TRANSPORT_NADH_TO_UBIQUINONE	GOBP_MITOCHONDRIAL_ELECTRON_TRANSPORT_NADH_TO_UBIQUINONE		41	-0.493781	-1.47251	0.0881226	1	1	6220	tags=95%, list=46%, signal=175%
STEIN_ESRRA_TARGETS_UP	STEIN_ESRRA_TARGETS_UP		356	-0.197161	-1.47188	0.0793037	1	1	5964	tags=63%, list=44%, signal=110%
HP_PREMATURE_BIRTH	HP_PREMATURE_BIRTH		128	-0.133198	-1.47162	0.11976	1	1	7847	tags=71%, list=58%, signal=167%
NIKOLSKY_BREAST_CANCER_7P15_AMPLICON	NIKOLSKY_BREAST_CANCER_7P15_AMPLICON		10	-0.650971	-1.47148	0.0827068	1	1	2027	tags=80%, list=15%, signal=94%
GOCC_ATPASE_DEPENDENT_TRANSMEMBRANE_TRANSPORT_COMPLEX	GOCC_ATPASE_DEPENDENT_TRANSMEMBRANE_TRANSPORT_COMPLEX		15	-0.441105	-1.47138	0.0649606	1	1	4871	tags=80%, list=36%, signal=125%
HP_ABNORMAL_CERVICAL_SPINE_MORPHOLOGY	HP_ABNORMAL_CERVICAL_SPINE_MORPHOLOGY		14	-0.393889	-1.47117	0.07	1	1	7252	tags=93%, list=54%, signal=200%
HP_FOCAL_T2_HYPERINTENSE_BRAINSTEM_LESION	HP_FOCAL_T2_HYPERINTENSE_BRAINSTEM_LESION		29	-0.427	-1.4711	0.0326923	1	1	5909	tags=86%, list=44%, signal=153%
GOBP_NEGATIVE_REGULATION_OF_SODIUM_ION_TRANSPORT	GOBP_NEGATIVE_REGULATION_OF_SODIUM_ION_TRANSPORT		16	-0.283898	-1.4711	0.0363636	1	1	2087	tags=44%, list=15%, signal=52%
GOBP_NEGATIVE_REGULATION_OF_CELL_MIGRATION_INVOLVED_IN_SPROUTING_ANGIOGENESIS	GOBP_NEGATIVE_REGULATION_OF_CELL_MIGRATION_INVOLVED_IN_SPROUTING_ANGIOGENESIS		16	-0.408653	-1.47066	0.11368	1	1	6327	tags=88%, list=47%, signal=164%
GOMF_SPHINGOLIPID_TRANSPORTER_ACTIVITY	GOMF_SPHINGOLIPID_TRANSPORTER_ACTIVITY		17	-0.354267	-1.47064	0.0798479	1	1	6366	tags=82%, list=47%, signal=155%
HP_ACHILLES_TENDON_CONTRACTURE	HP_ACHILLES_TENDON_CONTRACTURE		33	-0.229284	-1.47022	0.0851064	1	1	4293	tags=55%, list=32%, signal=80%
GOBP_REGULATION_OF_ADIPONECTIN_SECRETION	GOBP_REGULATION_OF_ADIPONECTIN_SECRETION		5	-0.528038	-1.46979	0.0570902	1	1	3689	tags=80%, list=27%, signal=110%
WP_NETWORK_MAP_OF_SARSCOV2_SIGNALING_PATHWAY	WP_NETWORK_MAP_OF_SARSCOV2_SIGNALING_PATHWAY		119	-0.160589	-1.46959	0.100559	1	1	8662	tags=80%, list=64%, signal=219%
GOMF_OXIDOREDUCTASE_ACTIVITY_ACTING_ON_NAD_P_H_QUINONE_OR_SIMILAR_COMPOUND_AS_ACCEPTOR	GOMF_OXIDOREDUCTASE_ACTIVITY_ACTING_ON_NAD_P_H_QUINONE_OR_SIMILAR_COMPOUND_AS_ACCEPTOR		43	-0.4434	-1.46948	0.0759013	1	1	6302	tags=91%, list=47%, signal=169%
GOBP_ROUNDABOUT_SIGNALING_PATHWAY	GOBP_ROUNDABOUT_SIGNALING_PATHWAY		5	-0.491053	-1.46887	0.0898204	1	1	4190	tags=80%, list=31%, signal=116%
GOCC_MICROBODY	GOCC_MICROBODY		126	-0.245583	-1.46884	0.14794	1	1	7889	tags=83%, list=58%, signal=196%
GOBP_MESODERMAL_CELL_DIFFERENTIATION	GOBP_MESODERMAL_CELL_DIFFERENTIATION		19	-0.316058	-1.46875	0.0814394	1	1	2143	tags=47%, list=16%, signal=56%
GOBP_THYMOCYTE_APOPTOTIC_PROCESS	GOBP_THYMOCYTE_APOPTOTIC_PROCESS		14	-0.376302	-1.46867	0.100196	1	1	8458	tags=100%, list=62%, signal=266%
HP_ABNORMALITY_OF_THE_VERTEBRAL_ENDPLATES	HP_ABNORMALITY_OF_THE_VERTEBRAL_ENDPLATES		31	-0.32275	-1.46825	0.111111	1	1	4380	tags=65%, list=32%, signal=95%
HP_ABNORMALITY_OF_VITAMIN_METABOLISM	HP_ABNORMALITY_OF_VITAMIN_METABOLISM		63	-0.194593	-1.46819	0.135081	1	1	3399	tags=44%, list=25%, signal=59%
GOBP_TRNA_AMINOACYLATION_FOR_MITOCHONDRIAL_PROTEIN_TRANSLATION	GOBP_TRNA_AMINOACYLATION_FOR_MITOCHONDRIAL_PROTEIN_TRANSLATION		8	-0.483063	-1.46817	0.0548204	1	1	5316	tags=88%, list=39%, signal=144%
GOMF_17_BETA_HYDROXYSTEROID_DEHYDROGENASE_NADPLUS_ACTIVITY	GOMF_17_BETA_HYDROXYSTEROID_DEHYDROGENASE_NADPLUS_ACTIVITY		6	-0.752307	-1.46805	0.0925197	1	1	3362	tags=100%, list=25%, signal=133%
WP_SARS_CORONAVIRUS_AND_INNATE_IMMUNITY	WP_SARS_CORONAVIRUS_AND_INNATE_IMMUNITY		17	-0.401251	-1.46787	0.119522	1	1	4933	tags=76%, list=36%, signal=120%
BERENJENO_TRANSFORMED_BY_RHOA_FOREVER_DN	BERENJENO_TRANSFORMED_BY_RHOA_FOREVER_DN		25	-0.25924	-1.46744	0.0629067	1	1	2999	tags=48%, list=22%, signal=62%
ZHANG_ANTIVIRAL_RESPONSE_TO_RIBAVIRIN_UP	ZHANG_ANTIVIRAL_RESPONSE_TO_RIBAVIRIN_UP		20	-0.327193	-1.46738	0.07393	1	1	5737	tags=75%, list=42%, signal=130%
JIANG_HYPOXIA_CANCER	JIANG_HYPOXIA_CANCER		53	-0.177965	-1.46738	0.0868687	1	1	7826	tags=75%, list=58%, signal=178%
GOMF_CARBOXYLIC_ESTER_HYDROLASE_ACTIVITY	GOMF_CARBOXYLIC_ESTER_HYDROLASE_ACTIVITY		93	-0.184831	-1.46728	0.0902111	1	1	5819	tags=61%, list=43%, signal=107%
HP_CONGESTIVE_HEART_FAILURE	HP_CONGESTIVE_HEART_FAILURE		181	-0.120716	-1.46725	0.0661479	1	1	8569	tags=75%, list=63%, signal=202%
GOCC_MYELIN_SHEATH	GOCC_MYELIN_SHEATH		42	-0.37144	-1.46704	0.124248	1	1	2404	tags=55%, list=18%, signal=66%
GOBP_NEGATIVE_REGULATION_OF_PROTEIN_AUTOPHOSPHORYLATION	GOBP_NEGATIVE_REGULATION_OF_PROTEIN_AUTOPHOSPHORYLATION		10	-0.419969	-1.46694	0.0797546	1	1	5155	tags=80%, list=38%, signal=129%
HP_ABNORMAL_CIRCULATING_SULFUR_AMINO_ACID_CONCENTRATION	HP_ABNORMAL_CIRCULATING_SULFUR_AMINO_ACID_CONCENTRATION		16	-0.428971	-1.46602	0.10297	1	1	6052	tags=88%, list=45%, signal=158%
GOBP_EMBRYONIC_PATTERN_SPECIFICATION	GOBP_EMBRYONIC_PATTERN_SPECIFICATION		53	-0.161099	-1.46576	0.0520607	1	1	1406	tags=26%, list=10%, signal=29%
GOMF_LYSOPHOSPHATIDIC_ACID_BINDING	GOMF_LYSOPHOSPHATIDIC_ACID_BINDING		7	-0.445532	-1.46564	0.0490566	1	1	3646	tags=71%, list=27%, signal=98%
WP_NAD_METABOLISM_IN_ONCOGENEINDUCED_SENESCENCE_AND_MITOCHONDRIAL_DYSFUNCTIONASSOCIATED_SENESCENCE	WP_NAD_METABOLISM_IN_ONCOGENEINDUCED_SENESCENCE_AND_MITOCHONDRIAL_DYSFUNCTIONASSOCIATED_SENESCENCE		21	-0.313082	-1.4654	0.0438095	1	1	4799	tags=67%, list=35%, signal=103%
GOBP_RENAL_ABSORPTION	GOBP_RENAL_ABSORPTION		13	-0.434958	-1.46465	0.0801688	1	1	3494	tags=69%, list=26%, signal=93%
GOCC_BASAL_PART_OF_CELL	GOCC_BASAL_PART_OF_CELL		200	-0.137653	-1.46434	0.0975104	1	1	2364	tags=31%, list=17%, signal=37%
GOBP_FATTY_ACID_BETA_OXIDATION_USING_ACYL_COA_OXIDASE	GOBP_FATTY_ACID_BETA_OXIDATION_USING_ACYL_COA_OXIDASE		10	-0.408094	-1.46404	0.0753968	1	1	8026	tags=100%, list=59%, signal=245%
GOMF_SOLUTE_SODIUM_SYMPORTER_ACTIVITY	GOMF_SOLUTE_SODIUM_SYMPORTER_ACTIVITY		39	-0.277662	-1.46387	0.0718686	1	1	2851	tags=49%, list=21%, signal=62%
HP_MUSCLE_SPASM	HP_MUSCLE_SPASM		144	-0.167798	-1.4637	0.12326	1	1	8291	tags=78%, list=61%, signal=198%
GOBP_POSITIVE_REGULATION_OF_CELLULAR_EXTRAVASATION	GOBP_POSITIVE_REGULATION_OF_CELLULAR_EXTRAVASATION		13	-0.354654	-1.46349	0.0532544	1	1	1454	tags=46%, list=11%, signal=52%
REACTOME_FGFR1_LIGAND_BINDING_AND_ACTIVATION	REACTOME_FGFR1_LIGAND_BINDING_AND_ACTIVATION		9	-0.634667	-1.46342	0.10058	1	1	1946	tags=78%, list=14%, signal=91%
MINGUEZ_LIVER_CANCER_VASCULAR_INVASION_UP	MINGUEZ_LIVER_CANCER_VASCULAR_INVASION_UP		11	-0.331268	-1.46312	0.0595483	1	1	4139	tags=64%, list=31%, signal=92%
HP_ABNORMAL_URINE_PH	HP_ABNORMAL_URINE_PH		75	-0.30854	-1.46305	0.0606654	1	1	7768	tags=88%, list=57%, signal=205%
HP_ABNORMALITY_OF_THE_MUSCULATURE_OF_THE_UPPER_LIMBS	HP_ABNORMALITY_OF_THE_MUSCULATURE_OF_THE_UPPER_LIMBS		200	-0.149403	-1.46305	0.101961	1	1	10541	tags=93%, list=78%, signal=410%
GOBP_IRON_ION_TRANSPORT	GOBP_IRON_ION_TRANSPORT		44	-0.251018	-1.46303	0.103113	1	1	3386	tags=50%, list=25%, signal=66%
MATZUK_STEROIDOGENESIS	MATZUK_STEROIDOGENESIS		5	-0.655677	-1.46266	0.095339	1	1	1960	tags=80%, list=14%, signal=93%
HP_HYPERHOMOCYSTINEMIA	HP_HYPERHOMOCYSTINEMIA		11	-0.462931	-1.46255	0.113546	1	1	6052	tags=91%, list=45%, signal=164%
GOBP_POLYAMINE_METABOLIC_PROCESS	GOBP_POLYAMINE_METABOLIC_PROCESS		15	-0.328871	-1.46228	0.0462107	1	1	8197	tags=93%, list=60%, signal=236%
GOBP_NEGATIVE_REGULATION_OF_MYELINATION	GOBP_NEGATIVE_REGULATION_OF_MYELINATION		9	-0.55174	-1.46194	0.048	1	1	3069	tags=78%, list=23%, signal=100%
GOBP_VENTRICULAR_TRABECULA_MYOCARDIUM_MORPHOGENESIS	GOBP_VENTRICULAR_TRABECULA_MYOCARDIUM_MORPHOGENESIS		12	-0.453394	-1.46168	0.0905588	1	1	5155	tags=83%, list=38%, signal=134%
HP_PARALYSIS	HP_PARALYSIS		131	-0.178786	-1.46165	0.0721248	1	1	6084	tags=63%, list=45%, signal=112%
TERAMOTO_OPN_TARGETS_CLUSTER_1	TERAMOTO_OPN_TARGETS_CLUSTER_1		14	-0.41614	-1.46158	0.0322581	1	1	4047	tags=71%, list=30%, signal=102%
WP_LIVER_X_RECEPTOR_PATHWAY	WP_LIVER_X_RECEPTOR_PATHWAY		6	-0.699003	-1.46148	0.0856031	1	1	4084	tags=100%, list=30%, signal=143%
GOBP_REGULATION_OF_STEM_CELL_PROLIFERATION	GOBP_REGULATION_OF_STEM_CELL_PROLIFERATION		31	-0.231533	-1.46139	0.0614525	1	1	4739	tags=58%, list=35%, signal=89%
GOMF_HYDRO_LYASE_ACTIVITY	GOMF_HYDRO_LYASE_ACTIVITY		53	-0.265771	-1.46044	0.0892857	1	1	4084	tags=57%, list=30%, signal=81%
HP_ABNORMAL_SEX_DETERMINATION	HP_ABNORMAL_SEX_DETERMINATION		11	-0.382657	-1.46038	0.083004	1	1	5907	tags=82%, list=44%, signal=145%
REACTOME_DEGRADATION_OF_CYSTEINE_AND_HOMOCYSTEINE	REACTOME_DEGRADATION_OF_CYSTEINE_AND_HOMOCYSTEINE		12	-0.409041	-1.46037	0.0650407	1	1	3497	tags=67%, list=26%, signal=90%
HP_ELEVATED_LACTATE_PYRUVATE_RATIO	HP_ELEVATED_LACTATE_PYRUVATE_RATIO		5	-0.676362	-1.46026	0.0485981	1	1	4390	tags=100%, list=32%, signal=148%
HP_ABNORMAL_MITOCHONDRIAL_MORPHOLOGY	HP_ABNORMAL_MITOCHONDRIAL_MORPHOLOGY		20	-0.401696	-1.45916	0.10387	1	1	6084	tags=85%, list=45%, signal=154%
GOBP_MITOCHONDRIAL_RNA_CATABOLIC_PROCESS	GOBP_MITOCHONDRIAL_RNA_CATABOLIC_PROCESS		6	-0.677372	-1.459	0.0603113	1	1	4377	tags=100%, list=32%, signal=148%
GOMF_GLUTATHIONE_OXIDOREDUCTASE_ACTIVITY	GOMF_GLUTATHIONE_OXIDOREDUCTASE_ACTIVITY		6	-0.603581	-1.45879	0.0761719	1	1	3118	tags=83%, list=23%, signal=108%
HP_REDUNDANT_SKIN	HP_REDUNDANT_SKIN		74	-0.166906	-1.45849	0.0558882	1	1	10387	tags=93%, list=77%, signal=397%
WP_AMINO_ACID_METABOLISM	WP_AMINO_ACID_METABOLISM		72	-0.296956	-1.45844	0.0760456	1	1	6538	tags=78%, list=48%, signal=149%
GOBP_EMBRYONIC_SKELETAL_SYSTEM_DEVELOPMENT	GOBP_EMBRYONIC_SKELETAL_SYSTEM_DEVELOPMENT		101	-0.186573	-1.45834	0.0761523	1	1	3395	tags=44%, list=25%, signal=58%
HP_SHORT_MIDDLE_PHALANX_OF_FINGER	HP_SHORT_MIDDLE_PHALANX_OF_FINGER		37	-0.206593	-1.45828	0.0424242	1	1	3069	tags=43%, list=23%, signal=56%
KEGG_GLUTATHIONE_METABOLISM	KEGG_GLUTATHIONE_METABOLISM		40	-0.395013	-1.45821	0.104247	1	1	5166	tags=78%, list=38%, signal=125%
HP_SCLEROSIS_OF_FINGER_PHALANX	HP_SCLEROSIS_OF_FINGER_PHALANX		7	-0.442937	-1.45801	0.0726257	1	1	5617	tags=86%, list=41%, signal=146%
HP_SEX_REVERSAL	HP_SEX_REVERSAL		7	-0.421526	-1.45727	0.108	1	1	5907	tags=86%, list=44%, signal=152%
HP_ABNORMAL_CORTICAL_BONE_MORPHOLOGY	HP_ABNORMAL_CORTICAL_BONE_MORPHOLOGY		67	-0.228992	-1.45721	0.0984848	1	1	9453	tags=93%, list=70%, signal=304%
REACTOME_STABILIZATION_OF_P53	REACTOME_STABILIZATION_OF_P53		52	-0.373585	-1.45701	0.0642023	1	1	7206	tags=90%, list=53%, signal=192%
GOMF_PHOSPHATIDYLINOSITOL_4_PHOSPHATE_BINDING	GOMF_PHOSPHATIDYLINOSITOL_4_PHOSPHATE_BINDING		26	-0.227894	-1.45674	0.0549898	1	1	5779	tags=65%, list=43%, signal=114%
REACTOME_SWITCHING_OF_ORIGINS_TO_A_POST_REPLICATIVE_STATE	REACTOME_SWITCHING_OF_ORIGINS_TO_A_POST_REPLICATIVE_STATE		85	-0.245512	-1.45615	0.0611511	1	1	8014	tags=84%, list=59%, signal=203%
VALK_AML_CLUSTER_3	VALK_AML_CLUSTER_3		29	-0.338845	-1.45574	0.114458	1	1	1961	tags=48%, list=14%, signal=56%
GOBP_SKIN_MORPHOGENESIS	GOBP_SKIN_MORPHOGENESIS		9	-0.471004	-1.45573	0.103239	1	1	5668	tags=89%, list=42%, signal=153%
SEKI_INFLAMMATORY_RESPONSE_LPS_DN	SEKI_INFLAMMATORY_RESPONSE_LPS_DN		19	-0.287369	-1.4557	0.0528541	1	1	1818	tags=42%, list=13%, signal=49%
REACTOME_INTERLEUKIN_23_SIGNALING	REACTOME_INTERLEUKIN_23_SIGNALING		7	-0.600055	-1.45542	0.101594	1	1	3489	tags=86%, list=26%, signal=115%
HP_BROAD_METATARSAL	HP_BROAD_METATARSAL		12	-0.405237	-1.45541	0.0673267	1	1	5807	tags=83%, list=43%, signal=146%
HP_ABNORMALITY_OF_THE_AMNIOTIC_FLUID	HP_ABNORMALITY_OF_THE_AMNIOTIC_FLUID		330	-0.0870778	-1.45501	0.0801603	1	1	3531	tags=35%, list=26%, signal=46%
GOBP_TOLL_SIGNALING_PATHWAY	GOBP_TOLL_SIGNALING_PATHWAY		6	-0.513363	-1.45492	0.0513834	1	1	4340	tags=83%, list=32%, signal=123%
REACTOME_ANCHORING_OF_THE_BASAL_BODY_TO_THE_PLASMA_MEMBRANE	REACTOME_ANCHORING_OF_THE_BASAL_BODY_TO_THE_PLASMA_MEMBRANE		94	-0.177627	-1.45491	0.0961538	1	1	7846	tags=76%, list=58%, signal=178%
HP_ABNORMALITY_OF_FEMUR_MORPHOLOGY	HP_ABNORMALITY_OF_FEMUR_MORPHOLOGY		224	-0.138582	-1.45441	0.126923	1	1	6442	tags=61%, list=48%, signal=115%
HP_ABNORMAL_HAND_BONE_OSSIFICATION	HP_ABNORMAL_HAND_BONE_OSSIFICATION		32	-0.224097	-1.45426	0.0660194	1	1	2900	tags=44%, list=21%, signal=56%
GOMF_LIGASE_ACTIVITY_FORMING_CARBON_NITROGEN_BONDS	GOMF_LIGASE_ACTIVITY_FORMING_CARBON_NITROGEN_BONDS		44	-0.327339	-1.45375	0.0968992	1	1	4203	tags=64%, list=31%, signal=92%
GOBP_CELLULAR_RESPONSE_TO_TOXIC_SUBSTANCE	GOBP_CELLULAR_RESPONSE_TO_TOXIC_SUBSTANCE		90	-0.237469	-1.45373	0.0758755	1	1	5989	tags=68%, list=44%, signal=121%
GOBP_CELLULAR_AMINO_ACID_METABOLIC_PROCESS	GOBP_CELLULAR_AMINO_ACID_METABOLIC_PROCESS		221	-0.196844	-1.45288	0.0522244	1	1	6268	tags=66%, list=46%, signal=120%
GOBP_BLOOD_VESSEL_REMODELING	GOBP_BLOOD_VESSEL_REMODELING		35	-0.247478	-1.45235	0.0857741	1	1	3238	tags=49%, list=24%, signal=64%
HP_IRREGULAR_VERTEBRAL_ENDPLATES	HP_IRREGULAR_VERTEBRAL_ENDPLATES		25	-0.372962	-1.4523	0.107692	1	1	4171	tags=68%, list=31%, signal=98%
MCBRYAN_TERMINAL_END_BUD_UP	MCBRYAN_TERMINAL_END_BUD_UP		9	-0.561045	-1.45228	0.139216	1	1	2943	tags=78%, list=22%, signal=99%
MIKKELSEN_NPC_ICP_WITH_H3K4ME3	MIKKELSEN_NPC_ICP_WITH_H3K4ME3		427	-0.0837454	-1.45225	0.109756	1	1	6328	tags=55%, list=47%, signal=100%
FARDIN_HYPOXIA_9	FARDIN_HYPOXIA_9		7	-0.393849	-1.45222	0.0678295	1	1	4346	tags=71%, list=32%, signal=105%
REACTOME_FGFRL1_MODULATION_OF_FGFR1_SIGNALING	REACTOME_FGFRL1_MODULATION_OF_FGFR1_SIGNALING		9	-0.523482	-1.45217	0.0726915	1	1	1946	tags=67%, list=14%, signal=78%
REACTOME_PHOSPHOLIPASE_C_MEDIATED_CASCADE_FGFR2	REACTOME_PHOSPHOLIPASE_C_MEDIATED_CASCADE_FGFR2		11	-0.584215	-1.4521	0.0808679	1	1	1946	tags=73%, list=14%, signal=85%
REACTOME_TRANSCRIPTIONAL_REGULATION_BY_RUNX3	REACTOME_TRANSCRIPTIONAL_REGULATION_BY_RUNX3		91	-0.163049	-1.45185	0.0117417	1	1	6890	tags=67%, list=51%, signal=135%
GOBP_KERATINOCYTE_APOPTOTIC_PROCESS	GOBP_KERATINOCYTE_APOPTOTIC_PROCESS		5	-0.542433	-1.45178	0.0673077	1	1	3494	tags=80%, list=26%, signal=108%
WP_FLUOROACETIC_ACID_TOXICITY	WP_FLUOROACETIC_ACID_TOXICITY		6	-0.677003	-1.45177	0.0554493	1	1	4382	tags=100%, list=32%, signal=148%
GOBP_EMBRYONIC_SKELETAL_SYSTEM_MORPHOGENESIS	GOBP_EMBRYONIC_SKELETAL_SYSTEM_MORPHOGENESIS		74	-0.210146	-1.45173	0.0661323	1	1	3395	tags=46%, list=25%, signal=61%
REACTOME_SYNTHESIS_OF_PIPS_AT_THE_EARLY_ENDOSOME_MEMBRANE	REACTOME_SYNTHESIS_OF_PIPS_AT_THE_EARLY_ENDOSOME_MEMBRANE		16	-0.418637	-1.45142	0.0472279	1	1	4498	tags=75%, list=33%, signal=112%
HUPER_BREAST_BASAL_VS_LUMINAL_UP	HUPER_BREAST_BASAL_VS_LUMINAL_UP		28	-0.274236	-1.45141	0.0468085	1	1	3068	tags=50%, list=23%, signal=64%
GOBP_PHOSPHOLIPID_TRANSPORT	GOBP_PHOSPHOLIPID_TRANSPORT		80	-0.171309	-1.45134	0.0741445	1	1	7179	tags=70%, list=53%, signal=148%
GOBP_TERPENOID_METABOLIC_PROCESS	GOBP_TERPENOID_METABOLIC_PROCESS		53	-0.250412	-1.45101	0.0903361	1	1	4547	tags=58%, list=34%, signal=88%
HP_ENLARGED_JOINTS	HP_ENLARGED_JOINTS		8	-0.521838	-1.45094	0.101961	1	1	3097	tags=75%, list=23%, signal=97%
GOBP_PERIPHERAL_NERVOUS_SYSTEM_AXON_REGENERATION	GOBP_PERIPHERAL_NERVOUS_SYSTEM_AXON_REGENERATION		6	-0.658398	-1.45069	0.0670611	1	1	4634	tags=100%, list=34%, signal=152%
HP_MINICORE_MYOPATHY	HP_MINICORE_MYOPATHY		6	-0.54426	-1.45037	0.110251	1	1	6180	tags=100%, list=46%, signal=184%
GOBP_NUCLEOTIDE_SUGAR_TRANSMEMBRANE_TRANSPORT	GOBP_NUCLEOTIDE_SUGAR_TRANSMEMBRANE_TRANSPORT		11	-0.406425	-1.45006	0.0346154	1	1	8049	tags=100%, list=59%, signal=246%
REACTOME_NEGATIVE_REGULATION_OF_THE_PI3K_AKT_NETWORK	REACTOME_NEGATIVE_REGULATION_OF_THE_PI3K_AKT_NETWORK		90	-0.173984	-1.44996	0.106339	1	1	2176	tags=33%, list=16%, signal=39%
HP_HYPOTHALAMIC_HAMARTOMA	HP_HYPOTHALAMIC_HAMARTOMA		12	-0.342547	-1.44972	0.0580271	1	1	7785	tags=92%, list=57%, signal=215%
HP_HYPERPIGMENTATION_IN_SUN_EXPOSED_AREAS	HP_HYPERPIGMENTATION_IN_SUN_EXPOSED_AREAS		5	-0.6238	-1.44937	0.0632411	1	1	5102	tags=100%, list=38%, signal=160%
AGARWAL_AKT_PATHWAY_TARGETS	AGARWAL_AKT_PATHWAY_TARGETS		10	-0.505406	-1.44887	0.123711	1	1	2643	tags=70%, list=20%, signal=87%
REACTOME_CELL_CYCLE_MITOTIC	REACTOME_CELL_CYCLE_MITOTIC		475	-0.13143	-1.44883	0.0766129	1	1	10407	tags=89%, list=77%, signal=372%
GOBP_POSITIVE_REGULATION_OF_ACTIVATED_T_CELL_PROLIFERATION	GOBP_POSITIVE_REGULATION_OF_ACTIVATED_T_CELL_PROLIFERATION		17	-0.391259	-1.44873	0.096	1	1	3474	tags=65%, list=26%, signal=87%
GOBP_ESTROGEN_METABOLIC_PROCESS	GOBP_ESTROGEN_METABOLIC_PROCESS		16	-0.432892	-1.44865	0.139442	1	1	5152	tags=81%, list=38%, signal=131%
GOBP_DICARBOXYLIC_ACID_CATABOLIC_PROCESS	GOBP_DICARBOXYLIC_ACID_CATABOLIC_PROCESS		15	-0.343661	-1.44864	0.0942308	1	1	6190	tags=80%, list=46%, signal=147%
REACTOME_DETOXIFICATION_OF_REACTIVE_OXYGEN_SPECIES	REACTOME_DETOXIFICATION_OF_REACTIVE_OXYGEN_SPECIES		32	-0.324633	-1.44841	0.10664	1	1	6199	tags=78%, list=46%, signal=144%
MUNSHI_MULTIPLE_MYELOMA_UP	MUNSHI_MULTIPLE_MYELOMA_UP		68	-0.190356	-1.44835	0.0909091	1	1	6402	tags=66%, list=47%, signal=125%
[truncated: 10,277 more rows]
